# Supplementary material for: Structural and Functional Characterization of the Bacterial Type III Secretion Export Apparatus
Source: PLoS Pathog. 2016 Dec 15;12(12):e1006071. doi: 10.1371/journal.ppat.1006071 (PMC5158082; doi:10.1371/journal.ppat.1006071)
Supplement: S1 Table — (XLSX) [file ppat.1006071.s001.xlsx]

## Sheet: Sheet1
	Table S1. Raw data of the size exclusion chromatography-multi angle laser light scattering analysis of the purified SpaPR complex.
	Light scattering trace:				UV trace					Refractive index trace
	volume (mL)	detector 11			volume (mL)	raw UV absorbance data				volume (mL)	differential refractive index data
	-0.206218	0.0333241			0.00399167	0.0528701				-0.36902	-1.01026e-07
	-0.189383	0.0333646			0.0124089	0.052869				-0.35323	-6.39427e-09
	-0.180966	0.033339			0.0713299	0.0528788				-0.337439	2.2353e-08
	-0.13888	0.0333607			0.121834	0.0528899				-0.290069	-7.03403e-08
	-0.130462	0.033312			0.172337	0.052889				-0.234803	-1.1582e-07
	-0.088376	0.0333122			0.222841	0.0528911				-0.187432	-1.31432e-07
	-0.0378723	0.0333046			0.273345	0.0528962				-0.140062	-1.3562e-07
	-0.0126205	0.0333607			0.323848	0.0528975				-0.084796	-1.38035e-07
	0.0126314	0.0333208			0.374352	0.0528992				-0.0374254	-1.45726e-07
	0.0463005	0.0333607			0.424856	0.0529049				0.0178404	-1.48401e-07
	0.0547178	0.0333206			0.475359	0.0529132				0.065211	-1.56373e-07
	0.063135	0.0332899			0.525863	0.0529179				0.120477	-1.60335e-07
	0.122056	0.0333363			0.576367	0.0529219				0.167847	-1.67281e-07
	0.130473	0.0333701			0.62687	0.052922				0.223113	-1.71329e-07
	0.138891	0.033326			0.677374	0.0529261				0.270484	-1.75296e-07
	0.155725	0.0333688			0.727878	0.0529304				0.317854	-1.76907e-07
	0.164142	0.0333143			0.778381	0.0529333				0.37312	-1.81135e-07
	0.17256	0.0333039			0.828885	0.0529392				0.420491	-1.86626e-07
	0.197811	0.0334041			0.879389	0.0529404				0.475756	-1.92268e-07
	0.206229	0.0333374			0.929892	0.0529416				0.523127	-1.91767e-07
	0.223063	0.033324			0.980396	0.0529472				0.578393	-1.97983e-07
	0.239898	0.0333565			1.0309	0.052944				0.625763	-2.01478e-07
	0.26515	0.0333355			1.0814	0.0529511				0.673134	-2.0901e-07
	0.273567	0.0333672			1.13191	0.0529527				0.7284	-2.17429e-07
	0.281984	0.0333092			1.18241	0.0529606				0.77577	-2.22342e-07
	0.324071	0.0333413			1.23291	0.052963				0.831036	-2.29806e-07
	0.374574	0.0333236			1.28342	0.0529643				0.878407	-2.33572e-07
	0.382992	0.0333697			1.33392	0.052967				0.902092	-2.38575e-07
	0.399826	0.0333404			1.39284	0.0529674				0.933673	-2.41411e-07
	0.425078	0.0333232			1.44335	0.0529678				0.981043	-2.46516e-07
	0.45033	0.0333594			1.49385	0.052974				1.03631	-2.53017e-07
	0.458747	0.0333227			1.54435	0.0529735				1.08368	-2.62022e-07
	0.475582	0.0332925			1.59486	0.0529818				1.13105	-2.68604e-07
	0.526085	0.0332959			1.64536	0.0529814				1.18632	-2.74112e-07
	0.576589	0.033314			1.69586	0.052982				1.23369	-2.81628e-07
	0.627093	0.0332936			1.74637	0.0529884				1.28895	-2.9e-07
	0.677596	0.0332769			1.7632	0.0529799				1.33632	-2.96586e-07
	0.7281	0.0332894			1.77162	0.0529852				1.39159	-3.10572e-07
	0.778604	0.033252			1.79687	0.0529885				1.43896	-3.15059e-07
	0.829107	0.0332893			1.84738	0.0529886				1.48633	-3.20705e-07
	0.879611	0.0333079			1.89788	0.0529897				1.5416	-3.27163e-07
	0.930115	0.0332628			1.94838	0.0529937				1.58897	-3.37125e-07
	0.980618	0.0333336			1.99889	0.0529957				1.64423	-3.43912e-07
	1.03112	0.0332471			2.04939	0.0529983				1.6916	-3.47562e-07
	1.08163	0.0332259			2.09989	0.0529987				1.74687	-3.54029e-07
	1.13213	0.0332435			2.1504	0.0529985				1.79424	-3.56875e-07
	1.18263	0.0332508			2.2009	0.0530018				1.8495	-3.62669e-07
	1.23314	0.0332174			2.25141	0.0530011				1.89688	-3.58291e-07
	1.28364	0.0332261			2.30191	0.0530074				1.94425	-3.58941e-07
	1.33414	0.0332254			2.35241	0.0530113				1.99951	-3.60093e-07
	1.38465	0.033216			2.40292	0.0530107				2.04688	-3.59819e-07
	1.44357	0.0332166			2.45342	0.0530099				2.10215	-3.59309e-07
	1.49407	0.0332218			2.50392	0.053013				2.14952	-3.56303e-07
	1.54458	0.0332408			2.55443	0.0530142				2.20478	-3.53751e-07
	1.59508	0.033225			2.60493	0.0530142				2.25216	-3.46943e-07
	1.64558	0.0332652			2.65543	0.0530179				2.30742	-3.46529e-07
	1.69609	0.0332039			2.71436	0.0530191				2.35479	-3.44546e-07
	1.74659	0.0332352			2.76486	0.0530162				2.40216	-3.41301e-07
	1.79709	0.0332432			2.81536	0.0530185				2.45743	-3.38662e-07
	1.8476	0.0332095			2.86587	0.0530171				2.5048	-3.36953e-07
	1.8981	0.0332664			2.91637	0.0530207				2.56006	-3.33765e-07
	1.94861	0.0332919			2.96687	0.0530223				2.60743	-3.30799e-07
	1.99911	0.0332324			3.01738	0.0530222				2.6627	-3.26769e-07
	2.04961	0.0331875			3.06788	0.0530148				2.71007	-3.23205e-07
	2.10012	0.0332212			3.11838	0.0530221				2.75744	-3.24575e-07
	2.15062	0.0331985			3.16889	0.0530263				2.81271	-3.22727e-07
	2.20112	0.0332114			3.21939	0.053028				2.86008	-3.19782e-07
	2.25163	0.033203			3.2699	0.0530274				2.91534	-3.1623e-07
	2.30213	0.0332339			3.3204	0.0530297				2.96271	-3.15395e-07
	2.35263	0.0332487			3.3709	0.0530281				3.01798	-3.17446e-07
	2.40314	0.0332094			3.42141	0.0530337				3.06535	-3.12674e-07
	2.45364	0.0332592			3.47191	0.0530289				3.12062	-3.14082e-07
	2.50415	0.0332151			3.52241	0.0530327				3.16799	-3.16397e-07
	2.55465	0.0332518			3.57292	0.0530286				3.21536	-3.16617e-07
	2.56307	0.0333653			3.62342	0.0530254				3.27062	-3.17205e-07
	2.57148	0.0332277			3.67393	0.0530279				3.31799	-3.18553e-07
	2.60515	0.0332426			3.72443	0.0530276				3.37326	-3.19592e-07
	2.65566	0.0332348			3.77493	0.0530314				3.42063	-3.14952e-07
	2.71458	0.0332482			3.82544	0.0530371				3.4759	-3.16275e-07
	2.76508	0.0332191			3.87594	0.0530317				3.52327	-3.14625e-07
	2.81559	0.033266			3.92644	0.0530387				3.57064	-3.12931e-07
	2.86609	0.0332109			3.97695	0.0530301				3.6259	-3.11152e-07
	2.91659	0.0332725			4.03587	0.0530319				3.67327	-3.08629e-07
	2.9671	0.0332203			4.08637	0.0530299				3.72854	-3.03592e-07
	3.0176	0.033256			4.13688	0.0530281				3.77591	-3.00615e-07
	3.0681	0.0332294			4.18738	0.0530309				3.83118	-2.97264e-07
	3.11861	0.033256			4.23788	0.0530307				3.87855	-2.92787e-07
	3.16911	0.0332279			4.28839	0.0530331				3.93381	-2.9111e-07
	3.21961	0.0332462			4.33889	0.0530289				3.98118	-2.85187e-07
	3.27012	0.0332192			4.38939	0.0530278				4.02855	-2.83513e-07
	3.32062	0.0332361			4.4399	0.0530358				4.08382	-2.81219e-07
	3.37113	0.0332325			4.4904	0.0530259				4.13119	-2.77637e-07
	3.42163	0.0332207			4.5409	0.0530269				4.18646	-2.7789e-07
	3.47213	0.0332635			4.59141	0.0530278				4.23383	-2.73336e-07
	3.52264	0.0332242			4.64191	0.0530256				4.28909	-2.6818e-07
	3.57314	0.0332222			4.69242	0.0530273				4.33646	-2.70684e-07
	3.62364	0.0332419			4.74292	0.0530256				4.38383	-2.67901e-07
	3.67415	0.0332219			4.79342	0.0530274				4.4391	-2.67641e-07
	3.72465	0.0332339			4.84393	0.0530155				4.48647	-2.6546e-07
	3.77515	0.0332464			4.89443	0.053022				4.54174	-2.59952e-07
	3.82566	0.0332352			4.94493	0.0530206				4.58911	-2.53998e-07
	3.87616	0.0332443			4.99544	0.0530158				4.64437	-2.45458e-07
	3.92667	0.0332394			5.04594	0.053019				4.69174	-2.45379e-07
	3.97717	0.0333099			5.09645	0.0530133				4.74701	-2.40086e-07
	4.03609	0.0332347			5.14695	0.0530115				4.79438	-2.36256e-07
	4.08659	0.0332772			5.19745	0.0530114				4.80227	-2.35246e-07
	4.1371	0.0332609			5.24796	0.053008				4.84175	-2.28484e-07
	4.1876	0.0333024			5.30688	0.0530087				4.89702	-2.23037e-07
	4.23811	0.0333022			5.35738	0.0530092				4.94439	-2.19115e-07
	4.28861	0.0332518			5.40788	0.0530082				4.99965	-2.1727e-07
	4.33911	0.033256			5.45839	0.0530052				5.04702	-2.14313e-07
	4.38962	0.0333018			5.50889	0.0530043				5.10229	-2.10036e-07
	4.44012	0.0332908			5.5594	0.0530059				5.14966	-2.0462e-07
	4.49062	0.0332379			5.6099	0.0530068				5.19703	-2.04479e-07
	4.54113	0.0333287			5.6604	0.0530026				5.2523	-1.98054e-07
	4.59163	0.033274			5.71091	0.0530024				5.29967	-1.96871e-07
	4.64213	0.0332778			5.76141	0.0529973				5.35493	-1.88948e-07
	4.69264	0.0332767			5.81191	0.0529976				5.4023	-1.84003e-07
	4.74314	0.0332787			5.86242	0.0529937				5.45757	-1.76516e-07
	4.79365	0.0332729			5.91292	0.0530002				5.50494	-1.71105e-07
	4.84415	0.0332742			5.96342	0.0529951				5.5602	-1.66665e-07
	4.89465	0.0333			6.01393	0.0529956				5.60757	-1.58205e-07
	4.94516	0.0332583			6.06443	0.0529901				5.65495	-1.48066e-07
	4.99566	0.0332721			6.11494	0.0529886				5.71021	-1.41517e-07
	5.04616	0.0332798			6.16544	0.0529931				5.75758	-1.30114e-07
	5.09667	0.03328			6.21594	0.0529875				5.81285	-1.21324e-07
	5.12192	0.0334013			6.26645	0.0529871				5.86022	-1.10889e-07
	5.13034	0.0333237			6.31695	0.0529933				5.91548	-9.83966e-08
	5.14717	0.0332558			6.36745	0.0529867				5.96285	-9.10672e-08
	5.19767	0.033281			6.41796	0.0529893				6.01023	-8.00363e-08
	5.24818	0.0332986			6.46846	0.0529871				6.06549	-6.75775e-08
	5.29868	0.0333771			6.51897	0.0529873				6.08918	-6.33176e-08
	5.3071	0.0333102			6.56947	0.052993				6.11286	-5.98248e-08
	5.3576	0.0332829			6.61997	0.0529793				6.16813	-5.25769e-08
	5.39969	0.0333567			6.62839	0.0529793				6.2155	-4.48233e-08
	5.40811	0.0333332			6.63681	0.0529847				6.27076	-3.70357e-08
	5.45861	0.0333569			6.67889	0.0529851				6.31813	-2.93901e-08
	5.46703	0.0333054			6.7294	0.0529851				6.3734	-1.9522e-08
	5.50911	0.0332896			6.7799	0.0529878				6.42077	-1.27238e-08
	5.55962	0.0333307			6.8304	0.0529892				6.46814	-7.65926e-09
	5.61012	0.0333156			6.88091	0.0529901				6.52341	4.81336e-09
	5.64379	0.0333755			6.93141	0.0529973				6.57078	6.58046e-09
	5.65221	0.0333464			6.98192	0.0530054				6.62604	1.49684e-08
	5.66063	0.0333231			7.03242	0.0530197				6.67341	2.157e-08
	5.71113	0.0333139			7.08292	0.0530332				6.72868	2.84463e-08
	5.76163	0.033317			7.13343	0.0530565				6.77605	3.61251e-08
	5.78688	0.0333907			7.18393	0.0530864				6.82342	3.95814e-08
	5.81214	0.0333607			7.23443	0.0531144				6.87869	4.43819e-08
	5.86264	0.0333732			7.28494	0.0531483				6.92606	4.93084e-08
	5.91314	0.033387			7.33544	0.0531632				6.98132	5.38903e-08
	5.96365	0.0334128			7.38594	0.0531882				7.02869	5.63688e-08
	6.01415	0.0334248			7.43645	0.0531976				7.08396	5.95735e-08
	6.06465	0.0333852			7.48695	0.0532018				7.13133	6.87022e-08
	6.11516	0.033465			7.53746	0.0532005				7.1866	7.74015e-08
	6.16566	0.0335227			7.58796	0.0531948				7.23397	8.43596e-08
	6.21617	0.033517			7.63846	0.0531796				7.28134	8.99457e-08
	6.26667	0.033496			7.68897	0.0531702				7.3366	9.98894e-08
	6.31717	0.0337019			7.73947	0.0531534				7.38397	1.05561e-07
	6.36768	0.0336786			7.78997	0.0531398				7.39976	1.07272e-07
	6.38451	0.0339009			7.84048	0.0531221				7.43924	1.08004e-07
	6.40976	0.0338302			7.89098	0.0531087				7.48661	1.10078e-07
	6.41818	0.0338468			7.9499	0.0531011				7.51819	1.0615e-07
	6.46868	0.0341164			8.00041	0.0530919				7.52609	1.06728e-07
	6.50235	0.0344875			8.05091	0.0530903				7.54188	1.06247e-07
	6.51919	0.034253			8.10141	0.0530817				7.54977	1.08205e-07
	6.54444	0.0344191			8.15192	0.0530814				7.56556	1.04829e-07
	6.56969	0.0343607			8.20242	0.0530842				7.58925	1.03199e-07
	6.58653	0.0349442			8.25292	0.0530802				7.64451	9.97385e-08
	6.59494	0.0345321			8.30343	0.0530819				7.69188	9.69916e-08
	6.62019	0.0345946			8.35393	0.0530838				7.73925	9.45866e-08
	6.66228	0.0348173			8.40444	0.053084				7.79452	8.79685e-08
	6.6707	0.034781			8.45494	0.0530889				7.84189	8.68905e-08
	6.67912	0.0347496			8.50544	0.0530995				7.89716	7.94835e-08
	6.72962	0.0347277			8.55595	0.0531063				7.94453	7.53813e-08
	6.77171	0.0348882			8.60645	0.0531114				7.99979	7.35619e-08
	6.78012	0.0350639			8.65695	0.0531205				8.04716	7.11587e-08
	6.83063	0.0350773			8.70746	0.053129				8.09453	6.77045e-08
	6.88113	0.0352084			8.75796	0.0531434				8.1498	6.60956e-08
	6.93163	0.0352948			8.80847	0.0531594				8.19717	6.4388e-08
	6.98214	0.0354248			8.85897	0.0531741				8.25244	6.0305e-08
	7.01581	0.0357549			8.90947	0.053192				8.29981	5.90779e-08
	7.03264	0.035976			8.95998	0.0532147				8.35507	6.06264e-08
	7.08315	0.0361791			9.01048	0.0532408				8.40244	6.02841e-08
	7.09156	0.036258			9.06098	0.0532666				8.45771	6.24617e-08
	7.09998	0.0361747			9.11149	0.0533039				8.50508	6.06849e-08
	7.1084	0.0362309			9.16199	0.0533398				8.55245	6.48328e-08
	7.13365	0.0365644			9.21249	0.0533809				8.60771	6.60145e-08
	7.17574	0.0367259			9.27142	0.0534468				8.65509	6.71249e-08
	7.18415	0.0367897			9.27983	0.0534601				8.71035	7.20145e-08
	7.23466	0.0370781			9.32192	0.0535126				8.75772	7.13449e-08
	7.26833	0.0372709			9.37242	0.0535863				8.81299	7.34164e-08
	7.28516	0.0372962			9.42293	0.0536719				8.86036	7.52517e-08
	7.33566	0.0373678			9.47343	0.0537636				8.90773	7.88957e-08
	7.38617	0.0373996			9.52393	0.0538732				8.96299	7.91127e-08
	7.43667	0.0372927			9.5576	0.0539506				9.01037	8.41201e-08
	7.48717	0.0371957			9.57444	0.0540023				9.06563	9.3975e-08
	7.51243	0.0371565			9.62494	0.0541484				9.113	9.78723e-08
	7.52084	0.0372226			9.67544	0.0542963				9.16037	1.07715e-07
	7.52926	0.0371496			9.71753	0.05444				9.16827	1.0868e-07
	7.53768	0.0370208			9.72595	0.0544644				9.21564	1.18807e-07
	7.58818	0.0368252			9.77645	0.0546593				9.2709	1.33782e-07
	7.63027	0.0366301			9.82696	0.054869				9.31827	1.47244e-07
	7.63869	0.036582			9.83537	0.0549066				9.36565	1.65422e-07
	7.68919	0.0362975			9.87746	0.0550996				9.42091	1.85821e-07
	7.70602	0.0362012			9.92796	0.0553536				9.46828	2.12098e-07
	7.73969	0.0360339			9.93638	0.0553984				9.52355	2.41747e-07
	7.7902	0.035761			9.97847	0.0556308				9.57092	2.76109e-07
	7.79861	0.0357107			10.0206	0.0558755				9.57881	2.81472e-07
	7.8407	0.0355752			10.029	0.0559276				9.62618	3.16533e-07
	7.8912	0.0354139			10.0795	0.0562549				9.67355	3.57956e-07
	7.92487	0.0352612			10.0963	0.0563705				9.72092	4.05592e-07
	7.94171	0.0352891			10.13	0.0566163				9.7604	4.49488e-07
	7.95013	0.0352416			10.1636	0.0568702				9.77619	4.67554e-07
	8.00063	0.0351738			10.1805	0.0570056				9.82356	5.25097e-07
	8.05113	0.0351044			10.2226	0.0573564				9.87883	6.02104e-07
	8.10164	0.0349727			10.231	0.0574354				9.89462	6.23206e-07
	8.15214	0.0348875			10.2731	0.0578157				9.9262	6.71347e-07
	8.20264	0.0348762			10.2815	0.0578947				9.98146	7.61532e-07
	8.25315	0.0348306			10.3236	0.0583132				10.0051	8.00748e-07
	8.30365	0.0347694			10.332	0.0583984				10.0288	8.4652e-07
	8.32049	0.0348885			10.3657	0.0587645				10.0841	9.58965e-07
	8.34574	0.0347386			10.3825	0.0589504				10.092	9.74201e-07
	8.35415	0.0347215			10.4077	0.0592488				10.1315	1.06227e-06
	8.40466	0.034686			10.433	0.0595552				10.1631	1.13632e-06
	8.45516	0.034713			10.4498	0.0597724				10.1788	1.17551e-06
	8.50567	0.0346837			10.4835	0.0602284				10.2341	1.32317e-06
	8.55617	0.0346576			10.5172	0.0607111				10.2815	1.4638e-06
	8.60667	0.0346673			10.534	0.0609679				10.2894	1.48801e-06
	8.65718	0.0346931			10.5508	0.0612342				10.3367	1.63805e-06
	8.70768	0.0346365			10.5761	0.0616458				10.3446	1.66503e-06
	8.75818	0.0346284			10.5929	0.0619449				10.3841	1.8072e-06
	8.80869	0.0346042			10.6013	0.0620982				10.392	1.83457e-06
	8.85919	0.0345565			10.6266	0.0625787				10.4315	1.99063e-06
	8.90969	0.0346855			10.6434	0.0629224				10.4394	2.02187e-06
	8.9602	0.0346636			10.6518	0.0630991				10.4789	2.18888e-06
	9.0107	0.0346233			10.6771	0.0636615				10.4867	2.22434e-06
	9.06121	0.0346439			10.6939	0.0640704				10.5104	2.33293e-06
	9.11171	0.0347328			10.7108	0.0645054				10.5341	2.45289e-06
	9.16221	0.034736			10.7276	0.0649642				10.5499	2.53427e-06
	9.18746	0.034813			10.7444	0.0654603				10.5815	2.7126e-06
	9.2043	0.0347849			10.7613	0.0659813				10.5894	2.75914e-06
	9.21272	0.0347835			10.7781	0.066545				10.6052	2.85675e-06
	9.22113	0.0347927			10.7949	0.0671591				10.6368	3.06125e-06
	9.26322	0.0348812			10.8034	0.0674799				10.6604	3.23497e-06
	9.32214	0.0348747			10.8202	0.0681551				10.6841	3.42201e-06
	9.37265	0.0349939			10.8286	0.0685093				10.692	3.48762e-06
	9.42315	0.0350915			10.837	0.0688793				10.6999	3.55506e-06
	9.47365	0.0351185			10.8454	0.0692631				10.7236	3.77539e-06
	9.52416	0.0353133			10.8623	0.0700694				10.7394	3.92739e-06
	9.57466	0.035329			10.8707	0.0704965				10.7552	4.09269e-06
	9.62516	0.0354735			10.8791	0.0709385				10.771	4.27004e-06
	9.67567	0.0356992			10.8875	0.071396				10.7868	4.45617e-06
	9.71775	0.0357723			10.896	0.0718696				10.7947	4.55444e-06
	9.72617	0.0358203			10.9044	0.0723603				10.8026	4.65755e-06
	9.77667	0.0359957			10.9128	0.0728685				10.8104	4.76269e-06
	9.82718	0.0362272			10.9212	0.0733903				10.8262	4.98252e-06
	9.87768	0.0364161			10.9296	0.0739313				10.8341	5.09982e-06
	9.92819	0.0366888			10.938	0.0744937				10.842	5.22056e-06
	9.9366	0.0367442			10.9465	0.0750736				10.8499	5.34496e-06
	9.97869	0.0369888			10.9549	0.0756733				10.8578	5.47537e-06
	10.0124	0.0372066			10.9633	0.0762902				10.8657	5.60558e-06
	10.0292	0.0372092			10.9717	0.0769228				10.8815	5.88538e-06
	10.0797	0.0376045			10.9801	0.0775768				10.8894	6.03042e-06
	10.0881	0.0376789			10.9885	0.0782462				10.8973	6.17832e-06
	10.1302	0.0379384			10.997	0.0789366				10.9052	6.33554e-06
	10.1555	0.0381426			11.0054	0.0796544				10.9131	6.49444e-06
	10.1807	0.0382987			11.0138	0.0803837				10.921	6.65871e-06
	10.2228	0.0386349			11.0222	0.0811242				10.9289	6.83038e-06
	10.2312	0.0387578			11.0306	0.0818909				10.9368	7.00108e-06
	10.2817	0.0391443			11.039	0.0826748				10.9447	7.18433e-06
	10.3238	0.0395873			11.0475	0.0834738				10.9526	7.36653e-06
	10.3322	0.0397316			11.0559	0.0842934				10.9605	7.55504e-06
	10.3743	0.0401933			11.0643	0.0851323				10.9684	7.74629e-06
	10.3827	0.0402795			11.0727	0.0859894				10.9762	7.94493e-06
	10.4164	0.040641			11.0811	0.0868596				10.9841	8.15201e-06
	10.4332	0.0408878			11.0895	0.0877469				10.992	8.35964e-06
	10.4501	0.0410679			11.098	0.0886488				10.9999	8.57782e-06
	10.4837	0.0415179			11.1064	0.0895569				11.0078	8.79462e-06
	10.5174	0.0419766			11.1148	0.0904765				11.0157	9.03291e-06
	10.5342	0.0422516			11.1232	0.091416				11.0236	9.28043e-06
	10.5511	0.0425423			11.1316	0.0923689				11.0315	9.51885e-06
	10.5763	0.0429699			11.1401	0.0933265				11.0394	9.76273e-06
	10.5932	0.0432789			11.1485	0.0942937				11.0473	1.0002e-05
	10.6016	0.0434589			11.1569	0.095271				11.0552	1.02462e-05
	10.6268	0.0439333			11.1653	0.0962527				11.0631	1.05002e-05
	10.6437	0.0443081			11.1737	0.0972416				11.071	1.07561e-05
	10.6521	0.0444776			11.1821	0.0982335				11.0789	1.10172e-05
	10.6773	0.0450218			11.1906	0.0992286				11.0868	1.12871e-05
	10.6942	0.0454956			11.199	0.100227				11.0947	1.15553e-05
	10.711	0.0459487			11.2074	0.101225				11.1026	1.18353e-05
	10.7278	0.0463749			11.2158	0.102224				11.1105	1.21138e-05
	10.7447	0.0468671			11.2242	0.103227				11.1184	1.23995e-05
	10.7615	0.0474683			11.2326	0.104222				11.1263	1.2687e-05
	10.7699	0.0477242			11.2411	0.105207				11.1341	1.2971e-05
	10.7867	0.0483523			11.2495	0.106187				11.142	1.32658e-05
	10.7952	0.0486367			11.2579	0.107161				11.1499	1.35532e-05
	10.8036	0.0489866			11.2663	0.108123				11.1578	1.38488e-05
	10.812	0.04934			11.2747	0.109069				11.1657	1.41434e-05
	10.8204	0.0497265			11.2831	0.110007				11.1736	1.44357e-05
	10.8373	0.0504266			11.2916	0.11093				11.1815	1.47384e-05
	10.8457	0.0508575			11.3	0.11184				11.1894	1.50371e-05
	10.8541	0.051224			11.3084	0.112732				11.1973	1.53419e-05
	10.8625	0.051693			11.3168	0.113603				11.2052	1.56331e-05
	10.8709	0.0521201			11.3252	0.114457				11.2131	1.59393e-05
	10.8793	0.05259			11.3336	0.115287				11.221	1.62343e-05
	10.8878	0.0531387			11.3421	0.116095				11.2289	1.65343e-05
	10.8962	0.0536222			11.3505	0.116883				11.2368	1.68378e-05
	10.9046	0.0540429			11.3589	0.117641				11.2447	1.71328e-05
	10.913	0.054562			11.3673	0.118371				11.2526	1.74298e-05
	10.9214	0.0550624			11.3757	0.119081				11.2605	1.7721e-05
	10.9298	0.0557352			11.3842	0.119754				11.2684	1.80183e-05
	10.9383	0.056354			11.3926	0.120394				11.2763	1.83133e-05
	10.9467	0.0568241			11.401	0.121009				11.2842	1.85995e-05
	10.9551	0.0574144			11.4094	0.121595				11.2921	1.88811e-05
	10.9635	0.0581676			11.4178	0.122152				11.2999	1.91584e-05
	10.9719	0.0589141			11.4262	0.122665				11.3078	1.94297e-05
	10.9803	0.059715			11.4347	0.123139				11.3157	1.96946e-05
	10.9972	0.0607962			11.4431	0.123583				11.3236	1.99572e-05
	11.0056	0.0614891			11.4515	0.123991				11.3315	2.02075e-05
	11.014	0.0622107			11.4599	0.124363				11.3394	2.04592e-05
	11.0224	0.0629874			11.4767	0.124991				11.3473	2.07009e-05
	11.0308	0.0639296			11.4936	0.125463				11.3552	2.09356e-05
	11.0393	0.0646744			11.502	0.12564				11.3631	2.11675e-05
	11.0477	0.0655615			11.5104	0.125784				11.371	2.13882e-05
	11.0561	0.0660996			11.5525	0.12592				11.3789	2.15979e-05
	11.0645	0.0671279			11.5693	0.125708				11.3868	2.17968e-05
	11.0729	0.0679135			11.5946	0.125106				11.3947	2.19877e-05
	11.0814	0.0687327			11.603	0.124835				11.4026	2.21799e-05
	11.0898	0.0696281			11.6114	0.124528				11.4105	2.23651e-05
	11.0982	0.0706067			11.6198	0.124188				11.4184	2.25405e-05
	11.1066	0.0713751			11.6283	0.123818				11.4342	2.28588e-05
	11.115	0.0722981			11.6451	0.122974				11.4421	2.30046e-05
	11.1234	0.073221			11.6535	0.122502				11.45	2.31396e-05
	11.1319	0.0741387			11.6619	0.121995				11.4578	2.32677e-05
	11.1403	0.0752307			11.6703	0.121464				11.4736	2.34896e-05
	11.1487	0.0762435			11.6788	0.120908				11.4815	2.35877e-05
	11.1571	0.077064			11.6872	0.120326				11.4973	2.37537e-05
	11.1655	0.0781057			11.6956	0.119722				11.5052	2.38181e-05
	11.1739	0.0789985			11.704	0.119095				11.521	2.3919e-05
	11.1824	0.0799435			11.7124	0.118441				11.5526	2.39916e-05
	11.1908	0.0808931			11.7208	0.11776				11.5842	2.3901e-05
	11.1992	0.0819399			11.7293	0.117059				11.6079	2.37266e-05
	11.2076	0.0829428			11.7377	0.116343				11.6236	2.3559e-05
	11.216	0.0838783			11.7461	0.115608				11.6394	2.33572e-05
	11.2244	0.0847907			11.7545	0.114856				11.6552	2.31217e-05
	11.2329	0.0857898			11.7629	0.114087				11.6631	2.29907e-05
	11.2413	0.0867905			11.7713	0.113301				11.671	2.28508e-05
	11.2497	0.0877621			11.7798	0.112508				11.6789	2.27018e-05
	11.2581	0.0887262			11.7882	0.1117				11.6947	2.2384e-05
	11.2665	0.0897392			11.7966	0.110873				11.7026	2.22117e-05
	11.275	0.0906441			11.805	0.110035				11.7105	2.20348e-05
	11.2834	0.091468			11.8134	0.109193				11.7184	2.1848e-05
	11.2918	0.0923241			11.8219	0.108344				11.7263	2.16664e-05
	11.3002	0.0931133			11.8303	0.107486				11.7342	2.14783e-05
	11.3086	0.0940402			11.8387	0.106619				11.7421	2.12751e-05
	11.317	0.0948506			11.8471	0.105749				11.75	2.10676e-05
	11.3255	0.0956557			11.8555	0.104882				11.7579	2.08522e-05
	11.3339	0.0965129			11.8639	0.104007				11.7658	2.0639e-05
	11.3423	0.0972809			11.8724	0.103125				11.7737	2.04171e-05
	11.3507	0.09798			11.8808	0.102243				11.7815	2.01889e-05
	11.3591	0.098736			11.8892	0.101366				11.7894	1.99595e-05
	11.3675	0.0995019			11.8976	0.100495				11.7973	1.97204e-05
	11.376	0.100078			11.906	0.0996181				11.8052	1.9484e-05
	11.3844	0.100694			11.9144	0.0987418				11.8131	1.92415e-05
	11.3928	0.101281			11.9229	0.0978739				11.821	1.89978e-05
	11.4012	0.101862			11.9313	0.0970106				11.8289	1.87536e-05
	11.4096	0.10253			11.9397	0.0961526				11.8368	1.84993e-05
	11.418	0.103101			11.9481	0.0952984				11.8447	1.82344e-05
	11.4265	0.103592			11.9565	0.0944501				11.8526	1.79753e-05
	11.4349	0.103851			11.9649	0.0936057				11.8605	1.77178e-05
	11.4433	0.104226			11.9734	0.0927694				11.8684	1.74552e-05
	11.4517	0.104595			11.9818	0.0919467				11.8763	1.71962e-05
	11.4601	0.104959			11.9902	0.0911334				11.8842	1.69415e-05
	11.4685	0.105242			11.9986	0.0903272				11.8921	1.66835e-05
	11.4854	0.105727			12.007	0.0895246				11.9	1.64157e-05
	11.5022	0.106031			12.0154	0.0887368				11.9079	1.61525e-05
	11.5106	0.106116			12.0239	0.0879609				11.9158	1.58881e-05
	11.5527	0.106024			12.0323	0.0871946				11.9237	1.5631e-05
	11.578	0.105605			12.0407	0.0864389				11.9316	1.53651e-05
	11.5948	0.105018			12.0491	0.0856907				11.9394	1.5104e-05
	11.6032	0.104773			12.0575	0.0849593				11.9473	1.4847e-05
	11.6116	0.104451			12.066	0.0842383				11.9552	1.45946e-05
	11.6201	0.10406			12.0744	0.0835246				11.9631	1.4336e-05
	11.6285	0.103585			12.0828	0.0828269				11.971	1.40796e-05
	11.6369	0.103115			12.0912	0.0821417				11.9789	1.38255e-05
	11.6453	0.102654			12.0996	0.0814733				11.9868	1.35772e-05
	11.6537	0.102163			12.108	0.0808145				11.9947	1.33291e-05
	11.6621	0.101733			12.1165	0.0801607				12.0026	1.30783e-05
	11.6706	0.101075			12.1249	0.079525				12.0105	1.28368e-05
	11.679	0.100463			12.1333	0.0789042				12.0184	1.25951e-05
	11.6874	0.0998625			12.1417	0.0782934				12.0263	1.23536e-05
	11.6958	0.0993462			12.1501	0.0776955				12.0342	1.21201e-05
	11.7042	0.0986536			12.1585	0.0771127				12.0421	1.18859e-05
	11.7126	0.0979293			12.167	0.0765439				12.05	1.16531e-05
	11.7211	0.0972787			12.1754	0.0759834				12.0579	1.14199e-05
	11.7295	0.0964924			12.1838	0.0754333				12.0658	1.11902e-05
	11.7379	0.0957544			12.1922	0.0748985				12.0737	1.09661e-05
	11.7463	0.0949956			12.2006	0.0743763				12.0816	1.07435e-05
	11.7547	0.0942439			12.209	0.0738662				12.0895	1.05234e-05
	11.7632	0.0935871			12.2175	0.0733694				12.0974	1.03099e-05
	11.7716	0.0926977			12.2259	0.0728842				12.1052	1.00969e-05
	11.78	0.0918577			12.2343	0.0724038				12.1131	9.8885e-06
	11.7884	0.0910345			12.2427	0.0719355				12.121	9.68323e-06
	11.7968	0.0903233			12.2511	0.0714844				12.1289	9.47968e-06
	11.8052	0.0893854			12.2595	0.0710439				12.1368	9.27637e-06
	11.8137	0.0884625			12.268	0.0706095				12.1447	9.06682e-06
	11.8221	0.0876243			12.2764	0.070181				12.1526	8.86126e-06
	11.8305	0.0867952			12.2932	0.0693716				12.1605	8.6716e-06
	11.8389	0.085966			12.3016	0.0689783				12.1684	8.48471e-06
	11.8473	0.0850375			12.3101	0.0685928				12.1763	8.30351e-06
	11.8557	0.0840774			12.3185	0.068221				12.1842	8.12903e-06
	11.8642	0.0832199			12.3353	0.0675051				12.1921	7.95061e-06
	11.8726	0.0823048			12.3437	0.0671624				12.2	7.77458e-06
	11.881	0.0814521			12.3521	0.066831				12.2079	7.60835e-06
	11.8894	0.0806729			12.369	0.0661791				12.2158	7.43997e-06
	11.8978	0.079669			12.3774	0.0658733				12.2237	7.27332e-06
	11.9062	0.0787683			12.3942	0.0652791				12.2316	7.11406e-06
	11.9147	0.0778922			12.4111	0.0647024				12.2395	6.95484e-06
	11.9231	0.0770297			12.4195	0.0644299				12.2553	6.6505e-06
	11.9315	0.0762484			12.4363	0.0639054				12.2631	6.50055e-06
	11.9399	0.0753437			12.4531	0.0633979				12.271	6.36084e-06
	11.9483	0.0745832			12.47	0.0629238				12.2789	6.21797e-06
	11.9567	0.0736144			12.4868	0.0624688				12.2868	6.08148e-06
	11.9652	0.0728022			12.5037	0.0620387				12.3026	5.81033e-06
	11.9736	0.0719748			12.5205	0.0616345				12.3105	5.68393e-06
	11.982	0.0711032			12.5289	0.0614363				12.3184	5.55484e-06
	11.9904	0.0702272			12.5457	0.0610577				12.3342	5.31109e-06
	11.9988	0.0695173			12.571	0.060516				12.3421	5.19584e-06
	12.0073	0.068673			12.5962	0.0600217				12.3579	4.9665e-06
	12.0157	0.0678233			12.6215	0.0595564				12.3658	4.8558e-06
	12.0241	0.0670632			12.6467	0.0591304				12.3816	4.64198e-06
	12.0325	0.0663282			12.672	0.0587352				12.3895	4.53749e-06
	12.0409	0.065598			12.6804	0.0586068				12.4053	4.33813e-06
	12.0493	0.0647331			12.7141	0.0581333				12.4211	4.14882e-06
	12.0578	0.0640349			12.7225	0.0580196				12.4368	3.96774e-06
	12.0662	0.0634676			12.7478	0.0577019				12.4526	3.79643e-06
	12.0746	0.0626854			12.773	0.0574065				12.4684	3.63445e-06
	12.083	0.0619654			12.7898	0.0572172				12.4842	3.4788e-06
	12.0914	0.0612329			12.8235	0.0568749				12.5	3.32937e-06
	12.0998	0.0604832			12.8319	0.0567934				12.5158	3.18642e-06
	12.1083	0.0598438			12.874	0.056404				12.5237	3.11647e-06
	12.1167	0.0592137			12.8908	0.0562726				12.5395	2.98257e-06
	12.1251	0.0585588			12.9245	0.0560217				12.5632	2.7893e-06
	12.1335	0.0579424			12.9498	0.0558428				12.5711	2.73372e-06
	12.1419	0.0573405			12.975	0.0556828				12.5868	2.61821e-06
	12.1503	0.0568133			13.0255	0.0554003				12.6105	2.45582e-06
	12.1588	0.0561404			13.0339	0.0553602				12.6184	2.40327e-06
	12.1672	0.0555577			13.076	0.0551558				12.6342	2.30402e-06
	12.1756	0.0550871			13.1265	0.0549508				12.6658	2.11609e-06
	12.184	0.0544593			13.1434	0.0548901				12.6737	2.07218e-06
	12.1924	0.0539863			13.1854	0.0547534				12.6895	1.98531e-06
	12.2009	0.0535122			13.236	0.054611				12.7211	1.82826e-06
	12.2093	0.052931			13.2865	0.0544906				12.729	1.79122e-06
	12.2177	0.05237			13.3285	0.0544012				12.7684	1.61633e-06
	12.2261	0.0518909			13.337	0.0543871				12.7763	1.5839e-06
	12.2345	0.0515405			13.3875	0.0542985				12.8079	1.46059e-06
	12.2514	0.0505383			13.438	0.0542204				12.8237	1.40295e-06
	12.2598	0.0500199			13.4885	0.0541499				12.8553	1.29649e-06
	12.2682	0.0495795			13.539	0.0540858				12.879	1.2217e-06
	12.285	0.0487961			13.5895	0.054032				12.9184	1.11222e-06
	12.2934	0.0484251			13.64	0.0539747				12.9263	1.09196e-06
	12.3019	0.0480297			13.6905	0.0539307				12.9816	9.59316e-07
	12.3103	0.0476308			13.741	0.0538919				13.029	8.64786e-07
	12.3187	0.0473107			13.7915	0.0538577				13.0763	7.81141e-07
	12.3271	0.0469045			13.842	0.0538284				13.1316	7.02887e-07
	12.3355	0.0465572			13.8925	0.0537987				13.179	6.48076e-07
	12.3439	0.0461932			13.943	0.053769				13.2106	6.15846e-07
	12.3608	0.0455849			13.9935	0.0537355				13.2342	5.93183e-07
	12.3692	0.0452116			14.044	0.0537223				13.2816	5.52193e-07
	12.386	0.0446343			14.0945	0.0537056				13.3369	5.16412e-07
	12.4029	0.0440457			14.145	0.0536957				13.3843	4.93407e-07
	12.4113	0.0437749			14.1955	0.0536908				13.4316	4.75727e-07
	12.4197	0.0435301			14.246	0.0536952				13.4869	4.56667e-07
	12.4281	0.0433202			14.2965	0.0537073				13.5264	4.47739e-07
	12.445	0.0427607			14.347	0.0537247				13.5343	4.4525e-07
	12.4618	0.0423749			14.3975	0.0537473				13.5895	4.33707e-07
	12.4702	0.0421592			14.448	0.0537734				13.6369	4.42064e-07
	12.487	0.0416558			14.507	0.0537997				13.6922	4.48852e-07
	12.4955	0.0414372			14.5575	0.0538208				13.7395	4.68276e-07
	12.5207	0.0408788			14.608	0.0538341				13.7948	4.97029e-07
	12.5375	0.0405329			14.6585	0.0538346				13.8422	5.37181e-07
	12.5628	0.0400234			14.709	0.053831				13.8895	5.9066e-07
	12.5712	0.0398672			14.7595	0.053813				13.9132	6.23465e-07
	12.588	0.0395416			14.81	0.053778				13.9448	6.77569e-07
	12.6217	0.0390327			14.8605	0.0537373				13.9922	7.84235e-07
	12.647	0.0386092			14.911	0.0536836				14.0001	8.05727e-07
	12.6722	0.0382613			14.9615	0.0536257				14.0474	9.54007e-07
	12.6891	0.038046			15.012	0.0535682				14.0553	9.82624e-07
	12.7227	0.0376725			15.0625	0.0535023				14.0948	1.14695e-06
	12.7311	0.0375834			15.1046	0.0534521				14.1343	1.33665e-06
	12.7648	0.0371771			15.113	0.0534394				14.1501	1.4244e-06
	12.7732	0.0370849			15.1635	0.0533725				14.1659	1.51248e-06
	12.8237	0.0366636			15.214	0.0533197				14.1896	1.65913e-06
	12.8742	0.0362838			15.2645	0.0532659				14.1974	1.70839e-06
	12.8911	0.0361495			15.315	0.0532178				14.2211	1.8673e-06
	12.9247	0.035984			15.3655	0.0531776				14.2448	2.03401e-06
	12.9752	0.0357301			15.416	0.0531385				14.2685	2.2007e-06
	13.0257	0.0354832			15.4665	0.0531051				14.2922	2.36764e-06
	13.0762	0.0352925			15.517	0.0530739				14.3001	2.4252e-06
	13.0931	0.0352397			15.5675	0.0530518				14.3159	2.53387e-06
	13.1268	0.0351111			15.618	0.053031				14.3396	2.69236e-06
	13.1773	0.0350078			15.6685	0.0530176				14.3475	2.74537e-06
	13.2362	0.034865			15.7191	0.0529984				14.3711	2.89158e-06
	13.2783	0.0347761			15.7696	0.0529888				14.3948	3.02036e-06
	13.2867	0.0347642			15.8116	0.0529796				14.4027	3.05745e-06
	13.3372	0.0347014			15.8285	0.0529765				14.4422	3.20864e-06
	13.3877	0.0346093			15.879	0.0529688				14.4501	3.23122e-06
	13.4382	0.0345769			15.9295	0.0529634				14.5054	3.27006e-06
	13.4887	0.0345522			15.98	0.0529566				14.5448	3.18101e-06
	13.5392	0.0345424			16.0305	0.0529571				14.5527	3.14895e-06
	13.5897	0.0344281			16.081	0.0529574				14.5843	2.97189e-06
	13.6402	0.0344509			16.1315	0.052951				14.608	2.79545e-06
	13.6907	0.0343875			16.182	0.0529541				14.6238	2.6541e-06
	13.7412	0.0344248			16.2325	0.0529558				14.6396	2.49473e-06
	13.7917	0.0344123			16.283	0.0529606				14.6554	2.31695e-06
	13.8422	0.0344248			16.3335	0.0529597				14.6712	2.1261e-06
	13.8927	0.0344611			16.384	0.052966				14.6869	1.9244e-06
	13.9432	0.0344852			16.4345	0.0529772				14.6948	1.81687e-06
	13.9937	0.0345962			16.4429	0.0529814				14.7027	1.70943e-06
	14.0442	0.034648			16.4682	0.0529794				14.7106	1.59565e-06
	14.0947	0.0347722			16.4766	0.0529843				14.7264	1.36189e-06
	14.1032	0.0347938			16.485	0.0529886				14.7343	1.23922e-06
	14.1452	0.0349319			16.5355	0.0530008				14.7422	1.1134e-06
	14.1957	0.035132			16.586	0.0530178				14.758	8.59891e-07
	14.2378	0.0352862			16.6365	0.0530336				14.7659	7.24053e-07
	14.2462	0.0353101			16.687	0.0530527				14.7738	5.91186e-07
	14.2968	0.0355861			16.7375	0.0530707				14.7896	3.2403e-07
	14.3473	0.0358085			16.788	0.0530834				14.7975	1.898e-07
	14.3978	0.0359782			16.8385	0.053099				14.8054	5.5854e-08
	14.4483	0.0360959			16.8891	0.0531152				14.8133	-8.17564e-08
	14.4988	0.0361338			16.9396	0.0531281				14.8291	-3.61043e-07
	14.5577	0.0360898			16.9901	0.0531353				14.837	-4.99431e-07
	14.6082	0.0358126			17.0406	0.0531407				14.8448	-6.38618e-07
	14.625	0.0357313			17.0911	0.0531433				14.8527	-7.7933e-07
	14.6587	0.0354601			17.15	0.0531463				14.8606	-9.14148e-07
	14.6924	0.0351874			17.2005	0.0531488				14.8685	-1.05177e-06
	14.7092	0.035031			17.251	0.0531516				14.8764	-1.18967e-06
	14.7429	0.034729			17.3015	0.0531604				14.8843	-1.32527e-06
	14.7597	0.0345403			17.352	0.0531528				14.8922	-1.4607e-06
	14.785	0.0342632			17.4025	0.0531615				14.908	-1.72518e-06
	14.8102	0.0340042			17.453	0.0531608				14.9159	-1.85484e-06
	14.827	0.033829			17.5035	0.0531717				14.9238	-1.98351e-06
	14.8607	0.0334576			17.554	0.0531751				14.9396	-2.23738e-06
	14.8775	0.0333187			17.6045	0.0531848				14.9475	-2.36011e-06
	14.9112	0.0328947			17.655	0.0531864				14.9554	-2.48007e-06
	14.9196	0.0328067			17.7055	0.0531934				14.9633	-2.59677e-06
	14.9617	0.0324398			17.756	0.0531994				14.9712	-2.71265e-06
	14.987	0.0322614			17.8065	0.0532114				14.9791	-2.82572e-06
	15.0122	0.032006			17.857	0.0532178				14.9949	-3.04005e-06
	15.0375	0.0318694			17.9075	0.0532303				15.0106	-3.24574e-06
	15.0627	0.0317072			17.958	0.0532364				15.0185	-3.34515e-06
	15.1132	0.0315152			18.0086	0.0532533				15.0343	-3.53357e-06
	15.1216	0.0314288			18.0591	0.0532689				15.0501	-3.7066e-06
	15.1637	0.0313005			18.1096	0.0532884				15.058	-3.79061e-06
	15.2142	0.0312006			18.1601	0.0533132				15.0659	-3.86919e-06
	15.2647	0.0312321			18.2106	0.0533405				15.0817	-4.01383e-06
	15.3152	0.0312693			18.2611	0.0533833				15.1054	-4.20412e-06
	15.3657	0.031409			18.3116	0.0534333				15.1133	-4.26119e-06
	15.3742	0.0314551			18.3452	0.0534663				15.1291	-4.36086e-06
	15.4163	0.0315884			18.3621	0.0534891				15.1607	-4.52985e-06
	15.4668	0.0317429			18.4126	0.053558				15.2159	-4.67892e-06
	15.5173	0.0319299			18.4715	0.0536441				15.2317	-4.6901e-06
	15.5678	0.0320829			18.522	0.0537309				15.2554	-4.68479e-06
	15.6183	0.0322581			18.5725	0.0538266				15.2633	-4.67664e-06
	15.6688	0.0323874			18.623	0.0539254				15.3186	-4.56316e-06
	15.6772	0.0324033			18.6314	0.0539443				15.3343	-4.51044e-06
	15.7193	0.0325445			18.6735	0.0540285				15.3659	-4.38243e-06
	15.7698	0.0326563			18.724	0.0541427				15.3817	-4.31065e-06
	15.8203	0.0327118			18.7745	0.0542503				15.4133	-4.15085e-06
	15.8792	0.0328394			18.825	0.0543696				15.4212	-4.10837e-06
	15.9213	0.0328884			18.8503	0.0544206				15.4449	-3.97541e-06
	15.9297	0.0328841			18.8755	0.0544745				15.4686	-3.83674e-06
	15.9802	0.0329408			18.926	0.0545977				15.4765	-3.78859e-06
	16.0307	0.0329776			18.9765	0.0547152				15.5001	-3.64698e-06
	16.0812	0.0330225			19.027	0.0548197				15.5159	-3.54867e-06
	16.1317	0.0331195			19.0691	0.0549103				15.5317	-3.45462e-06
	16.1822	0.0331024			19.0775	0.0549258				15.5554	-3.31024e-06
	16.2327	0.0330995			19.128	0.055018				15.5712	-3.21475e-06
	16.2832	0.0331203			19.1786	0.0551074				15.587	-3.11866e-06
	16.3337	0.0331378			19.2291	0.055183				15.6186	-2.93668e-06
	16.3842	0.0331462			19.2796	0.0552621				15.6501	-2.76476e-06
	16.4347	0.0331669			19.3301	0.0553475				15.6738	-2.63677e-06
	16.4852	0.0331543			19.3469	0.055375				15.6817	-2.59487e-06
	16.5357	0.0332323			19.3806	0.0554369				15.7133	-2.44251e-06
	16.5863	0.03326			19.4311	0.0555278				15.7212	-2.40571e-06
	16.6368	0.033174			19.4816	0.0556276				15.7528	-2.2618e-06
	16.6873	0.0332235			19.5321	0.0557415				15.7765	-2.16317e-06
	16.7378	0.0331914			19.5826	0.0558492				15.7923	-2.10397e-06
	16.7883	0.0332507			19.591	0.0558651				15.8238	-1.99001e-06
	16.8388	0.0332324			19.6331	0.0559496				15.8396	-1.93668e-06
	16.8893	0.0332098			19.6836	0.0560312				15.8712	-1.83652e-06
	16.9398	0.0332134			19.7341	0.0560816				15.8949	-1.76554e-06
	16.9903	0.0332398			19.793	0.0561084				15.9265	-1.67851e-06
	17.0408	0.0332396			19.8435	0.0560912				15.9581	-1.60528e-06
	17.0913	0.033228			19.894	0.0560328				15.9738	-1.57095e-06
	17.1418	0.0332319			19.9445	0.0559412				16.0291	-1.46631e-06
	17.2007	0.0332154			19.9866	0.0558384				16.0528	-1.42379e-06
	17.2512	0.0332384			19.995	0.0558121				16.0765	-1.38776e-06
	17.3017	0.0332365			20.0455	0.0556523				16.1318	-1.31253e-06
	17.3522	0.0332066			20.096	0.055463				16.1791	-1.25845e-06
	17.4027	0.0332735			20.1213	0.0553696				16.2344	-1.21191e-06
	17.4532	0.0332137			20.1465	0.0552696				16.2818	-1.17323e-06
	17.5037	0.0332561			20.197	0.0550765				16.3291	-1.14068e-06
	17.5542	0.0332058			20.2475	0.0548898				16.3844	-1.10967e-06
	17.6047	0.033218			20.298	0.0547166				16.4318	-1.08828e-06
	17.6552	0.0332134			20.3486	0.0545549				16.487	-1.06878e-06
	17.7058	0.0331966			20.3991	0.0544116				16.5344	-1.05219e-06
	17.7563	0.0332772			20.4496	0.0542968				16.5897	-1.03235e-06
	17.8068	0.0331954			20.5001	0.0542145				16.637	-1.02683e-06
	17.8573	0.033222			20.5506	0.0541556				16.6844	-1.01722e-06
	17.9078	0.0331741			20.6011	0.0541483				16.7397	-1.00644e-06
	17.9583	0.0331924			20.6516	0.0541727				16.787	-9.95981e-07
	18.0088	0.0332068			20.7021	0.0542523				16.8423	-9.90166e-07
	18.0593	0.0332082			20.7526	0.0543603				16.8897	-9.84048e-07
	18.1098	0.03321			20.7778	0.0544226				16.9449	-9.77088e-07
	18.1603	0.0332081			20.8031	0.0545012				16.9923	-9.70659e-07
	18.2108	0.0332198			20.8536	0.0546647				17.0476	-9.66397e-07
	18.2613	0.0331815			20.9041	0.054832				17.095	-9.64115e-07
	18.3118	0.0332224			20.9293	0.0549206				17.1423	-9.58341e-07
	18.3623	0.0332064			20.9546	0.0549991				17.1976	-9.57714e-07
	18.4128	0.0331407			21.0051	0.0551387				17.245	-9.64751e-07
	18.4633	0.0331573			21.064	0.055263				17.3002	-9.62013e-07
	18.5222	0.0331791			21.1145	0.0553102				17.3476	-9.67864e-07
	18.5727	0.0331507			21.165	0.0553311				17.4029	-9.72892e-07
	18.6232	0.0331476			21.2155	0.0553029				17.4502	-9.81079e-07
	18.6737	0.0331245			21.266	0.0552336				17.4976	-9.91347e-07
	18.7242	0.0331506			21.3165	0.0551392				17.5529	-1.00675e-06
	18.7747	0.0331442			21.367	0.0550252				17.6002	-1.02559e-06
	18.8252	0.0330972			21.4175	0.0548863				17.6555	-1.04574e-06
	18.8758	0.0331226			21.4681	0.0547437				17.7029	-1.07357e-06
	18.9263	0.0330934			21.5186	0.0545921				17.7424	-1.09672e-06
	18.9768	0.0331085			21.5691	0.0544467				17.7581	-1.10929e-06
	19.0273	0.0331024			21.5859	0.0543984				17.8055	-1.14427e-06
	19.0778	0.033103			21.6196	0.054302				17.8608	-1.19386e-06
	19.1283	0.0331074			21.6701	0.0541556				17.9081	-1.23759e-06
	19.1788	0.0330987			21.7206	0.054018				17.9318	-1.26767e-06
	19.2293	0.0331219			21.7542	0.0539207				17.9555	-1.29235e-06
	19.2798	0.0331449			21.7711	0.0538778				18.0108	-1.36427e-06
	19.3303	0.0331653			21.8216	0.0537582				18.0582	-1.42877e-06
	19.3808	0.0331333			21.8721	0.0536321				18.0661	-1.43967e-06
	19.4313	0.0331816			21.9226	0.0535251				18.1134	-1.51633e-06
	19.4818	0.0331851			21.9563	0.0534532				18.1608	-1.59875e-06
	19.5155	0.0335047			21.9731	0.0534261				18.1687	-1.61214e-06
	19.5239	0.0333029			22.0236	0.0533348				18.2161	-1.70514e-06
	19.5323	0.0332049			22.0741	0.0532578				18.2555	-1.78432e-06
	19.5828	0.0331635			22.1246	0.0531932				18.2634	-1.80015e-06
	19.6333	0.0332792			22.1751	0.0531313				18.3187	-1.92905e-06
	19.6838	0.0332492			22.2256	0.0530838				18.3345	-1.96453e-06
	19.7343	0.033205			22.2761	0.0530428				18.3661	-2.04799e-06
	19.7932	0.0332289			22.3266	0.0530094				18.3976	-2.12794e-06
	19.8437	0.03326			22.3855	0.0529831				18.4134	-2.17204e-06
	19.8942	0.0332742			22.394	0.0529769				18.4608	-2.30341e-06
	19.9447	0.0332658			22.436	0.0529645				18.4687	-2.328e-06
	19.9953	0.0333606			22.4865	0.0529472				18.5161	-2.48725e-06
	20.0037	0.0332887			22.537	0.0529344				18.5555	-2.63338e-06
	20.0458	0.0332711			22.5875	0.0529291				18.5713	-2.69941e-06
	20.0963	0.0333061			22.6381	0.052929				18.595	-2.80794e-06
	20.1383	0.0333973			22.6886	0.0529216				18.6187	-2.927e-06
	20.1468	0.0333757			22.7391	0.0529175				18.6345	-3.02053e-06
	20.1552	0.0332722			22.7896	0.0529203				18.6582	-3.17447e-06
	20.1973	0.0333015			22.8401	0.052916				18.674	-3.28698e-06
	20.2478	0.0332955			22.8906	0.0529155				18.6819	-3.34659e-06
	20.2562	0.0333607			22.9411	0.0529287				18.7056	-3.5449e-06
	20.273	0.0332972			22.9916	0.0529274				18.7213	-3.6914e-06
	20.2899	0.0334368			23.0421	0.0529391				18.7371	-3.85189e-06
	20.2983	0.0333034			23.0926	0.0529469				18.7529	-4.026e-06
	20.3151	0.0333571			23.1431	0.0529519				18.7687	-4.21316e-06
	20.3235	0.0333469			23.1936	0.0529646				18.7845	-4.41581e-06
	20.3404	0.0333555			23.2441	0.0529733				18.7924	-4.52216e-06
	20.3488	0.033368			23.2946	0.0529716				18.8082	-4.74323e-06
	20.3993	0.0333336			23.3451	0.0529793				18.824	-4.97481e-06
	20.4077	0.0333873			23.3535	0.052981				18.8319	-5.09813e-06
	20.4245	0.0333301			23.3956	0.0529802				18.8398	-5.22394e-06
	20.4414	0.0333794			23.4124	0.0529829				18.8556	-5.47936e-06
	20.4498	0.0333576			23.4461	0.0529817				18.8635	-5.61e-06
	20.4582	0.0333181			23.4714	0.0529805				18.8714	-5.74567e-06
	20.475	0.033371			23.4798	0.0529812				18.8871	-6.01774e-06
	20.5003	0.0333161			23.4882	0.0529795				18.895	-6.15636e-06
	20.534	0.0333804			23.4966	0.0529775				18.9029	-6.29474e-06
	20.5424	0.0333496			23.5135	0.0529814				18.9108	-6.43735e-06
	20.5508	0.0333094			23.5387	0.0529773				18.9187	-6.57958e-06
	20.5676	0.033387			23.5471	0.052975				18.9266	-6.71902e-06
	20.6013	0.0333764			23.5976	0.0529698				18.9345	-6.86167e-06
	20.6181	0.0333327			23.6481	0.0529636				18.9424	-7.00032e-06
	20.6518	0.0333498			23.707	0.0529483				18.9503	-7.14079e-06
	20.6602	0.0338846			23.7576	0.0529442				18.9582	-7.27935e-06
	20.6686	0.0336709			23.8081	0.0529307				18.974	-7.54917e-06
	20.7023	0.0333805			23.8586	0.0529235				18.9819	-7.6782e-06
	20.7107	0.0333235			23.9091	0.052912				18.9898	-7.80851e-06
	20.7528	0.0333016			23.9596	0.0529135				19.0056	-8.05379e-06
	20.8033	0.0332884			24.0101	0.0529016				19.0135	-8.17213e-06
	20.8538	0.0332808			24.0606	0.0528932				19.0293	-8.3795e-06
	20.9043	0.0332945			24.1111	0.0528944				19.0371	-8.4697e-06
	20.9296	0.0333588			24.1616	0.0528822				19.0529	-8.64758e-06
	20.938	0.0333057			24.2121	0.0528833				19.0687	-8.80205e-06
	20.9548	0.0332515			24.2626	0.0528785				19.0766	-8.86606e-06
	21.0053	0.0333133			24.3131	0.0528727				19.1003	-9.00589e-06
	21.0222	0.0333803			24.3636	0.0528706				19.1319	-9.0611e-06
	21.039	0.0333265			24.4141	0.0528688				19.1635	-8.94526e-06
	21.0558	0.0332657			24.4646	0.0528686				19.1793	-8.81579e-06
	21.1147	0.0333098			24.5151	0.0528695				19.1872	-8.73503e-06
	21.1653	0.0333411			24.5656	0.0528677				19.2029	-8.53615e-06
	21.2158	0.0332778			24.6161	0.0528661				19.2108	-8.42334e-06
	21.2663	0.0333062			24.6666	0.0528664				19.2266	-8.16273e-06
	21.3168	0.0332699			24.7171	0.0528649				19.2345	-8.00385e-06
	21.3673	0.0333609			24.7676	0.0528653				19.2424	-7.83705e-06
	21.3841	0.0333377			24.8181	0.052863				19.2503	-7.65569e-06
	21.4178	0.0333163			24.8686	0.0528639				19.2582	-7.46423e-06
	21.4514	0.0333756			24.9191	0.0528653				19.2661	-7.25842e-06
	21.4683	0.0333267			24.9696	0.0528638				19.274	-7.04053e-06
	21.5188	0.033349								19.2819	-6.81454e-06
	21.5693	0.0333323								19.2898	-6.57365e-06
	21.5945	0.0333662								19.2977	-6.32184e-06
	21.6198	0.0333559								19.3056	-6.06288e-06
	21.645	0.0333487								19.3135	-5.78711e-06
	21.6535	0.0333592								19.3214	-5.49902e-06
	21.6703	0.0334189								19.3293	-5.20408e-06
	21.6955	0.0333446								19.3372	-4.90369e-06
	21.704	0.0333829								19.3451	-4.58611e-06
	21.7208	0.0333379								19.353	-4.25969e-06
	21.7292	0.033373								19.3608	-3.93001e-06
	21.7376	0.0333522								19.3687	-3.58569e-06
	21.7545	0.0333916								19.3766	-3.23354e-06
	21.7713	0.033341								19.3845	-2.87328e-06
	21.7881	0.0333629								19.3924	-2.51042e-06
	21.8218	0.0333869								19.4003	-2.13567e-06
	21.8723	0.0333645								19.4082	-1.75733e-06
	21.9228	0.0333788								19.4161	-1.37774e-06
	21.9733	0.0334084								19.424	-9.85273e-07
	22.0238	0.0333979								19.4319	-5.85891e-07
	22.0743	0.0334171								19.4398	-1.87715e-07
	22.1248	0.0334111								19.4477	2.23918e-07
	22.1753	0.0334525								19.4556	6.30934e-07
	22.2258	0.0334184								19.4635	1.04065e-06
	22.2763	0.0333994								19.4714	1.4537e-06
	22.3268	0.0334029								19.4793	1.86876e-06
	22.3773	0.0334439								19.4872	2.28706e-06
	22.4363	0.0334235								19.4951	2.70661e-06
	22.4868	0.0334058								19.503	3.12678e-06
	22.5373	0.0334283								19.5109	3.55776e-06
	22.5878	0.0334246								19.5188	3.97433e-06
	22.6383	0.0335257								19.5266	4.40091e-06
	22.6888	0.0334602								19.5345	4.82986e-06
	22.7393	0.0334726								19.5424	5.24807e-06
	22.7898	0.0334309								19.5503	5.66598e-06
	22.8403	0.0334371								19.5582	6.08269e-06
	22.8908	0.0334948								19.5661	6.49367e-06
	22.9413	0.0334394								19.574	6.90771e-06
	22.9918	0.033436								19.5819	7.31528e-06
	23.0423	0.0334401								19.5898	7.72028e-06
	23.0928	0.0334392								19.5977	8.12456e-06
	23.1433	0.0334618								19.6056	8.51378e-06
	23.1938	0.033468								19.6135	8.91412e-06
	23.2443	0.0334554								19.6214	9.30561e-06
	23.2948	0.0334643								19.6293	9.69533e-06
	23.3453	0.0334642								19.6372	1.00655e-05
	23.3958	0.0334717								19.6451	1.04317e-05
	23.4463	0.0334909								19.653	1.07879e-05
	23.4968	0.0334755								19.6609	1.11327e-05
	23.5473	0.0334716								19.6688	1.14793e-05
	23.5978	0.0334898								19.6767	1.18077e-05
	23.6483	0.0334589								19.6845	1.21298e-05
	23.6989	0.0334801								19.6924	1.24468e-05
	23.7578	0.0334704								19.7003	1.27516e-05
	23.8083	0.0335358								19.7082	1.30417e-05
	23.8588	0.0334912								19.7161	1.33191e-05
	23.9093	0.0335237								19.724	1.35902e-05
	23.9598	0.033504								19.7319	1.38522e-05
	24.0103	0.0335095								19.7398	1.40963e-05
	24.0608	0.0335379								19.7477	1.43277e-05
	24.1113	0.033551								19.7556	1.45466e-05
	24.1618	0.033492								19.7635	1.47556e-05
	24.2123	0.0335193								19.7714	1.49497e-05
	24.2628	0.0335297								19.7793	1.51205e-05
	24.3133	0.0335245								19.7872	1.52847e-05
	24.3638	0.0335173								19.7951	1.54365e-05
	24.4143	0.0334924								19.803	1.55685e-05
	24.4648	0.0335442								19.8188	1.57848e-05
	24.5153	0.0335169								19.8267	1.5868e-05
	24.5658	0.0335364								19.8424	1.59843e-05
	24.6163	0.0335096								19.8898	1.59026e-05
	24.6668	0.0335266								19.8977	1.58252e-05
	24.7173	0.033511								19.9135	1.56121e-05
	24.7678	0.0335295								19.9214	1.54787e-05
										19.9293	1.53199e-05
										19.9372	1.51465e-05
										19.9451	1.49556e-05
										19.953	1.47447e-05
										19.9609	1.45152e-05
										19.9688	1.42611e-05
										19.9767	1.39947e-05
										19.9846	1.37132e-05
										19.9925	1.3413e-05
										20.0004	1.30941e-05
										20.0082	1.27518e-05
										20.0161	1.24103e-05
										20.024	1.20424e-05
										20.0319	1.166e-05
										20.0398	1.12653e-05
										20.0477	1.08508e-05
										20.0556	1.04391e-05
										20.0635	1.001e-05
										20.0714	9.55199e-06
										20.0793	9.0905e-06
										20.0872	8.61516e-06
										20.0951	8.13993e-06
										20.103	7.66297e-06
										20.1109	7.17296e-06
										20.1188	6.68957e-06
										20.1267	6.18552e-06
										20.1346	5.69145e-06
										20.1425	5.20623e-06
										20.1504	4.70146e-06
										20.1583	4.19826e-06
										20.1661	3.70581e-06
										20.174	3.20481e-06
										20.1819	2.70576e-06
										20.1898	2.2078e-06
										20.1977	1.71832e-06
										20.2056	1.23459e-06
										20.2135	7.51026e-07
										20.2214	2.82009e-07
										20.2293	-1.91788e-07
										20.2372	-6.56958e-07
										20.2451	-1.10496e-06
										20.253	-1.56655e-06
										20.2609	-2.00726e-06
										20.2688	-2.43781e-06
										20.2767	-2.85676e-06
										20.2846	-3.27657e-06
										20.2925	-3.68148e-06
										20.3004	-4.07427e-06
										20.3083	-4.46539e-06
										20.3162	-4.83688e-06
										20.3241	-5.20572e-06
										20.3319	-5.56394e-06
										20.3398	-5.90544e-06
										20.3477	-6.24275e-06
										20.3556	-6.56631e-06
										20.3635	-6.87452e-06
										20.3714	-7.17968e-06
										20.3793	-7.4738e-06
										20.3872	-7.7556e-06
										20.3951	-8.02539e-06
										20.403	-8.27814e-06
										20.4109	-8.52038e-06
										20.4188	-8.75322e-06
										20.4267	-8.98419e-06
										20.4346	-9.19856e-06
										20.4425	-9.40353e-06
										20.4504	-9.60054e-06
										20.4583	-9.7834e-06
										20.4662	-9.95937e-06
										20.4741	-1.01223e-05
										20.482	-1.02718e-05
										20.4898	-1.04185e-05
										20.4977	-1.05514e-05
										20.5135	-1.07832e-05
										20.5214	-1.08809e-05
										20.5372	-1.10514e-05
										20.553	-1.11709e-05
										20.5609	-1.12146e-05
										20.6004	-1.12611e-05
										20.6241	-1.1149e-05
										20.6399	-1.10145e-05
										20.6556	-1.08404e-05
										20.6714	-1.06236e-05
										20.6793	-1.05014e-05
										20.6951	-1.02327e-05
										20.703	-1.00899e-05
										20.7109	-9.93917e-06
										20.7188	-9.78556e-06
										20.7267	-9.62267e-06
										20.7346	-9.46114e-06
										20.7425	-9.29484e-06
										20.7504	-9.12969e-06
										20.7583	-8.95961e-06
										20.7662	-8.79291e-06
										20.782	-8.47021e-06
										20.7899	-8.31425e-06
										20.7978	-8.15921e-06
										20.8057	-8.00794e-06
										20.8135	-7.85303e-06
										20.8214	-7.70232e-06
										20.8293	-7.55355e-06
										20.8372	-7.414e-06
										20.853	-7.14494e-06
										20.8609	-7.01576e-06
										20.8688	-6.89413e-06
										20.8846	-6.6651e-06
										20.8925	-6.55713e-06
										20.9083	-6.35666e-06
										20.9241	-6.17643e-06
										20.9399	-6.00642e-06
										20.9557	-5.85738e-06
										20.9715	-5.7134e-06
										20.9951	-5.52046e-06
										21.0109	-5.40327e-06
										21.0188	-5.34622e-06
										21.0425	-5.18497e-06
										21.0583	-5.08534e-06
										21.0741	-4.99017e-06
										21.0978	-4.85207e-06
										21.1136	-4.7577e-06
										21.1294	-4.6712e-06
										21.1609	-4.49824e-06
										21.1925	-4.32204e-06
										21.2083	-4.23184e-06
										21.2241	-4.1435e-06
										21.2557	-3.96706e-06
										21.2636	-3.92437e-06
										21.2873	-3.79117e-06
										21.3109	-3.65429e-06
										21.3425	-3.47844e-06
										21.3662	-3.34883e-06
										21.3741	-3.30447e-06
										21.4057	-3.12934e-06
										21.4136	-3.08606e-06
										21.4373	-2.95922e-06
										21.4688	-2.79352e-06
										21.5004	-2.63145e-06
										21.5162	-2.54986e-06
										21.5399	-2.43277e-06
										21.5715	-2.2831e-06
										21.611	-2.10579e-06
										21.6188	-2.072e-06
										21.6504	-1.93483e-06
										21.6662	-1.87056e-06
										21.6978	-1.75008e-06
										21.7215	-1.66749e-06
										21.7452	-1.58845e-06
										21.7689	-1.51143e-06
										21.8004	-1.41641e-06
										21.8241	-1.35304e-06
										21.8636	-1.2518e-06
										21.8715	-1.23291e-06
										21.9268	-1.11429e-06
										21.9425	-1.08355e-06
										21.9741	-1.02958e-06
										22.0215	-9.55357e-07
										22.0452	-9.1977e-07
										22.0768	-8.74234e-07
										22.1241	-8.17854e-07
										22.1794	-7.59163e-07
										22.1952	-7.46391e-07
										22.2268	-7.15784e-07
										22.282	-6.73428e-07
										22.3294	-6.35967e-07
										22.3847	-6.0206e-07
										22.432	-5.77499e-07
										22.4794	-5.51686e-07
										22.5347	-5.25002e-07
										22.5821	-5.10973e-07
										22.6373	-4.91776e-07
										22.6847	-4.77051e-07
										22.74	-4.63516e-07
										22.7873	-4.56352e-07
										22.8347	-4.48304e-07
										22.89	-4.45834e-07
										22.9373	-4.40839e-07
										22.9926	-4.38506e-07
										23.04	-4.31033e-07
										23.0952	-4.2811e-07
										23.1426	-4.28192e-07
										23.1979	-4.23202e-07
										23.2452	-4.23872e-07
										23.2926	-4.23817e-07
										23.3479	-4.19784e-07
										23.3952	-4.20459e-07
										23.4505	-4.20807e-07
										23.4979	-4.19593e-07
										23.5532	-4.16973e-07
										23.6005	-4.17242e-07
										23.6558	-4.12017e-07
										23.7032	-4.13404e-07
										23.7505	-4.11631e-07
										23.8058	-4.11997e-07
										23.8532	-4.10886e-07
										23.9084	-4.07499e-07
										23.9479	-4.0732e-07
										23.9558	-4.06421e-07
										24.0111	-4.03024e-07
										24.0584	-4.00733e-07
										24.1058	-3.95428e-07
										24.1611	-3.89736e-07
										24.2084	-3.86732e-07
										24.2637	-3.87489e-07
										24.3111	-3.84565e-07
										24.3663	-3.79731e-07
										24.4137	-3.72424e-07
										24.469	-3.63329e-07
										24.5164	-3.60724e-07
										24.5637	-3.56494e-07
										24.619	-3.51759e-07
