# Supplementary material for: Structural and Functional Characterization of the Bacterial Type III Secretion Export Apparatus
Source: PLoS Pathog. 2016 Dec 15;12(12):e1006071. doi: 10.1371/journal.ppat.1006071 (PMC5158082; doi:10.1371/journal.ppat.1006071)
Supplement: S2 Table — (XLSX) [file ppat.1006071.s002.xlsx]

## Sheet: Sheet1
Table S2: Crosslinked adducts identified by mass spectrometry
Experiment No.	Band	Control band	Molecular mass bait protein/kDa	Uniprot ID of crosslinked partner	Protein name of crosslinked partner	Molecular mass crosslinked partner/kDa	Apparent size of bait on gel/kDa	Apparent size of crosslink on gel/kDa	∆ crosslink-bait/kDa	MS intensity control	MS intensity crosslink
1	R2G2X (SpaP G2X)	R1WT (wt SpaP)	27.95 (25.23 + 2.72 3xFLAG)	P41785	PrgJ	10.926	28	34	6	0	4758900
2	R13 (SpaP 170X)	R12 (wt SpaP)	27.95 (25.23 + 2.72 3xFLAG)	P0A1L7	SpaQ	9.3592	28	36	8	0	245860000
2	R22 (SpaP V203X)	R12 (wt SpaP)	27.95 (25.23 + 2.72 3xFLAG)	P0A1L7	SpaQ	9.3592	28	36	8	0	223200000
2	R31 (SpaR M209X)	R12 (wt SpaP)	27.95 (25.23 + 2.72 3xFLAG)	P0A1L7	SpaQ	9.3592	28	36	8	0	106330000
2	R21 (SpaP L7x)	R12 (wt SpaP)	27.95 (25.23 + 2.72 3xFLAG)	P41785	PrgJ	10.926	28	34	6	0	1263800000
2	R24 (SpaP V203X)	R11 (wt SpaP)	27.95 (25.23 + 2.72 3xFLAG)	P40702	SpaS	40.093	28	48	20	0	46432000
3	R5 (SpaR F20X)	R2 (wt SpaR)	31.31 (28.49 + 2,82 3xFLAG)	P41785	PrgJ	10.926	24	36	12	0	96342000
3	R6 (SpaR N44X)	R2 (wt SpaR)	31.31 (28.49 + 2,82 3xFLAG)	P41785	PrgJ	10.926	24	36	12	0	872500000
3	R7 (SpaR A45X)	R2 (wt SpaR)	31.31 (28.49 + 2,82 3xFLAG)	P41785	PrgJ	10.926	24	36	12	0	404420000
3	R8 (SpaR A45X)	R3 (wt SpaR)	31.31 (28.49 + 2,82 3xFLAG)	P40700	SpaP	25.231	24	42	18	0	190890000
