# Supplementary material for: Structural and Functional Characterization of the Bacterial Type III Secretion Export Apparatus
Source: PLoS Pathog. 2016 Dec 15;12(12):e1006071. doi: 10.1371/journal.ppat.1006071 (PMC5158082; doi:10.1371/journal.ppat.1006071)
Supplement: S4 Table — (XLSX) [file ppat.1006071.s004.xlsx]

## Sheet: Sheet1
Table S4: Strains and plasmids
E. coli	Description	Reference
BL21 (DE3)		Novagen
Salmonella	Description	Reference
MIB3208	ΔspaP ΔprgK, flhD::tet	this study
MIB3340	SpaPG2XFLAG, flhD::tet	this study
MIB3342	SpaPS14XFLAG, flhD::tet	this study
MIB3346	SpaPV200XFLAG, flhD::tet	this study
MIB3381	ΔspaPQRS, flhD::tet	this study
MIB3414	ΔspaP InvCK165E, flhD::tet	this study
MIB3428	ΔspaPQRS ΔprgK, flhD::tet	this study
MIB3682	SpaPV203XFLAG, flhD::tet	this study
MIB3692	ΔspaPQRS InvCK165E, flhD::tet	this study
MIB3696	SpaPL7XFLAG, flhD::tet	this study
MIB3698	SpaPT15XFLAG, flhD::tet	this study
MIB3700	SpaRF28XFLAG, flhD::tet	this study
MIB4022	SpaRA45XFLAG, flhD::tet	this study
MIB4024	SpaRN140XFLAG, flhD::tet	this study
MIB4026	SpaPV203XFLAG ΔprgK , flhD::tet	this study
SB762	WT (SL1344), flhD::tet	Kaniga, K., Tucker, S., Trollinger, D., & Galan, J. E. (1995). Homologs of the Shigella IpaB and IpaC invasins are required for Salmonella typhimurium entry into cultured epithelial cells. Journal of Bacteriology, 177(14), 3965–3971.
SB1769	SpaSN258AFLAG, flhD::tet	Wagner, S., Königsmaier, L., Lara-Tejero, M., Lefebre, M., Marlovits, T. C., & Galán, J. E. (2010). Organization and coordinated assembly of the type III secretion export apparatus. Proceedings of the National Academy of Sciences of the United States of America, 107(41), 17745–17750. http://doi.org/10.1073/pnas.1008053107
SB1770	∆prgHIJK, flhD::tet	this study
SB1902	ΔspaP, flhD::tet	Wagner, S., Königsmaier, L., Lara-Tejero, M., Lefebre, M., Marlovits, T. C., & Galán, J. E. (2010). Organization and coordinated assembly of the type III secretion export apparatus. Proceedings of the National Academy of Sciences of the United States of America, 107(41), 17745–17750. http://doi.org/10.1073/pnas.1008053107
SB1907	SpaPFLAG, flhD::tet	Wagner, S., Königsmaier, L., Lara-Tejero, M., Lefebre, M., Marlovits, T. C., & Galán, J. E. (2010). Organization and coordinated assembly of the type III secretion export apparatus. Proceedings of the National Academy of Sciences of the United States of America, 107(41), 17745–17750. http://doi.org/10.1073/pnas.1008053107
SB1909	SpaRFLAG, flhD::tet	Wagner, S., Königsmaier, L., Lara-Tejero, M., Lefebre, M., Marlovits, T. C., & Galán, J. E. (2010). Organization and coordinated assembly of the type III secretion export apparatus. Proceedings of the National Academy of Sciences of the United States of America, 107(41), 17745–17750. http://doi.org/10.1073/pnas.1008053107
SB2012	ΔspaP SpaSN258AFLAG, flhD::tet	Wagner, S., Königsmaier, L., Lara-Tejero, M., Lefebre, M., Marlovits, T. C., & Galán, J. E. (2010). Organization and coordinated assembly of the type III secretion export apparatus. Proceedings of the National Academy of Sciences of the United States of America, 107(41), 17745–17750. http://doi.org/10.1073/pnas.1008053107
Plasmids	Description	Reference
pMIB5022	pT10 SpaPQRFLAGS	this study
pMIB5041	pT10 SpaPN3XFLAG	this study
pMIB5046	pT10 SpaPS189XFLAG	this study
pMIB5062	pT10 SpaPG2XFLAG	this study
pMIB5063	pT10 SpaPD4XFLAG	this study
pMIB5064	pT10 SpaPI5XFLAG	this study
pMIB5065	pT10 SpaPS6XFLAG	this study
pMIB5146	pT10 SpaPA12XFLAG	this study
pMIB5147	pT10 SpaPF13XFLAG	this study
pMIB5148	pT10 SpaPS14XFLAG	this study
pMIB5149	pT10 SpaPT15XFLAG	this study
pMIB5150	pT10 SpaPV55XFLAG	this study
pMIB5151	pT10 SpaPL58XFLAG	this study
pMIB5152	pT10 SpaPS60XFLAG	this study
pMIB5153	pT10 SpaPM61XFLAG	this study
pMIB5154	pT10 SpaPV63XFLAG	this study
pMIB5155	pT10 SpaPV170XFLAG	this study
pMIB5156	pT10 SpaPV171XFLAG	this study
pMIB5157	pT10 SpaPV172XFLAG	this study
pMIB5158	pT10 SpaPD173XFLAG	this study
pMIB5159	pT10 SpaPT195XFLAG	this study
pMIB5160	pT10 SpaPI197XFLAG	this study
pMIB5161	pT10 SpaPV200XFLAG	this study
pMIB5162	pT10 SpaPV203XFLAG	this study
pMIB5163	pT10 SpaPL205XFLAG	this study
pMIB5169	pSB890 ΔprgK	this study
pMIB5178	pSB890 ΔspaPQRS	this study
pMIB5215	pT10 SpaPQRL18XFLAGS	this study
pMIB5216	pT10 SpaPQRF20XFLAGS	this study
pMIB5217	pT10 SpaPQRI26XFLAGS	this study
pMIB5218	pT10 SpaPQRF28XFLAGS	this study
pMIB5221	pT10 SpaPQRN44XFLAGS	this study
pMIB5222	pT10 SpaPQRA45XFLAGS	this study
pMIB5223	pT10 SpaPQRI46XFLAGS	this study
pMIB5224	pT10 SpaPQRV54XFLAGS	this study
pMIB5228	pT10 SpaPQRC86XFLAGS	this study
pMIB5229	pT10 SpaPQRL87XFLAGS	this study
pMIB5230	pT10 SpaPQRS89XFLAGS	this study
pMIB5231	pT10 SpaPQRM95XFLAGS	this study
pMIB5236	pT10 SpaPQRN130XFLAGS	this study
pMIB5237	pT10 SpaPQRF132XFLAGS	this study
pMIB5238	pT10 SpaPQRL138XFLAGS	this study
pMIB5239	pT10 SpaPQRN140XFLAGS	this study
pMIB5240	pT10 SpaPQRN151XFLAGS	this study
pMIB5245	pT10 SpaPQRV188XFLAGS	this study
pMIB5246	pT10 SpaPQRV189XFLAGS	this study
pMIB5247	pT10 SpaPQRV197XFLAGS	this study
pMIB5248	pT10 SpaPQRF198XFLAGS	this study
pMIB5250	pT10 SpaPQRM209XFLAGS	this study
pMIB5252	pT10 SpaPQRI222XFLAGS	this study
pMIB5253	pT10 SpaPQRV224XFLAGS	this study
pMIB5254	pT10 SpaPQRL225XFLAGS	this study
pMIB5255	pT10 SpaPQRM227XFLAGS	this study
pMIB5256	pT10 SpaPQRY230XFLAGS	this study
pMIB5261	pSB890 InvC	this study
pMIB5264	pSB890 InvCK165E	this study
pMIB5267	pT10 SpaPL7XFLAG	this study
pMIB5268	pT10 SpaPL10XFLAG	this study
pMIB5269	pT10 SpaPI20XFLAG	this study
pMIB5270	pT10 SpaPT25XFLAG	this study
pMIB5297	pT12, SpaP, with optimal SD	this study
pMIB5301	pT12, SpaPQR3xFLAG, with optimal SD	this study
pMIB5511	pT10 SpaPI193XFLAG	this study
pMIB5512	pT10 SpaPS194XFLAG	this study
pMIB5513	pT10 SpaPL201XFLAG	this study
pMIB5514	pT10 SpaPA204XFLAG	this study
pMIB5515	pT10 SpaPG207XFLAG	this study
pMIB5516	pT10 SpaPL210XFLAG	this study
pMIB5521	pT10 SpaPL7XFLAGQRS	this study
pMIB5523	pT10 SpaPA12XFLAGQRS	this study
pMIB5524	pT10 SpaPF13XFLAGQRS	this study
pMIB5525	pT10 SpaPS14XFLAGQRS	this study
pMIB5526	pT10 SpaPT15XFLAGQRS	this study
pMIB5544	pT10 SpaPV203XFLAGQRS	this study
pMIB5545	pT10 SpaPA204XFLAGQRS	this study
pMIB5549	pT10 SpaPM187XFLAG	this study
pMIB5550	pT10 SpaPF169XFLAG	this study
pMIB5551	pT10 SpaPF202XFLAG	this study
pMIB5689	pT12, SpaPQRTEV2xStrepII	this study
pMIB5696	pT12, SpaPEPEA	this study
pMIB5717	pSB890 SpaPG2XFLAG	this study
pMIB5718	pSB890 SpaPS14XFLAG	this study
pMIB5720	pSB890 SpaPV200XFLAG	this study
pMIB5721	pT10 SpaPMYC	this study
pMIB5746	pT10 SpaPV200XMYC	this study
pMIB5747	pT10 SpaPV203XMYC	this study
pMIB5927	pSB890 SpaPV203XFLAG	this study
pMIB6089	pT10 SpaPQRSN258AFLAG	this study
pMIB6096	pT10 SpaPV170XQRFLAGS	this study
pMIB6099	pT10 SpaPL210XQRFLAGS	this study
pMIB6100	pT10 SpaPFLAGQRF28XS	this study
pMIB6181	pT10 SpaPFLAGQRA45XS	this study
pMIB6182	pT10 SpaPFLAGQRC86XS	this study
pMIB6183	pT10 SpaPFLAGQRV224XS	this study
pMIB6184	pT10 SpaPT15XMYC	this study
pMIB6186	pSB890 SpaPL7XFLAG	this study
pMIB6187	pSB890 SpaPT15XFLAG	this study
pMIB6188	pSB890 SpaRF28XFLAG	this study
pMIB6189	pSB890 SpaRA45XFLAG	this study
pMIB6190	pSB890 SpaRN140XFLAG	this study
pMIB6194	pT10 SpaPV203XQRSN258AFLAG	this study
pMIB6366	pSB890 SpaRFLAG	this study
pSB3292	pBAD24 HilA	Lara-Tejero, M., Kato, J., Wagner, S., Liu, X., & Galán, J. E. (2011). A sorting platform determines the order of protein secretion in bacterial type III systems. Science (New York, NY), 331(6021), 1188–1191. http://doi.org/10.1126/science.1201476
pSB3410	pT10 SpaPFLAG	this study
pSB3537	pSB890 SpaPFLAG	Wagner, S., Königsmaier, L., Lara-Tejero, M., Lefebre, M., Marlovits, T. C., & Galán, J. E. (2010). Organization and coordinated assembly of the type III secretion export apparatus. Proceedings of the National Academy of Sciences of the United States of America, 107(41), 17745–17750. http://doi.org/10.1073/pnas.1008053107
pSB3704	pT10 SpaPFLAGQRS	Wagner, S., Königsmaier, L., Lara-Tejero, M., Lefebre, M., Marlovits, T. C., & Galán, J. E. (2010). Organization and coordinated assembly of the type III secretion export apparatus. Proceedings of the National Academy of Sciences of the United States of America, 107(41), 17745–17750. http://doi.org/10.1073/pnas.1008053107
pSup-pBpa		Ryu, Y., & Schultz, P. G. (2006). Efficient incorporation of unnatural amino acids into proteins in Escherichia coli. Nature Methods, 3(4), 263–265. http://doi.org/10.1038/nmeth864
