# Supplementary material for: Structural and Functional Characterization of the Bacterial Type III Secretion Export Apparatus
Source: PLoS Pathog. 2016 Dec 15;12(12):e1006071. doi: 10.1371/journal.ppat.1006071 (PMC5158082; doi:10.1371/journal.ppat.1006071)
Supplement: S5 Table — (XLSX) [file ppat.1006071.s005.xlsx]

## Sheet: Sheet1
Table S5: Oligonucleotides
oligonucleotide	sequence 5'-3'
SpaP_G2X_f	CAGGAGGAATTCACCATGTAGAATGATATCTCATTAATTGCCTTACTG
SpaP_G2X_r	CAGTAAGGCAATTAATGAGATATCATTCTACATGGTGAATTCCTCCTG
SpaP_N3X_f	GGAATTCACCATGGGGTAGGATATCTCATTAATTGCCTTACTG
SpaP_N3X_r	CAGTAAGGCAATTAATGAGATATCCTACCCCATGGTGAATTCC
SpaP_D4X_f	GAATTCACCATGGGGAATTAGATCTCATTAATTGCCTTACTGGCATTTTC
SpaP_D4X_r	GAAAATGCCAGTAAGGCAATTAATGAGATCTAATTCCCCATGGTGAATTC
SpaP_I5X_f	GAGGAATTCACCATGGGGAATGATTAGTCATTAATTGCCTTACTGGCATTTTC
SpaP_I5X_r	GAAAATGCCAGTAAGGCAATTAATGACTAATCATTCCCCATGGTGAATTCCTC
SpaP_S6X_f	CACCATGGGGAATGATATCTAGTTAATTGCCTTACTGGCATTTTCCAC
SpaP_S6X_r	GTGGAAAATGCCAGTAAGGCAATTAACTAGATATCATTCCCCATGGTG
SpaP_L7X_f	CACCATGGGGAATGATATCTCATAGATTGCCTTACTGGCATTTTC
SpaP_L7X_r	GAAAATGCCAGTAAGGCAATCTATGAGATATCATTCCCCATGGTG
SpaP_L10X_f	GAATGATATCTCATTAATTGCCTAGCTGGCATTTTCCACCCTGTTG
SpaP_L10X_r	CAACAGGGTGGAAAATGCCAGCTAGGCAATTAATGAGATATCATTC
SpaP_A12_X_f	GAATGATATCTCATTAATTGCCTTACTGTAGTTTTCCACCCTGTTGCCATTTATTATTG
SpaP_A12_X_r	CAATAATAAATGGCAACAGGGTGGAAAACTACAGTAAGGCAATTAATGAGATATCATTC
SpaP_F13X_f	CATTAATTGCCTTACTGGCATAGTCCACCCTGTTGCCATTTATTATTG
SpaP_F13X_r	CAATAATAAATGGCAACAGGGTGGACTATGCCAGTAAGGCAATTAATG
SpaP_S14X_f	CATTAATTGCCTTACTGGCATTTTAGACCCTGTTGCCATTTATTATTGCGTC
SpaP_S14X_r	GACGCAATAATAAATGGCAACAGGGTCTAAAATGCCAGTAAGGCAATTAATG
SpaP_T15X_f	CTCATTAATTGCCTTACTGGCATTTTCCTAGCTGTTGCCATTTATTATTGCGTC
SpaP_T15X_r	GACGCAATAATAAATGGCAACAGCTAGGAAAATGCCAGTAAGGCAATTAATGAG
SpaP_I20X_f	CATTTTCCACCCTGTTGCCATTTTAGATTGCGTCAGGAACCTGTTTC
SpaP_I20X_r	GAAACAGGTTCCTGACGCAATCTAAAATGGCAACAGGGTGGAAAATG
SpaP_T25X_f	CTGTTGCCATTTATTATTGCGTCAGGATAGTGTTTCGTTAAATTTTCTATTGTATTTGTC
SpaP_T25X_r	GACAAATACAATAGAAAATTTAACGAAACACTATCCTGACGCAATAATAAATGGCAACAG
SpaP_V55X_f	CAAATATGACGCTTAACGGCTAGGCATTGCTGCTTTCTATGTTTGTTATGTG
SpaP_V55X_r	CACATAACAAACATAGAAAGCAGCAATGCCTAGCCGTTAAGCGTCATATTTG
SpaP_L58X_f	CTTAACGGCGTCGCATTGTAGCTTTCTATGTTTGTTATGTGGCCCATAATG
SpaP_L58X_r	CATTATGGGCCACATAACAAACATAGAAAGCTACAATGCGACGCCGTTAAG
SpaP_S60X_f	CTTAACGGCGTCGCATTGCTGCTTTAGATGTTTGTTATGTGGCCCATAATG
SpaP_S60X_r	CATTATGGGCCACATAACAAACATCTAAAGCAGCAATGCGACGCCGTTAAG
SpaP_M61X_f	GTCGCATTGCTGCTTTCTTAGTTTGTTATGTGGCCCATAATG
SpaP_M61X_r	CATTATGGGCCACATAACAAACTAAGAAAGCAGCAATGCGAC
SpaP_V63X_f	GTCGCATTGCTGCTTTCTATGTTTTAGATGTGGCCCATAATGCATGATG
SpaP_V63X_r	CATCATGCATTATGGGCCACATCTAAAACATAGAAAGCAGCAATGCGAC
SpaP_F169X_f	GTTTAAAATTGGTTTTTATCTTTATTTGCCCTAGGTCGTCGTCGACCTGGTG
SpaP_F169X_r	CACCAGGTCGACGACGACCTAGGGCAAATAAAGATAAAAACCAATTTTAAAC
SpaP_V170X_f	GTTTAAAATTGGTTTTTATCTTTATTTGCCCTTTTAGGTCGTCGACCTGGTGGTATC
SpaP_V170X_r	GATACCACCAGGTCGACGACCTAAAAGGGCAAATAAAGATAAAAACCAATTTTAAAC
SpaP_V171X_f	GTTTTTATCTTTATTTGCCCTTTGTCTAGGTCGACCTGGTGGTATCCAG
SpaP_V171X_r	CTGGATACCACCAGGTCGACCTAGACAAAGGGCAAATAAAGATAAAAAC
SpaP_V172X_f	CTTTATTTGCCCTTTGTCGTCTAGGACCTGGTGGTATCCAGCGTG
SpaP_V172X_r	CACGCTGGATACCACCAGGTCCTAGACGACAAAGGGCAAATAAAG
SpaP_D173X_f	CTTTATTTGCCCTTTGTCGTCGTCTAGCTGGTGGTATCCAG
SpaP_D173X_r	CTGGATACCACCAGCTAGACGACGACAAAGGGCAAATAAAG
SpaP_M187X_f	CTGGCGCTGGGGATGATGTAGATGAGTCCGGTGACGATATC
SpaP_M187X_r	GATATCGTCACCGGACTCATCTACATCATCCCCAGCGCCAG
SpaP_S189X_f	GCTGGGGATGATGATGATGTAGCCGGTGACGATATCTACAC
SpaP_S189X_r	GTGTAGATATCGTCACCGGCTACATCATCATCATCCCCAGC
SpaP_I193X_f	GATGATGATGAGTCCGGTGACGTAGTCTACACCTATTAAGCTGGTG
SpaP_I193X_r	CACCAGCTTAATAGGTGTAGACTACGTCACCGGACTCATCATCATC
SpaP_S194X_f	GATGATGAGTCCGGTGACGATATAGACACCTATTAAGCTGGTG
SpaP_S194X_r	CACCAGCTTAATAGGTGTCTATATCGTCACCGGACTCATCATC
SpaP_T195X_f	GAGTCCGGTGACGATATCTTAGCCTATTAAGCTGGTGCTTTTTGTC
SpaP_T195X_r	GACAAAAAGCACCAGCTTAATAGGCTAAGATATCGTCACCGGACTC
SpaP_I197X_f	GTGACGATATCTACACCTTAGAAGCTGGTGCTTTTTGTCGCGCTTG
SpaP_I197X_r	CAAGCGCGACAAAAAGCACCAGCTTCTAAGGTGTAGATATCGTCAC
SpaP_V200X_f	GATATCTACACCTATTAAGCTGTAGCTTTTTGTCGCGCTTGATG
SpaP_V200X_r	CATCAAGCGCGACAAAAAGCTACAGCTTAATAGGTGTAGATATC
SpaP_L201X_f	CTACACCTATTAAGCTGGTGTAGTTTGTCGCGCTTGATGGCTGGAC
SpaP_L201X_r	GTCCAGCCATCAAGCGCGACAAACTACACCAGCTTAATAGGTGTAG
SpaP_F202X_f	CACCTATTAAGCTGGTGCTTTAGGTCGCGCTTGATGGCTGGA
SpaP_F202X_r	TCCAGCCATCAAGCGCGACCTAAAGCACCAGCTTAATAGGTG
SpaP_V203X_f	CTACACCTATTAAGCTGGTGCTTTTTTAGGCGCTTGATGGCTGGAC
SpaP_V203X_r	GTCCAGCCATCAAGCGCCTAAAAAAGCACCAGCTTAATAGGTGTAG
SpaP_A204X_f	CTATTAAGCTGGTGCTTTTTGTCTAGCTTGATGGCTGGACCTTAC
SpaP_A204X_r	GTAAGGTCCAGCCATCAAGCTAGACAAAAAGCACCAGCTTAATAG
SpaP_L205X_f	CTGGTGCTTTTTGTCGCGTAGGATGGCTGGACCTTACTGTC
SpaP_L205X_r	GACAGTAAGGTCCAGCCATCCTACGCGACAAAAAGCACCAG
SpaP_G207X_f	GTGCTTTTTGTCGCGCTTGATTAGTGGACCTTACTGTCTAAGGGATTG
SpaP_G207X_r	CAATCCCTTAGACAGTAAGGTCCACTAATCAAGCGCGACAAAAAGCAC
SpaP_L210X_f	GTCGCGCTTGATGGCTGGACCTAGCTGTCTAAGGGATTGATATTAC
SpaP_L210X_r	GTAATATCAATCCCTTAGACAGCTAGGTCCAGCCATCAAGCGCGAC
SpaR_L18X_f	GTTGCGTCTGCGGCGTAGGGGTTTGCTCGCGTG
SpaR_L18X_r	CACGCGAGCAAACCCCTACGCCGCAGACGCAAC
SpaR_F20X_f	CTGCGGCGCTAGGGTAGGCTCGCGTGGCGCCGATTTTTTTC
SpaR_F20X_r	GAAAAAAATCGGCGCCACGCGAGCCTACCCTAGCGCCGCAG
SpaR_I26X_f	GTTTGCTCGCGTGGCGCCGTAGTTTTTCTTCCTGCCGTTTTTG
SpaR_I26X_r	CAAAAACGGCAGGAAGAAAAACTACGGCGCCACGCGAGCAAAC
SpaR_F28X_f	CTCGCGTGGCGCCGATTTTTTAGTTCCTGCCGTTTTTGAATAG
SpaR_F28X_r	CTATTCAAAAACGGCAGGAACTAAAAAATCGGCGCCACGCGAG
SpaR_N44X_f	GTATTAAGCGGTGCGCCGAGATAGGCCATTATCATCCTGGTG
SpaR_N44X_r	CACCAGGATGATAATGGCCTATCTCGGCGCACCGCTTAATAC
SpaR_A45X_f	GTATTAAGCGGTGCGCCGAGAAACTAGATTATCATCCTGGTGGCATTG
SpaR_A45X_r	CAATGCCACCAGGATGATAATCTAGTTTCTCGGCGCACCGCTTAATAC
SpaR_V54X_f	CATCCTGGTGGCATTGGGATAGTGGCCGCATGCATTGAAC
SpaR_V54X_r	GTTCAATGCATGCGGCCACTATCCCAATGCCACCAGGATG
SpaR_C86X_f	GTAGGCGTCATGCTGGGCTAGCTGCTGTCATGGCCTTTTTG
SpaR_C86X_r	CAAAAAGGCCATGACAGCAGCTAGCCCAGCATGACGCCTAC
SpaR_L87X_f	GTAGGCGTCATGCTGGGCTGTTAGCTGTCATGGCCTTTTTG
SpaR_L87X_r	CAAAAAGGCCATGACAGCTAACAGCCCAGCATGACGCCTAC
SpaR_S89X_f	CTGGGCTGTCTGCTGTAGTGGCCTTTTTGGGTTATGCATG
SpaR_S89X_r	CATGCATAACCCAAAAAGGCCACTACAGCAGACAGCCCAG
SpaR_M95X_f	GTCATGGCCTTTTTGGGTTTAGCATGCGCTGGGTTG
SpaR_M95X_r	CAACCCAGCGCATGCTAAACCCAAAAAGGCCATGAC
SpaR_N130X_f	CTCGGAAATGGCTAATTTCCTGTAGATGTTTGCCGCTGTC
SpaR_N130X_r	GACAGCGGCAAACATCTACAGGAAATTAGCCATTTCCGAG
SpaR_F132X_f	CTCGGAAATGGCTAATTTCCTGAATATGTAGGCCGCTGTCGTTTATTTAC
SpaR_F132X_r	GTAAATAAACGACAGCGGCCTACATATTCAGGAAATTAGCCATTTCCGAG
SpaR_L138X_f	GTTTGCCGCTGTCGTTTATTAGCAAAACGGCGGTCTGGTC
SpaR_L138X_r	GACCAGACCGCCGTTTTGCTAATAAACGACAGCGGCAAAC
SpaR_N140X_f	GTTTGCCGCTGTCGTTTATTTACAATAGGGCGGTCTGGTC
SpaR_N140X_r	GACCAGACCGCCCTATTGTAAATAAACGACAGCGGCAAAC
SpaR_N151X_f	CACGATGGTTGACGTGTTATAGAAAAGCTATCAGCTATGCGATC
SpaR_N151X_r	GATCGCATAGCTGATAGCTTTTCTATAACACGTCAACCATCGTG
SpaR_V188X_f	GTTCTGGCCAGTCCGTAGGTATTAGTGCTGTTGCTG
SpaR_V188X_r	CAGCAACAGCACTAATACCTACGGACTGGCCAGAAC
SpaR_V189X_f	GTTCTGGCCAGTCCGGTGTAGTTAGTGCTGTTGCTGTCAG
SpaR_V189X_r	CTGACAGCAACAGCACTAACTACACCGGACTGGCCAGAAC
SpaR_V197X_f	GTGCTGTTGCTGTCAGAATAGTTCCTGGGTTTATTGTCGCGCTTTG
SpaR_V197X_r	CAAAGCGCGACAATAAACCCAGGAACTATTCTGACAGCAACAGCAC
SpaR_F198X_f	CTGTTGCTGTCAGAAGTATAGCTGGGTTTATTGTCGCGCTTTG
SpaR_F198X_r	CAAAGCGCGACAATAAACCCAGCTATACTTCTGACAGCAACAG
SpaR_M209X_f	GTCGCGCTTTGCTCCGCAATAGAACGCTTTTGCGATTTCAC
SpaR_M209X_r	GTGAAATCGCAAAAGCGTTCTATTGCGGAGCAAAGCGCGAC
SpaR_I222X_f	CACTGACGGTAAAAAGCGGTTAGGCCGTTTTAATTATGCTGCTTTATTTCTC
SpaR_I222X_r	GAGAAATAAAGCAGCATAATTAAAACGGCCTAACCGCTTTTTACCGTCAGTG
SpaR_V224X _f	GACGGTAAAAAGCGGTATTGCCTAGTTAATTATGCTGCTTTATTTCTCTCCGGTAC
SpaR_V224X _r	GTACCGGAGAGAAATAAAGCAGCATAATTAACTAGGCAATACCGCTTTTTACCGTC
SpaR_L225X_f	GTAAAAAGCGGTATTGCCGTTTAGATTATGCTGCTTTATTTCTCTCCGGTAC
SpaR_L225X_r	GTACCGGAGAGAAATAAAGCAGCATAATCTAAACGGCAATACCGCTTTTTAC
SpaR_M227X_f	GTAAAAAGCGGTATTGCCGTTTTAATTTAGCTGCTTTATTTCTCTCCGGTACTAC
SpaR_M227X_r	GTAGTACCGGAGAGAAATAAAGCAGCTAAATTAAAACGGCAATACCGCTTTTTAC
SpaR_Y230X_f	GTATTGCCGTTTTAATTATGCTGCTTTAGTTCTCTCCGGTACTAC
SpaR_Y230X_r	GTAGTACCGGAGAGAACTAAAGCAGCATAATTAAAACGGCAATAC
SpaP_G2X_890_f	GAGCGAGTCTGGTAATGTAGAATGATATCTCATTAATTGCCTTACTG
SpaP_G2X_890_r	CAGTAAGGCAATTAATGAGATATCATTCTACATTACCAGACTCGCTC
InvC_K165E_f	CTCCGCAGGATGCGGTGAGACCATGCTGATGCATATG
InvC_K165E_r	CATATGCATCAGCATGGTCTCACCGCATCCTGCGGAG
gib_uni_890_f	GGATCCCCCGGGCTGCAGTTC
gib_uni_890_r	ACTAGTTCTAGAGCGGCCGCCAC
gib_uni_890_f2	CAAGCTCAATAAAAAGCCCCAC
gib_uni_890_r2	CAAGAGGGTCATTATATTTCGCG
gib_890_SpaP_f2	CGCGAAATATAATGACCCTCTTGGCGAGACGATCAACAAAATC
gib_890_SpaP_r2	GTGGGGCTTTTTATTGAGCTTGAGCAAAGCGCGACAATAAAC
gib_890_InvC_f	GTGGCGGCCGCTCTAGAACTAGTATGAAAACACCTCGTTTACTGCAATATCTG
gib_890_InvC_r	GAACTGCAGCCCGGGGGATCCTTAATTCTGGTCAGCGAATGCATTCATAC
gib_890_spaR_f2	CGCGAAATATAATGACCCTCTTGGGTGTTTTGCTGGGTAATGG
gib_890_spaR_r2	GTGGGGCTTTTTATTGAGCTTGCAATGCCGTACCTCGTTTTC
gib_890_PrgK_f2	CGCGAAATATAATGACCCTCTTGCTAATGCCTTACGCGGATTC
PrgK_16b_r	GCAAGGGTCATTACCAGCAG
PrgK_16bc246_f	CTGCTGGTAATGACCCTTGCTAAGGCGAAATCGTCAAATG
gib_890_PrgK_r2	GTGGGGCTTTTTATTGAGCTTGCTGGCCAGTTCTCCATAAGC
gib_890_SpaP_a_f	GTTATTCCGCGAAATATAATGACCCTCTTGAGCAGCAACAGCACAGACAG
SpaP_15b_r	GGTGGAAAATGCCAGTAAGGC
SpaPS_15bc350_f	GCCTTACTGGCATTTTCCACCGAAAACGAGGTACGGCATTG
gib_890_SpaS_d_r	CCGCGGTGGGGCTTT TTATTGAGCTTGCGCCCAGTAGGGTCATTAAC
gib_uni_pT12_f	AGCTTGGCTGTTTTGGCGGATG
gib_uni_pT12_r	GGTGAATTCCTCCTGAATTTC
gib_pT12_SpaP_f	GAAATTCAGGAGGAATTCACCATGGGGAATGATATCTCATTAATTG
gib_pT12_SpaS_r	CATCCGCCAAAACAGCCAAGCTTCAATGCCGTACCTCGTTTTC
gib_pT12_SpaP_r	CATCCGCCAAAACAGCCAAGCTTCATGTTGCAATGTCCATATAC
gib_Flag_pT12_f	GATTACAAGGATGACGATGACAAATGAAGCTTGGCTGTTTTGGCGGATG
gib_uni_FLAG_r	TCATTTGTCATCGTCATCCTTGTAATC
pRha_seq_f	CTTTCCCTGGTTGCCAATGG
pRha_seq_r	GCTACGGCGTTTCACTTCTG
SpaP_seqf	GTAATGGCGAACTGGTACAG
SpaP_seqr	CTACCAGGAGGCCGATAATC
SpaR_seqf	CTGTCTGGCTGGTATGGCG
SpaR_seqr	GAGCCATACGACACCAGATAG
InvC_seq_f	AATGGAAGGATGCCATTTTG
InvC_seq_r	GACCCGCTATTTGTTCAAGG
890_seq_f	CGTCACCAAATGATGTTATTCC
890_seq_r	GTTGAGAAGCGGTGTAAGTG
SpaP_myc_QC_f	GGACGAAGATGTCACCTTTAATGATGAGCAGAAACTGATTAGCGAAGAAGATTTAATTTCATCATTAAGTAAACACG
SpaP_myc_QC_r	CGTGTTTACTTAATGATGAAATTAAATCTTCTTCGCTAATCAGTTTCTGCTCATCATTAAAGGTGACATCTTCGTCC
gib_pT12_SpaPcEPEA_r	CATCCGCCAAAACAGCCAAGCT TCA TGC CTC TGG TTC ACC TGT TGC AAT GTC CAT ATA CTG TAA TAT C
gib_pT12_SpaP_f	gaaattcaggaggaattcaccATGGGGAATGATATCTCATTAATTG
gib_pT12_SpaP_r	CATCCGCCAAAACAGCCAAGCTTCATGTTGCAATGTCCATATAC
gib_pT12_SpaR_r	CAT CCG CCA AAA CAG CCA AGC TAG TCG GTT TTT CTG TTT TAT TCG
SpaR251_TEV_2xStrepII (gBlock)	tgttgctgtcagaagtattcctgggtttattgtcgcgctttgctccgcaaatgaacgcttttgcgatttcactgacggtaaaaagcggtattgccgttttaattatgctgctttatttctctccggtactaccggacaatgtactgcgactctctttccaggccacagggttaagcagtgaaaacctgtacttccagggtcaattcgggagctggagccacccgcagttcgagaaaggtggaggttccggaggtggatcgggaggtggatcgtggagccacccgcagttcgaaaaataaaacagaaaaaccgactagcttggctgttttggcggatgagagaagattttcagcctgatacagattaaatcagaacgcagaagcggtctgataaaacaga…
