# Supplementary material for: Structural and Functional Characterization of the Bacterial Type III Secretion Export Apparatus
Source: PLoS Pathog. 2016 Dec 15;12(12):e1006071. doi: 10.1371/journal.ppat.1006071 (PMC5158082; doi:10.1371/journal.ppat.1006071)
Supplement: S2 File — (A2M) [file ppat.1006071.s015.a2m]

>SPAP_SALTY/1-224
mgnDISLIALLAFSTLLPFIIASGTCFVKFSIVFVMVRNALGLQQIPSNMTLNGVALLLSMFVMWPIMHDAYVYFedEDV
TFNDISSLSKHVDEGLDGYRDYLIKYSDRELVQFFENAQLKRqygeetetvkrDKDEIEKPSIFALLPAYALSEIKSAFK
IGFYLYLPFVVVDLVVSSVLLALGMMMMSPVTISTPIKLVLFVALDGWTLLSKGLILQYmdiat
>up|A0A099SD78|A0A099SD78_9FIRM/43-246
..sSLQILMLLTVLSLAPAILMMMTSFTRIIIVLSFVRNALGTQQLPPNQVLVGLSLFLSFFIMAPTWNQINTNA..IQP
YMQNQITQSEAIDRAEEPLRMFMFKQTREKDLELFVGLSKME...........RPKTYREVPTYVLIPAFVISELKTAFQ
MGFAIFIPFIVIDMIVSSTLMSIGMMMLPPMMISLPFKLLLFVLVDGWHLVVESLVNSF.....
>ur|UPI00068E4C8F|UniRef100_UPI00068E4C8F/50-253
..sSLQILMLLTVLSLAPAILMMMTSFTRIIIVLSFVRNALGTQQLPPNQVLVGLSLFLSFFIMAPTWNQINTNA..IQP
YMQNQITQSEAIDRAEEPLRMFMFKQTREKDLELFVGLSKME...........RPKTYREVPTYVLIPAFVISELKTAFQ
MGFAIFIPFIVIDMIVSSTLMSIGMMMLPPMMISLPFKLLLFVLVDGWHLVVESLVNSF.....
>up|U3GKH0|U3GKH0_DESMD/50-253
..tSLQILMLLTVLSLAPAILMMMTSFTRIIIVLSFVRNALGTQQLPPNQVLVGLSLFLSFFIMAPTWNQINTNA..VQP
YMQNQITQSEAIDRAEEPLRMFMFKQTREKDLELFVGLSKME...........RPKTYREVPTYVLIPAFVISELKTAFQ
MGFAIFIPFIVIDMIVSSTLMSIGMMMLPPMMISLPFKLLLFVLVDGWHLVVESLVNSF.....
>ur|UPI0005AA27DD|UniRef100_UPI0005AA27DD/51-254
..tSLQILMLLTVLSLAPAILMMMTSFTRIIIVLSFVRNALGTQQLPPNQVLVGLSLFLSFFIMAPTWNQINTNA..VQP
YMQNQITQSEAIDRAEEPLRMFMFKQTREKDLELFVGLSKME...........RPKTYREVPTYVLIPAFVISELKTAFQ
MGFAIFIPFIVIDMIVSSTLMSIGMMMLPPMMISLPFKLLLFVLVDGWHLVVESLVNSF.....
>up|A0A093TU00|A0A093TU00_9BACI/17-221
.stSVKLLLLLTVLSIAPGILIMMTCFTRIVIVLSFVRTALGTQQMPPNQVLVGLALFLTFFIMAPTWKEINDQA..LQP
LFNDQINLDEAYERAAVPLKQFMSEHTRQKDLALFLSYSGAK...........QPKTVRDIPLSALVPAFAISELKTAFQ
MGFMLFIPFLVIDMIVASVLMSMGMMMLPPVMISLPFKILLFVLVDGWHLVIKSLLQSF.....
>ur|UPI0005A1F92A|UniRef100_UPI0005A1F92A/14-217
..sALQLIIFLTILTLAPSILIMMTSFTRILIVLGFVRNALGTQQMPPNQILIGLALFLTFFVMAPVTDKIYTQA..YQP
YINGRITSQEALKRAEEPLKEFMLKNTRKKDLDLFVKLSNVN...........PNTNVKDLPLRVVVPAFIISELKSAFE
MGFLIYVPFLIIDMVVASILMSMGMLMIPPVMISLPFKILLFILVDGWNLVVESLVRSF.....
>ur|UPI00059F26E6|UniRef100_UPI00059F26E6/14-217
..sALQLIIFLTILTLAPSILIMMTSFTRILIVLGFIRNALGTQQMPPNQILIGLALFLTFFVMAPVTDKIYTQA..YQP
YINGRITSQEALKRAEEPLKEFMLKNTRKKDLDLFVKLSNVN...........PNTNVKDLPLRVVVPAFIISELKSAFE
MGFLIYVPFLIIDMVVASILMSMGMLMIPPVMISLPFKILLFILVDGWNLVVESLVRSF.....
>up|G7WHY3|G7WHY3_DESOD/52-255
..tSLQLLMLLTILSLAPAILMMMTSFTRIVIVLSFVRNALGTQQLPPNQVLVGLALFLSFFVMAPTWNEINTNA..VQP
YIKHQITQSEALDRAEEPLRMFMFKQTREKDLQLFVGLSKME...........QPKTYRDVPTYVLIPAFVISELKTAFQ
MGFAIFVPFIVIDMIVSSTLMSIGMMMLPPMMISLPFKLLLFVLVDGWHLVVESLVTSF.....
>ur|UPI0005A1BDAF|UniRef100_UPI0005A1BDAF/14-217
..sALQLLIFLTILTLAPSILIMMTSFTRILIVLGFVRNALGTQQMPPNQILIGLALFLTFFVMAPVTDKIYTQA..YQP
YINGRITSQEALKRAEEPLKEFMLKNTRKKDLDLFVKLSNVN...........PNTNVKDLPLRVVVPAFIISELKSAFE
MGFLIYVPFLIIDMVVASILMSMGMLMIPPVMISLPFKILLFILVDGWNLVVESLVRSF.....
>up|E4SE91|E4SE91_CALK2/48-251
..sALQLIIFLTILTLAPSILIMMTSFTRILIVLGFIRNALGTQQMPPNQILIGLALFLTFFVMAPVTDKIYTQA..YQP
YINGRITSQEALKRAEEPLKEFMLKNTRKKDLDLFVKLSNVN...........PNTNVKDLPLRVVVPAFIISELKSAFE
MGFLIYVPFLIIDMVVASILMSMGMLMIPPVMISLPFKILLFILVDGWNLVVESLVRSF.....
>up|A8T5L9|A8T5L9_9VIBR/6-215
..dELNLIVSLALLALIPFIAMMATSFVKLAVVFSLLRNALGVQQIPPNMALYGLAIILSIFIMAPVGFETYDYVkqHDI
SLEDSETIEGLIESGLQPYREFLKKHIRETESAFFTDAAK-Tlwpqk......YVDRLESDSLLLLLPAFTVSELTRAFE
IGFLLYLPFIAIDLIVSNILLAMGMMMVSPMTISLPFKLLLFVLLDGWTKLTHGLVLSY.....
>up|G2PUW1|G2PUW1_9FIRM/49-252
..sALQLIIFLTILTLAPSILIMMTSFTRILIVLGFVRNALGTQQMPPNQILIGLALFLTFFVMAPVTDKIYTQA..YQP
YINGRITSQEALKRAEEPLKEFMLKNTRKKDLDLFVKLSNVN...........PNTNVKDLPLRVVVPAFIISELKSAFE
MGFLIYVPFLIIDMVVASILMSMGMLMIPPVMISLPFKILLFILVDGWNLVVESLVRSF.....
>ur|UPI0005549DF7|UniRef100_UPI0005549DF7/14-217
..sALQLIIFLTILTLAPSILIMMTSFTRILIVLGFVRNALGTQQMPPNQILIGLALFLTFFVMAPVTDKIYTQA..YQP
YINGRITSQEALKRAEEPLKEFMLKNTRKKDLDLFVKLSNVN...........PNTNVKDLPLRVVVPAFIISELRSAFE
MGFLIYVPFLIIDMVVASILMSMGMLMIPPVMISLPFKILLFILVDGWNLVVESLVRSF.....
>up|G2G014|G2G014_9FIRM/14-218
.stSIQLLLLTTVLSLAPAILMLMTSFTRIIIVLSFVRNALGTQQLPPNQVMAGLALILTFFVMAPTWNQINTNA..VQP
YMKNQITQTEALTRAEEPLRNFMFRQTREKDLELFVGLSKME...........RPKTYREVPTYVLVPAFVISELKTAFQ
MGFAIFIPFIVIDMIVSSTLMSIGMMMLPPMMISLPFKLLLFVLVDGWHLVVQSLVTSF.....
>up|A0A0H4PG29|A0A0H4PG29_9BACI/19-221
...SVKLLLLLTVLSLAPSILILMTCFTRIIIVLSFVRTALGTQQMPPNQVLVGLALFLTFFIMTPVFQQVNKEA..LTP
LFKNEINLEEAYDRASVPFKDFMSRYTREKDLDLFLQYSNAK...........RPKSIEDIPLTALVPAFAISELKTAFQ
MGFMLFIPFLVIDMVVSSVLMSMGMMMLPPIMISLPFKILLFVLVDGWHLVIESLLQSY.....
>up|E4QCX1|E4QCX1_CALH1/49-252
..sALQLIIFLTILTLAPSILIMMTSFTRILIVLGFVRNALGTQQMPPNQILIGLALFLTFFVMAPVTDKIYTQA..YQP
YINGRITSQEALKRAEEPLKEFMLKNTRKKDLDLFVKLSNVN...........PNTNVKDLPLRVVVPAFIISELKSAFE
MGFLIYVPFLIIDMVVASILMSMGMLMIPPVMISLPFKILLFILVDGWNLVVESLVRSF.....
>up|E4S950|E4S950_CALKI/49-252
..sALQLLIFLTILTLAPSILIMMTSFTRILIVLGFVRNALGTQQMPPNQILIGLALFLTFFVMAPVTDKIYTQA..YQP
YINGRITSQEALKRAEEPLKEFMLKNTRKKDLDLFVKLSNVN...........PNTNVKDLPLRVVVPAFIISELKSAFE
MGFLIYVPFLIIDMVVASILMSMGMLMIPPVMISLPFKILLFILVDGWNLVVESLVRSF.....
>up|R4KPR4|R4KPR4_9FIRM/49-252
..nSIKILIMLTLLSLVPAFLLMMTSFTRIIVVLSLLRSALGTQQTPPNQVIIGLALFLTVFIMTPVAGQINEEA..IQP
YLDNQISQQQAWDKAYSPLRSFMLKQTREKDLALFIKLSGTE...........KPENRQDVSAVVLIPAYVISELKTAFQ
IGFMIYIPFLVIDMVVASTLMSMGMFMLPPVMISLPFKILLFVMVDGWYLVVKTLVESF.....
>up|A0A094JZ75|A0A094JZ75_9BACI/18-221
..tSVKLLLLLTVLSIAPGILIMVTSFTRIVIVLSFVRTALGTQQMPPNQVIIGLSLFLTFFIMAPTFQQINRDA..LQP
LFDEKINLEQAYERAEAPLKEFMSKHTRQKDLALFLSYAGAK...........QPKKVQDIPMSALVPAFAISELKTAFQ
IGFMLFIPFLVIDMIVASVLMSMGMMMLPPVMISLPFKILLFVLVDGWYLVVKSLLESF.....
>ur|UPI0002DA3640|UniRef100_UPI0002DA3640/50-254
.stSIQLLLLTTVLSLAPAILMLMTSFTRIIIVLSFVRNALGTQQLPPNQVMAGLALILTFFVMAPTWNQINTNA..VQP
YMKNQITQTEALTRAEEPLRNFMFRQTREKDLELFVGLSKME...........RPKTYREVPTYVLVPAFVISELKTAFQ
MGFAIFIPFIVIDMIVSSTLMSIGMMMLPPMMISLPFKLLLFVLVDGWHLVVQSLVTSF.....
>up|A0A0F2S8D6|A0A0F2S8D6_9FIRM/51-254
..tSVQLLLLMTLLSLAPAILMMMTSFTRIIIVLSFVRNALGTQQLPPNQVLVGLALFLTFFIMIPTWNQINTNA..LQP
YMNNQITQTEALNNAEEPLRIFMFKQTREKDLELFVGLSKME...........RPKTYRDVPTYVLIPAFVISELKTAFQ
MGFAIFIPFIVIDMIVASTLMSIGMMMLPPMMVSLPFKILLFVLVDGWHLVVESLVTSF.....
>up|A0A023CQY4|A0A023CQY4_GEOSE/18-221
..mSIKLLLLLTVLSIAPGILIMVTCFTRIVIVLSFVRTALGTQQMPPNQVLVGLALFLTFFIMAPTFKEINDQA..LQP
LFSEKINLEQAYERASVPIKEFMSKHTRQKDLALFLSYSGAK...........KPKTVQDIPLTTLVPAFAISELKTAFQ
MGFMIFIPFLVIDMIVASVLMSMGMMMLPPVMISLPFKILLFVLVDGWYLVVKSLLESF.....
>up|A0A0A2T0I6|A0A0A2T0I6_9BACI/18-221
..tSVKLLLLLTVLSIAPGILIMVTSFTRIVIVLSFVRTALGTQQMPPNQVIIGLSLFLTFFIMAPTFQQINQDA..LQP
LFDEKINLEQAYERAEAPLKEFMSKHTRQKDLALFLSYAGAE...........QPKTMQDIPMSALVPAFAISELKTAFQ
IGFMLFIPFLVIDMIVASVLMSMGMMMLPPVMISLPFKILLFVLVDGWYLVVKSLLESF.....
>ur|UPI0006C0D69E|UniRef100_UPI0006C0D69E/6-215
..dELNLIVSLALLALIPFIAMMATSFVKLAVVFSLLRNALGVQQIPPNMALYGLAIILSIFIMAPVGFETYDYVkqHDI
SLEDSASVEGLIENGLQPYREFLKKHIRETEAIFFTDAAR-Tlwpqk......YVDRLESDSLLLLLPAFTVSELTRAFE
IGFLLYLPFIAIDLIVSNILLAMGMMMVSPMTISLPFKLLLFVLLDGWTKLTHGLVLSY.....
>up|A0A0K1MFJ1|A0A0K1MFJ1_VIBPH/6-215
..dELNLIVSLALLALIPFIAMMATSFVKLAVVFSLLRNALGVQQIPPNMALYGLAIILSIFIMAPVGFETYDYVkqHDI
SLEDSASVEGLIESGLQPYREFLIKHIRETEVIFFTDAAR-Tlwpqk......YVDRLESDSLLLLLPAFTVSELTRAFE
IGFLLYLPFIAIDLIVSNILLAMGMMMVSPMTISLPFKLLLFVLLDGWTKLTHGLVLSY.....
>up|R4FF17|R4FF17_9BACI/18-221
..tSVKLLLLLTVLSIAPGILIMVTSFTRIVIVLSFVRTALGTQQMPPNQVIIGLSLFLTFFIMAPTFQQINRDA..LQP
LFDEKINLEQAYERAEAPLKEFMSKHTRQKDLALFLSYAGAE...........QPKTVQDIPMSALVPAFAISELKTAFQ
IGFMLFIPFLVIDMIVASVLMSMGMMMLPPVMISLPFKILLFVLVDGWYLVVKSLLESF.....
>up|M5QX44|M5QX44_9BACI/18-221
..tSVKLLLLLTVLSIAPGILIMVTSFTRIVIVLSFVRTALGTQQMPPNQVIIGLSLFLTFFIMAPTFQQINRDA..LQP
LFDEKINLEQAYERAEAPLKEFMSKHTRQKDLALFLSYAGAE...........QPKTVQDIPMSALVPAFAISELKTAFQ
IGFMLFIPFLVIDMIVASVLMSMGMMMLPPVMISLPFKILLFVLVDGWYLVVKSLLESF.....
>up|M5JI39|M5JI39_9BACI/18-221
..tSVKLLLLLTVLSIAPGILIMVTSFTRIVIVLSFVRTALGTQQMPPNQVIIGLSLFLTFFIMAPTFQQINRDA..LQP
LFDEKINLEQAYERAEAPLKEFMSKHTRQKDLALFLSYAGAE...........QPKTVQDIPISALVPAFAISELKTAFQ
IGFMLFIPFLVIDMIVASVLMSMGMMMLPPVMISLPFKILLFVLVDGWYLVVKSLLESF.....
>up|D0VFL6|D0VFL6_VIBAL/6-215
..dELNLIVSLALLALIPFIAMMATSFVKLAVVFSLLRNALGVQQIPPNMALYGLAIILSIFIMAPVGFETYDYVkqHDI
SLEDSASVEGLIESGLQPYREFLKKHIRETEVIFFTDAAR-Tlwpqk......YVDRLESDSLLLLLPAFTVSELTRAFE
IGFLLYLPFIAIDLIVSNILLAMGMMMVSPMTISLPFKLLLFVLLDGWTKLTHGLVLSY.....
>ur|UPI0005A12CE0|UniRef100_UPI0005A12CE0/14-217
..sALQLIIFLTILTLAPSILIMMTSFTRILIVLGFVRNALGTQQMPPNQILIGLALFLTFFVMAPVTDKIYTQA..YQP
YIKGQITSQEALKRAEQPLKEFMLKNTRKKDLDLFVKLGNIN...........PNTNVKDLPIRVVVPAFIISELKSAFE
MGFLIYVPFLIIDMVVASILMSMGMLMIPPVMISLPFKILLFILVDGWNLVVESLVRSF.....
>ur|UPI0004DF093D|UniRef100_UPI0004DF093D/18-221
..tAVKLLLLLTVLSIAPGILIMMTCFTRIVIVLSFVRTALGTQQMPPNQVLVGLALFLTFFVMAPTWKDINDQA..LQP
LFADKIDLEEAYERAAVPLKQFMSQYTRQEDLALFLSYSGAK...........QPKTVNDIPMTALVPAFAISELKTAFQ
MGFMIFLPFLVIDMIVASVLMSMGMMMLPPVMISLPFKILLFVLVDGWHLVVKSLLQSF.....
>up|L7ZXB5|L7ZXB5_9BACI/18-221
..tAVKLLLLLTVLSIAPGILIMMTCFTRIVIVLSFVRTALGTQQMPPNQVLVGLALFLTFFIMAPTWKEINDQA..LQP
LFADKIDLEEAYERAAVPLKQFMSQYTRQEDLALFLSYSGAK...........QPKTVNDIPMTALVPAFAISELKTAFQ
MGFMIFIPFLVIDMIVASVLMSMGMMMLPPVMISLPFKILLFVLVDGWHLVVKSLLQSF.....
>up|A0A0J1FNK3|A0A0J1FNK3_9FIRM/51-254
..tSLQLLMALTVLTLAPSILMLMTSFTRIIIVLSFVRNALGTQQLPPNQVLVGLALFLSFFVMAPTWNQINTNA..IQP
YMKNQITQTEALTKAEEPLRDFMFKQTREKDLELFVGLAKME...........RPKTYRDIPTYVLIPAFVISELKTAFQ
MGFAIFIPFMVIDMIVSSTLMSIGMMMLPPMMISLPFKILLFVLVDGWHLVVQSLVTSF.....
>up|A0A0A0SD66|A0A0A0SD66_9VIBR/6-215
..dELNLIVSLALLALIPFIAMMATSFVKLAVVFSLLRNALGVQQIPPNMALYGLAIILSIFIMAPVGFETYDYVkaNEI
SLEDSASVEGLIESGMQPYREFLKKHIRETEAAFFTDAAR-Tlwpqk......YVDRLESDSLLLLLPAFTVSELTRAFE
IGFLLYLPFIAIDLIVSNILLAMGMMMVSPMTISLPFKLLLFVLLDGWTKLTHGLVLSY.....
>up|B7GG30|B7GG30_ANOFW/18-221
..tSVKLLLLLTVLSIAPGILIMVTSFTRIVIVLSFVRTALGTQQMPPNQVMIGLSLFLTFFIMAPTFQQINRDA..LQP
LFDEKINLEQAYERAEAPLKEFMSKHTRQKDLALFLSYAGAE...........QPKTVQDIPMSALVPAFAISELKTAFQ
IGFMLFIPFLVIDMIVASVLMSMGMMMLPPVMISLPFKILLFVLVDGWYLVVKSLLESF.....
>up|Q3V7U1|Q3V7U1_GEOKA/18-221
..tAVKLLLLLTVLSIAPGILIMMTCFTRIVIVLSFVRTALGTQQMPPNQVLVGLALFLTFFIMAPTWKEINDQA..LQP
LFADKIDLEEAYERAAVPLKQFMSQYTRQEDLALFLSYSGAK...........QPKTINDIPMTALVPAFAISELKTAFQ
MGFMIFIPFLVIDMIVASVLMSMGMMMLPPVMISLPFKILLFVLVDGWHLVVKSLLQSF.....
>ur|UPI00044D0A38|UniRef100_UPI00044D0A38/6-215
..dELNLIVSLALLALIPFIAMMATSFVKLAVVFSLLRNALGVQQIPPNMALYGLAIILSIFIMAPVGFETYDYVkqHDI
SLENSASVEGLIESGLQPYREFLKKHIRETEAIFFTDAAR-Tlwpqk......YVDRLESDSLLLLLPAFTVSELTRAFE
IGFLLYLPFIAIDLIVSNILLAMGMMMVSPMTISLPFKLLLFVLLDGWTKLTHGLVLSY.....
>up|Q1NVK9|Q1NVK9_9DELT/48-251
..mTIQLLLVLTVLSMAPAILLMMTCFTRLIVVFSFLRNAIGTQQMPPNQVLIGLALFLTVFIMAPVFSQINQQA..VGP
YMDEEIGIEEALRTAAEPLREFMFKQTREKDLELFLGLSQSP...........RPQNKDDVSTFVLIPAFMISELKTAFT
IGFILFIPFLVIDMVVASVLLSMGMMMLPPIMIALPFKILLFVLVDGWYLIVGSLVRSF.....
>up|Q1NP91|Q1NP91_9DELT/48-251
..mTIQLLLVLTVLSMAPAILLMMTCFTRLIVVFSFLRNAIGTQQMPPNQVLIGLALFLTVFIMAPVFSQINQQA..VGP
YMDEEIGIEEALRTAAEPLREFMFKQTREKDLELFLGLSQSP...........RPQNKDDVSTFVLIPAFMISELKTAFT
IGFILFIPFLVIDMVVASVLLSMGMMMLPPIMIALPFKILLFVLVDGWYLIVGSLVRSF.....
>up|S7SXM8|S7SXM8_9BACI/18-221
..tAVKLLLLLTVLSIAPGILIMMTCFTRIVIVLSFVRTALGTQQMPPNQVLVGLALFLTFFIMAPTWKDINDQA..LQP
LFADKIDLEEAYERAAVPLKQFMSQYTRQEDLALFLSYSGAK...........QPKTVNDIPMTALVPAFAISELKTAFQ
MGFMIFIPFLVIDMIVASVLMSMGMMMLPPVMISLPFKILLFVLVDGWHLVVKSLLQSF.....
>up|A0A0H0YBI4|A0A0H0YBI4_VIBAL/6-215
..dELNLIVSLALLALIPFIAMMATSFVKLAVVFSLLRNALGVQQIPPNMALYGLAIILSIFIMAPVGFETYDYVkqHDI
SLEDSASVEGLIESGLQPYREFLKKHIRETEAIFFTDAAR-Tlwpqk......YVDRLESDSLLLLLPAFTVSELTRAFE
IGFLLYLPFIAIDLIVSNILLAMGMMMVSPMTISLPFKLLLFVLLDGWTKLTHGLVLSY.....
>up|A0A0D0R0J6|A0A0D0R0J6_9BACI/18-221
..tSVKLLLLLTVLSIAPGILIMVTSFTRIVIVLSFVRTALGTQQMPPNQVIIGLSLFLTFFIMAPTFQQINRDA..LQP
LFDEKINLEQAYERAEAPLKDFMSKHTRQKDLALFLSYAGAE...........QPKTVQEIPMSALVPAFAISELKTAFQ
IGFMLFIPFLVIDMIVASVLMSMGMMMLPPVMISLPFKILLFVLVDGWYLVVKSLLESF.....
>up|A0A0E0TAW1|A0A0E0TAW1_GEOS2/18-221
..tAVKLLLLLTVLSIAPGILIMMTCFTRIVIVLSFVRTALGTQQMPPNQVLVGLALFLTFFIMAPTWKDINDQA..LQP
LFADKIDLEEAYERAAVPLKQFMSQYTRQEDLALFLSYSGAK...........QPKTINDIPMTALVPAFAISELKTAFQ
MGFMIFIPFLVIDMIVASVLMSMGMMMLPPVMISLPFKILLFVLVDGWHLVVKSLLQSF.....
>up|D9TG85|D9TG85_CALOO/49-252
..sALQLIIFLTILTLAPSILIMMTSFTRILIVLGFVRNALGTQQMPPNQILIGLALFLTFFVMAPVTDKIYTQA..YQP
YIKGQITSQEALKRAEQPLKEFMLKNTRKKDLDLFVKLGNIN...........PNTNVKDLPIRVVVPAFIISELKSAFE
MGFLIYVPFLIIDMVVASILMSMGMLMIPPVMISLPFKILLFILVDGWNLVVESLVRSF.....
>ur|UPI0005A1AA2D|UniRef100_UPI0005A1AA2D/14-217
..sALQLIIFLTILTLAPSILIMMTSFTRILIVLGFIRNALGTQQMPPNQILIGLALFLTFFVMAPVTDKIYIQA..YQP
YINGRITSQEALKRAEEPLKEFMLKNTRKKDLDLFVKLSNVN...........PNTNVKDLPLRVVVPAFIISELKSAFE
MGFLIYVPFLIIDMVVASILMSMGMLMIPPVMISLPFKILLFILVDGWNLVIESLVRSF.....
>ur|UPI000370E1BF|UniRef100_UPI000370E1BF/17-221
.stSVKLLLFLTVLSLAPSILILLTSFTRIVIVLSFVRTSLGTQQAPPNQVLVGLALFLTFFIMAPTFQQVNKEA..LTP
LFNDKITLDEAYDKAQVPFKEFMAKQTRQKDLQLFLDYAKEK...........QPKSVQDIPITTLVPAFAISELKTAFE
IGFMIFIPFLVIDMVVSSVLMSMGMMMLPPVTISLPFKILLFVLVDGWYLVVKSLLESF.....
>ur|UPI000449951B|UniRef100_UPI000449951B/6-215
..dELNLIVSLALLALIPFIAMMATSFVKLAVVFSLLRNALGVQQIPPNMALYGLAIILSIFIMAPVGFETYDYLkqHDI
SLEDSASVEGLIESGLQPYREFLKKHIRETEAIFFTDAAR-Tlwpqk......YVDRLESDSLLLLLPAFTVSELTRAFE
IGFLLYLPFIAIDLIVSNILLAMGMMMVSPMTISLPFKLLLFVLLDGWTKLTHGLVLSY.....
>ur|UPI00040D4B2E|UniRef100_UPI00040D4B2E/6-215
..dELNLIVSLALLALIPFIAMMATSFVKLAVVFSLLRNALGVQQIPPNMALYGLAIILSIFIMAPVGFETYDYVkqHDI
SLEDSASVEGLIESGLQPYREFLKKHIRETEAIFFTDAAR-Tlwpqk......YVDRLESDSLLLLLPAFTVSELTRAFE
IGFLLYLPFIAIDLIVSNILLAMGMMMVSPMTISLPFKLLLFVLLDGWTKLTHGLVLSY.....
>ur|UPI000504E8DD|UniRef100_UPI000504E8DD/6-215
..dELNLIVSLALLALIPFIAMMATSFVKLAVVFSLLRNALGVQQIPPNMALYGLAIILSIFIMAPVGFETYDYVnqHDI
SLEDSASVEGLIESGLQPYREFLKKHIRETEAIFFTDAAR-Tlwpqk......YVDRLESDSLLLLLPAFTVSELTRAFE
IGFLLYLPFIAIDLIVSNILLAMGMMMVSPMTISLPFKLLLFVLLDGWTKLTHGLVLSY.....
>up|A0A0F2JI18|A0A0F2JI18_9FIRM/51-254
..tSLQILMLLTVLSLAPAILMMMTSFTRIIIVLSFVRNALGTQQLPPNQVLVGLSLFLTFFIMTPTWNQINTNA..VQP
YMKNQITQTEALVKAEEPIRMFMFKQTREKDLELFVGLSKME...........RPKTYRNVPTYVLIPAFVISELKTAFQ
MGFAIFIPFIVIDMIVSSTLMSIGMMMLPPMMISLPFKLLLFVLVDGWHLVVESLVTSF.....
>up|A0A0D0HXW9|A0A0D0HXW9_9BACI/18-221
..tSVKLLLLLTVLSIAPGILIMVTSFTRIVIVLSFVRTALGTQQMPPNQVIIGLSLFLTFFIMAPTFQQINRDA..LQP
LFDEKINLEQAYERAEVPLKEFMSKHTRQKDLALFLSYAGAE...........QPKTVQDIPMSALVPAFAISELKTAFQ
IGFMLFIPFLVIDMIVASVLMSMGMMMLPPVMISLPFKILLFVLVDGWYLVVKSLLESF.....
>up|W0EE48|W0EE48_9FIRM/48-251
..tSLQILLLLTVLSIAPAILVLMTSFTRIIIVLSFVRNALGTQQLPPNQVLVGLALFLTFFVMQPTWNEVNTQA..LQP
YLNSQITQTEALSKAEAPIRTFMFKQTREKDLELFVGMAKIE...........RPKTYNDIPTYVLIPSFIISELKTAFQ
MGFAIFIPFMVIDMIVSSTLMSMGMMMLPPMMISLPFKLLLFVLVDGWNLVVQSLVTSF.....
>up|B9MM09|B9MM09_CALBD/48-251
..sALQLIIFLTILTLAPSILIMMTSFTRILIVLGFIRNALGTQQMPPNQILIGLALFLTFFVMAPVTDKIYIQA..YQP
YINGRITSQEALKRAEEPLKEFMLKNTRKKDLDLFVKLSNVN...........PNTNVKDLPLRVVVPAFIISELKSAFE
MGFLIYVPFLIIDMVVASILMSMGMLMIPPVMISLPFKILLFILVDGWNLVIESLVRSF.....
>ur|UPI00042013C5|UniRef100_UPI00042013C5/6-215
..dELNLIVSLALLALIPFIAMMATSFVKLAVVFSLLRNALGVQQIPPNMALYGLAIILSIFIMAPVGFETYDYVkqHDI
SLEDSASVEGLIESGLQPYREFLKKHIRETEAIFFTDATR-Tlwpqk......YVDRLESDSLLLLLPAFTVSELTRAFE
IGFLLYLPFIAIDLIVSNILLAMGMMMVSPMTISLPFKLLLFVLLDGWTKLTHGLVLSY.....
>ur|UPI00039BD315|UniRef100_UPI00039BD315/6-215
..dELNLIVTLALLALVPFIAMMATSFVKLAVVFSLLRNALGVQQIPPNMALYGLAIILSIFIMAPVGFETYDYVtqHEI
SLEDSESIEGLIESGLQPYREFLKKHIRETESVFFTDAAR-Tlwpqk......YVDRLESDSLLLLLPAFTVSELTRAFE
IGFLLYLPFIAIDLIVSNILLAMGMMMVSPMTISLPFKLLLFVLLDGWTKLTHGLVLSY.....
>up|Q6QVQ9|Q6QVQ9_VIBHA/6-215
..dELNLIVTLALLALIPFIAMMATSFVKLAVVFSLLRNALGVQQIPPNMALYGLAIILSIFIMAPVGFETYDYVtqHEI
SLEDSESIEGLIESGLQPYREFLKKHIRETESVFFTDAAR-Tlwpqk......YVDRLESDSLLLLLPAFTVSELTRAFE
IGFLLYLPFIAIDLIVSNILLAMGMMMVSPMTISLPFKLLLFVLLDGWTKLTHGLVLSY.....
>up|E2CMK7|E2CMK7_9RHOB/25-228
..rAVQLLALLTVLSLAPSILIMVTSFTRIVVVLSLLRSAIGLQTAPPNMVMISLAMFLTAFIMAPTLQKAYNDG..VQP
LIDDDIEFNQAFERASDPFRQFMLSQVREKDLALFQELSGRP...........APDTPEELELSTLVPAFMISELKRAFE
IGFLLYLPFLIIDLVIASVLMSMGMMMLPPVVISLPFKLIFFVLVDGWNLVAGSLVKSF.....
>up|U3GK17|U3GK17_DESAJ/50-254
.stSLQLLMTLTVLSVAPAILLLMTSFTRIVIVLSFVRNALGTQQLPPNQVLVGLALFLSFFVMAPTWNQINTNA..IQP
YMKNQITQTEALTKAEEPLRDFMFKQTREKDLELFVGLAKME...........RPKTYRDIPTYVLIPAFVISELKTAFQ
MGFAIFIPFMVIDMIVSSTLMSIGMMMLPPMMISLPFKILLFVLVDGWHLVVQSLVTSF.....
>up|M8CZJ9|M8CZJ9_9BACI/18-221
..tSVKLLLLLTVLSVAPGILIMVTSFTRIVIVLSFVRTALGTQQMPPNQVLIGLSLFLTFFIMAPTFQQINREA..LQP
LFDEQINLEEAYERAEVPLKEFMSKHTRQKDLALFLSYAGVE...........QPKTVQDIPMSALVPAFAISELKTAFQ
IGFMLFIPFLVIDMIVASVLMSMGMMMLPPVMISLPFKILLFVLVDGWYLVVKSLLESF.....
>up|A4IMA9|A4IMA9_GEOTN/17-221
.stSVKLLLLLTVLSIAPGILIMMTCFTRIVIVLSFVRTSLGTQQMPPNQVLIGLALFLTFFIMAPTWKDINDQA..LQP
LFAEKIDLDEAYERAAIPLKQFMSKHTRQQDLALFLSYSGAE...........QPKTVNDIPLTALVPAFAISELKTAFQ
MGFMIFIPFLVIDMIVASVLMSMGMMMLPPVMISLPFKILLFVLVDGWYLVVKSLLQSF.....
>up|A0A0A8WPX9|A0A0A8WPX9_9DELT/47-249
...VLQIFFLMTVLSLAPGILIMTTSFTRIVVVLSFLRNALGTQQAPSNQIIIGLALFLTFFVMSPVWQQINRDA..LQP
YKAQTISQEEALKRAVAPVRKFMLSQAREKDIALFVNISKMP...........RPKNADDIPTLTLIPAFMISELRTAFQ
IGFLIYIPFLVVDMVVASVLMSMGMMMLPPVMISLPFKILLFVLVDGWSLVVGSLVKSF.....
>ur|UPI0005A5FB2B|UniRef100_UPI0005A5FB2B/48-250
...VLQIFFLMTVLSLAPGILIMTTSFTRIVVVLSFLRNALGTQQAPSNQIIIGLALFLTFFVMSPVWQQINRDA..LQP
YKAQTISQEEALKRAVAPVRKFMLSQAREKDIALFVNISKMP...........RPKNADDIPTLTLIPAFMISELRTAFQ
IGFLIYIPFLVVDMVVASVLMSMGMMMLPPVMISLPFKILLFVLVDGWSLVVGSLVKSF.....
>ur|UPI00059093AB|UniRef100_UPI00059093AB/49-252
..rAVQLLALLTVLSLAPSILIMVTSFTRIVVVLSLLRSAIGLQTAPPNMVMISLAMFLTAFIMAPTLQKAYNDG..VQP
LIDDDIEFNQAFERASDPFRQFMLSQVREKDLALFQELSGRP...........APDTPEELELSTLVPAFMISELKRAFE
IGFLLYLPFLIIDLVIASVLMSMGMMMLPPVVISLPFKLIFFVLVDGWNLVAGSLVKSF.....
>up|A0A0M2WER1|A0A0M2WER1_9BURK/55-257
...PVQTLILMTSLTFLPAALLMMTCFTRIIIVLSLLRQAIGTQSAPPNQVLVGLALFLTLFVMGPVFDKIYTDA..YQP
YQENKITMQQAMDKGVDPLKTFMLKQTRQADLALFAKMSRSA...........ALQGPEDVPLRILVPAFVTSELKTAFQ
IGFAIFIPFLIIDMVVASVLMSMGMMMMSPATISLPFKLMLFVLVDGWQLLLGSLSQSF.....
>up|A0A0K1KE86|A0A0K1KE86_9BACI/17-221
.stSVKLLLLLTILSVAPGILIMMTCFTRIVIVLSFVRTSLGTQQMPPNQVLIGLALFLTFFIMAPTWKEIHDQA..LEP
LFAEKIDLDEAYERAAVPLKQFMSKHTRQQDLALFLSYSGAE...........PPKTVDDIPLTALVPAFAISELKTAFQ
MGFMIFIPFLVIDMIVASVLMSMGMMMLPPVMISLPFKILLFVLVDGWHLVVKSLLQSF.....
>up|R6MTF9|R6MTF9_9CLOT/73-279
.esTLQILIMLTILSLAPSILIMVTSFTRIVVVFHFLRTALGTQTTPPNQVIVGLALFITIAIMSPVFTEVNDKA..VKP
YMSGSIKQEEAINKGLSPLREFMLKQTREKDLKLFMDLNKKSs.........dDVKSYDDISITIIIPAFIISELRTAFI
IGFLIYLPFIVIDMVVASTLMSMGMMMLPPTTISLPFKLLLFVLADGWNLVIGQLVNSF.....
>ur|UPI00054CE9A2|UniRef100_UPI00054CE9A2/45-248
...PIQTLLFLTALTFLPAILLMMTAFTRIAIVLSLLRQALGTQQAPPNQVIVGLSLFLTFFVMAPTFDKIYQQA..YQP
YTEQKITFNEMLDKGSVPLKEFMLKQTRQKDLGFFIEVSGMQ...........KPNGPEDVSLRVLVPAFVTSELKTAFQ
IGFLVFIPFILIDFVVASILMAMGMMMVSPVIVSLPFKLMLFVLIDGWTLLMGSLVQSFi....
>ur|UPI000553C9A0|UniRef100_UPI000553C9A0/48-250
...SLQILALLTILSLAPAILILMTAFTRIIVVFSFLRNALATQQMPPNQVLIGLALFLTFFVMAPVWNEVNQNA..LQP
YLRGAITQEEALTKGMTPLRDFMVKQTREKDLALFVNLAKMN...........KPNSIQEVPTYVIIPAFAISELKTAFQ
IGFIIYIPFIVIDMVVSSTLMSMGMMMLPPMMISLPFKLLLFILVDGWNLVVQTLIMSF.....
>up|R5RK14|R5RK14_9CLOT/73-279
.esTLQILIMLTILSLAPSILIMVTSFTRIVVVFHFLRTALGTQTTPPNQVIVGLALFITIAIMSPVFTEVNTKA..IKP
YTAGKIKQEQAIEKGLSPLREFMLKQTREKDLKLFMDLNKKSa.........dDIKDYDDIPITIVIPAFIISELRAAFI
IGFLIYLPFIVIDMVVASTLMSMGMMMLPPTTISLPFKLLLFVLADGWNLVIGQLVNSF.....
>up|C5D9A0|C5D9A0_GEOSW/18-221
..mSVKLLLLLTVLSIAPGILIMMTCFTRIVIVLSFVRTSLGTQQMPPNQVLVGLALFLTFFIMAPTFKEINDQA..LQP
LFSEKISLEQAYERASVPIKEFMSKHTRQKDLALFLSYSGAE...........KPKSVQDIPLTTLVPAFAISEIKTAFQ
MGFMIFIPFLVIDMIVASVLMSMGMMMLPPVMISLPFKILLFVLVDGWYLVVKSLLESF.....
>up|D0Z4W7|D0Z4W7_PHODD/6-215
..dELNLIVTLALLALIPFIAMMATSFVKLAVVFSLLRNALGVQQIPPNMAMYGLAIILSIFIMAPVGFETYDYVtqHEI
SLEDSESIEGLIESGLQPYREFLKKHIRETESVFFTDAAR-Tlwpqk......YVDRLESDSLLLLLPAFTVSELTRAFE
IGFLLYLPFIAIDLIVSNILLAMGMMMVSPMTISLPFKLLLFVLLDGWTKLTHGLVLSY.....
>ur|UPI0005A93D21|UniRef100_UPI0005A93D21/17-221
.snTVRIILLLTVLSIAPAILVLMTCFTRIVVVLGFVRNALGTQQIPPNQVLIGLALFITFFVMGPTFSQINDDA..FQP
FMAGKISQDQAYKKASGPLKEFMAKSTREKDLALFLDYANID...........RPKKVDDIPLRALVPAYAISELKSAFQ
MGFMIFIPFLVIDMIVSSVLMSMGMMMLPPVMISLPFKILLFVLVDGWHLIVESLLKSF.....
>up|A0A031GMW1|A0A031GMW1_9BURK/55-257
...PVQTLILMTSLTFLPAALLMMTCFTRIIIVLSLLRQAIGTQSAPPNQVLVGLALFLTLFVMGPVFDKIYTDA..YQP
YQENKITMQQAMDKGVDPLKTFMLKQTRQADLALFAKMSRSP...........ALQGPEDVPLRILVPAFVTSELKTAFQ
IGFAIFIPFLIIDMVVASVLMSMGMMMMSPATISLPFKLMLFVLVDGWQLLLGSLSQSF.....
>up|A0A0A6DLX9|A0A0A6DLX9_9BURK/55-257
...PVQTLILMTSLTFLPAALLMMTCFTRIIIVLSLLRQAIGTQSAPPNQVLVGLALFLTLFVMGPVFDKIYTDA..YQP
YQENKITMQQAMDKGVDPLKTFMLKQTRQADLALFAKMSRSP...........ALQGPEDVPLRILVPAFVTSELKTAFQ
IGFAIFIPFLIIDMVVASVLMSMGMMMMSPATISLPFKLMLFVLVDGWQLLLGSLSQSF.....
>up|A0A0H3ZV55|A0A0H3ZV55_9VIBR/6-215
..dELNLIVTLALLALVPFIAMMATSFVKLAVVFSLLRNALGVQQIPPNMALYGLAIILSIFIMAPVGFETYDYVtqHEI
SLEDSDSVEGLIESGLQPYREFLKKHIRETETVFFTDAAR-Tlwpqk......YFDRLESDSLLLLLPAFTVSELTRAFE
IGFLLYLPFIAVDLIVSNILLAMGMMMVSPMTISLPFKLLLFVLLDGWTKLTHGLVLSY.....
>up|E3BLU3|E3BLU3_9VIBR/6-215
..dELNLIVSLALLALVPFIAMMATSFVKLAVVFSLLRNALGVQQIPPNMAMYGLAIILSIFIMAPVGFETYDYVkqNEI
SLEDPESIEGVIDNGLQPYREFLKKHIRETESVFFTDAAR-Alwpkk......YVERLETDSLLLLLPAFTVSELTRAFE
IGFLLYLPFIAIDLIVSNILLAMGMMMVSPMTISLPFKLLLFVLLDGWTKLTHGLVLSY.....
>ur|UPI0005D1254F|UniRef100_UPI0005D1254F/17-221
.stSVKLLLLLTILSIAPSILIMMTSFARIIIVLSFVRTSLGTQQMPPNQVLVGLALFLTFFIMAPTFKEVNDQA..LQP
LFEEKINLEQAYERASIPLKEFMSKHTRQKDLALFLKYSGAE...........KPKSVEDIPLTTLVPAFVISEIKTAFQ
MGFMIFIPFLVIDMIVASVLMSMGMMMLPPVMISLPFKILLFVLVDGWYLVVKSLLESF.....
>ur|UPI0003B2FCD9|UniRef100_UPI0003B2FCD9/44-247
...SLQMLVFITALGFIPAAILMMTSFTRIVIVLALLRQALGTMQSPPNQVLLGLALFLTFFIMAPVFDDAYKNA..WQP
FAEDKMTMDQAFERGSKPFKEFMMRQTREKDLEFFIEISRSP...........KPNGPEDISLKTLVPAFVISEIKTAFQ
IGFLVFIPFLIIDLVVATVLMSMGMMMVSPIIISLPFKLMLFVLVDGWTLLMGSLVQSFy....
>up|A0A0F5IAL9|A0A0F5IAL9_9BACI/17-221
.stSVKLLLLLTVLSLAPSILILMTSFTRIVIVLSFVRSALGTQQTPPTQVLIGLSLFLTFFIMAPVFQQINDEA..LTP
LFNEEINLEEAYDRASLPLKDFMSEHTRQKDLELFLNYSGAE...........RPASIEDIPLTSLVPAFALSEIKTAFQ
IGFMIFIPFLVIDMVVASVLMSMGMMMLPPVMISLPFKILLFVLVDGWYLVIQSLLQSF.....
>up|D0XFM6|D0XFM6_VIBHA/6-215
..dELNLIVTLALLALIPFIAMMATSFVKLAVVFSLLRNALGVQQIPPNMALYGLAIILSIFIMAPVGFETYDYVtqHEI
SLEDSESIEGLIESGLQPYREFLKTHIRETESVFFTDAAR-Tlwpqk......YVDRLESDSLLLLLPAFTVSELTRAFE
IGFLLYLPFIAIDLIVSNILLAMGMMMVSPMTISLPFKLLLFVLLDGWTKLTHGLVLSY.....
>up|F7R0P6|F7R0P6_9LACO/59-267
..kIVDTFVIMTLLSIIPLILIMTTSFTRIIVVLSFVRSSLGTQQNPPNQVLIGLALFLTLFTMRPVYNDIYHNA..IQP
YNENKITQQEVFDRSENRMKEFMYKQADKKDVKLFKDLDQKNer......kkiKYRTYKDIPFTVMAPAFILSELKTAFS
IGFLLFIPFMIIDLVVASVLMSMGMIMLSPVMISLPFKILLFVLVDGWYLLVESLVQSF.....
>up|U3AVU3|U3AVU3_9VIBR/6-215
..dELNLIALLSLLTLLPIIAMMATSFVKLAVVFSLLRNALGVQQIPPNMALYGLAVILSVFIMAPVGFETYDYLkqHDI
ALEDSASIEGLIEEGLQPYREFLKKHIRETETLFFTDAAR-Tlwpqk......YVDRLESDSLLLLLPAFTVSELTRAFE
IGFLLYLPFIAIDLIVSNILLAMGMMMVSPMTISLPFKLLLFVLLDGWTKLTHGLVMSY.....
>up|A0A034TRF2|A0A034TRF2_9VIBR/6-215
..dELNLIVSLALLALIPFIAMMATSFVKLAVVFSLLRNALGVQQIPPNMALYGLAIILSIFIMAPVGFETYDYVkqHDI
SLEDSASVEGLIESGLQPYRVFLKKHIRETEAIFFTDAAR-Tlwpqk......YVDRLESDSLLLLLPAFTVSELTRAFE
IGFLLYLPFIAIDLIVSNILLAMGMMMVSPMTISLPFKLLLFVLLDGWTKLTHGLVLSY.....
>ur|UPI000478D1B1|UniRef100_UPI000478D1B1/38-241
..rILQLVILITVLSLAPSILVMVTSFTRIVVVLSFLRSALGLQQTPPNMVLVSLALFLTAFIMMPTMERVYDEA..VVP
LVEEEIDEMTAFERASDPVRDFMLTHVRERDLQLFADLSEVE...........EIEAPEATPLRILIPAFMISELRRAFE
IGFLIFLPFLIIDMVVASILMSMGMMMLPPVMISLPFKLIFFVLVDGWYLIAGSLIQSY.....
>up|A0A023DBD1|A0A023DBD1_9BACI/19-221
...SVKLLLLLTVLSIAPGILIMMTCFIRIVIVLSFVRTSLGTQQMPPNQVLVGLALFLTFFIMAPTFKEINDQA..LQP
LFSEKINLEQAYERASVPIKEFMSKHTRQKDLALFLSYSGAK...........KPKTVQDIPLTTLVPAFAISELKTGFQ
MGFMIFIPFLVIDMIVASVLMSMGMMMLPPVMISLPFKILLFVLVDGWYLVVKSLLESF.....
>up|A0NPF9|A0NPF9_LABAI/30-234
..rAVQMVILLTVLSLAPSILVMVTSFTRIVVVLSLLRSAIGLQTAPPNMVMVSLALFLSAFIMMPTLQASYDAG..VQP
LIDGDIELEQAFERASDPFRTFMLSQVREKDLALFEELSGAE..........eAPESPEDLSMATLVPAFMISELRRAFE
IGFLLYLPFLIIDLVIASVLMSMGMMMLPPVVISLPFKLIFFVLVDGWNLVAGSLVKSF.....
>ur|UPI0003A8D794|UniRef100_UPI0003A8D794/6-215
..dELNLIALLSLLTLLPIIAMMATSFVKLAVVFSLLRNALGVQQIPPNMALYGLAVILSVFIMAPVGFETYDYVkqHDI
ALEDSASIEGLIDNGLQPYREFLKKHIRETETLFFTDAAR-Tlwpqk......YVNRLESDSLLLLLPAFTVSELTRAFE
IGFLLYLPFIAIDLIISNILLAMGMMMVSPMTISLPFKLLLFVLLDGWTKLTHGLVMSY.....
>up|K8EKW1|K8EKW1_9FIRM/58-261
..dSVKLLIFLTLLSLVPAFLMMLTSFTRIIVVLSFLRSALGTQQTPPNQVLIGLALFLTVFIMAPVYQDINRQA..VQP
YLANQLTYEQAVDKAAEPLRSFMSRQTREKDLGLFLSLAKTE...........KPRNISEVPMSVLVPAFVISELKTAFQ
IGFILFVPFLIIDMVVASTLMSMGMFMLPPVMVSLPFKLLLFVMVDGWYLVVKSLVESF.....
>ur|UPI0005EB7F59|UniRef100_UPI0005EB7F59/14-217
..aAIQLIIFLTLLTLAPSILIMMTSFTRILIVLGFVRNALGTQQMPPNQILIGLALFLTFFIMAPVGDKIYTQS..YQP
YIKGEITSQEALKRAEKPLKEFMLKNTRKKDLDLFVKLGNIN...........PDTDIKNLPLRVVIPAFIISELKSAFE
MGFIIYVPFLIIDMVVASILMSMGMLMIPPVMISLPFKILLFILVDGWGLVVESLIRSF.....
>up|A0A0L6JRG0|A0A0L6JRG0_9FIRM/48-256
.ssSIQILLLLTVLSLAPSILMMMTSFTRIVIILSFLRNALGTQQMPPNQVLIGLALFLTLFIMAPVGKEINDNA..YGP
YSKGEITQQAAIDKSSAIIKNFMYKYIYEKDLALFVSLSGGKt........pvKKADLSNLSLTVVIPAFLISELKTAFQ
IGFLIYLPFLVIDMVVSSTLMSMGMMMLPPVMISLPFKILLFIMVDGWNLLTKTIVNSFv....
>up|A0A0F2P9B8|A0A0F2P9B8_9FIRM/43-246
..nSIKILLMFTLLSLVPAILLMMTSFTRIIVVLSLLRTAIGTQQAPPNQVIIGLALFLTLFVMAPVFTQVNEQA..VEP
YLNDEISQEQAWDNAYSPLRSFMLRQTREKDLALFVNLAEIE...........RPNSPQDLPARVVMPAFVISELKTAFQ
IGFMIYIPFLVIDMVVASTLMSMGMFMLPPVMISLPFKILLFVMVDGWHLVVKTLVESF.....
>up|S0KIP5|S0KIP5_9ENTE/49-254
.nqTVNTFVLLTLLSVVPILMIMTTSFTRIVMVLSFTRNALGTQQVPPNQVIIGLALFLTFFVMKPVYTDIYDQA..IKP
YQENQITQAQAFERSEDRMKEFMFKQTKEKDLQLFVDLSKEE..........nNYKSYKDIPMTIMTPAFIISELRTAFS
MGFLIFIPFLIIDMVVASILMSMGMMMISPMMIALPFKLLLFVLVDGWYLVVESLVRSF.....
>ur|UPI0002F82CFB|UniRef100_UPI0002F82CFB/49-253
..rAVQMVILLTVLSLAPSILVMVTSFTRIVVVLSLLRSAIGLQTAPPNMVMVSLALFLSAFIMMPTLQASYDAG..VQP
LIDGDIELEQAFERASDPFRTFMLSQVREKDLALFEELSGAE..........eAPESPEDLSMATLVPAFMISELRRAFE
IGFLLYLPFLIIDLVIASVLMSMGMMMLPPVVISLPFKLIFFVLVDGWNLVAGSLVKSF.....
>up|U7G8T8|U7G8T8_9RHOB/49-253
..rAVQMVVLLTILSLAPSILVMVTSFTRIVVVLSLLRSAIGLQTAPPNMVMVSLALFLSAFIMMPTLQASYDAG..VQP
LIDGDIEFEQAYERASDPFRTFMLSQVREKDLALFEELSGRE..........eAPEGPEDLSMATLIPAFMISELRRAFE
IGFLLYLPFLIIDLVIASVLMSMGMMMLPPVVISLPFKLIFFVLVDGWNLVAGSLVKSF.....
>ur|UPI00058DCFFD|UniRef100_UPI00058DCFFD/50-254
.snSLQIIILITILSIAPAILVLMTCFTRIIVVLGFVRNALGTQQIPPNQVMVGLALFMTFFVMAPTFSEMNQTA..LKP
YMAGEISQKEAFTSASKPLKEFMAKHTREKDLSLFLDYAKLD...........KPKEVDDIPLKALIPAYAISELKTAFQ
MGFMIFIPFLVIDMIVSSVLMSMGMMMLPPVMISLPFKILLFILVDGWNLIVQSLLVSF.....
>up|A0A0M0L6A6|A0A0M0L6A6_9BACI/17-221
.stTVKLLLLLTVFSLAPSILILMTCFTRIVIVLSFVRTSLGTQQMPPNQVIVGLSLFLTFFVMAPTLSQVNKEA..LQP
LFDEKITLNQAYDRAAVPLKEFMSKNTRQKDLALFLDYAKLE...........RPKSVEDIPLTALVPAFAISELKTAFQ
IGFMIFIPFLVIDMIVASVLMSMGMMMLPPVMISLPFKILLFVLVDGWNLVVKSLLQSF.....
>up|G2SRI2|G2SRI2_LACRR/59-267
..kIVDTFVIMTLLSIIPLILIMTTSFTRIIVVLSFVRSSLGTQQNPPNQVLIGLALFLTLFTMRPVYNDIYHNA..IQP
YNENKITQQEVFDRSENRMKEFMYKQANKKDVKLFKDLDQKNer......kkiKYRTYKDIPFTVMAPAFILSELKTAFS
IGFLLFIPFMIIDLVVASVLMSMGMIMLSPVMISLPFKILLFVLVDGWYLLVESLVQSF.....
>up|B9R0K4|B9R0K4_LABAD/49-252
..rAVQLVILLTVLSLAPSILVMVTSFTRIVVVLSLLRSAIGLQTAPPNMVMVSLALFLSAFIMMPTLQAAYDAG..VQP
LIDGDIEIDQAYERASEPFRDFMLSQVREKDLMLFQELSGRD...........APETPEDLEMAVLIPAFMISELRRAFE
IGFLLYLPFLIIDLVIASVLMSMGMMMLPPVVISLPFKLIFFVLVDGWNLVAGSLVKSF.....
>up|M1YR32|M1YR32_9CLOT/44-247
..sSLQILFLLTVLTLAPSILIMMTSFTRLIIVLSFIRNALGLQQTPPNQVIIGLALFLTFFIMAPIGSQINEEA..IQP
YLREEISQELALEKALEPIREFMFRQTRDKDLGLFLNMKKLD...........GVTSLEDIPNHVLIPAFIISELKTAFQ
IGFVIYIPFLVIDMVVSSTLMSMGMMMLPPVIISLPFKILLFVLVDGWNLIVKSLVLGF.....
>up|A0A0G8G4T3|A0A0G8G4T3_9LACO/59-267
..kIVDTFVIMTLLSIIPLILIMTTSFTRIIVVLSFVRSSLGTQQNPPNQVLIGLALFLTLFTMRPVYNDIYHNA..IQP
YNENKITQQEVFDRSENRMKEFMYKQANKKDVKLFKDLDQKNer......kkiKYRTYKDIPFTVMAPAFILSELKTAFS
IGFLLFIPFMIIDLVVASVLMSMGMIMLSPVMISLPFKILLFVLVDGWYLLVESLVQSF.....
>ur|UPI00057459AD|UniRef100_UPI00057459AD/59-267
..kIVDTFVIMTLLSIIPLILIMTTSFTRIIVVLSFVRSSLGTQQNPPNQVLIGLALFLTLFTMRPVYNDIYHNA..IQP
YNENKITQQEVFDRSENRMKEFMYKQANKKDVKLFKDLDQKNer......kkiKYRTYKDIPFTVMAPAFILSELKTAFS
IGFLLFIPFMIIDLVVASVLMSMGMIMLSPVMISLPFKILLFVLVDGWYLLVESLVQSF.....
>ur|UPI0002FA66D8|UniRef100_UPI0002FA66D8/6-215
..dELNLIVTLALLALVPFIAMMATSFVKLAVVFSLLRNALGVQQIPPNMALYGLAIILSIFIMAPVGFETYDYVtqHEI
SLEDSESIEGLIESGLQPYREFLKKHIRETESVFFTDAAR-Tlwpkk......YVDRLESDSLLLLLPAFTVSELTRAFE
IGFLLYLPFIAIDLIVSNILLAMGMMMVSPMTISLPFKLLLFVLLNGWTKLTHGLVLSY.....
>up|A0A0G8GB46|A0A0G8GB46_9LACO/59-267
..kIVDTFVIMTLLSIIPLILIMTTSFTRIIVVLSFVRSSLGTQQNPPNQVLIGLALFLTLFTMRPVYNDIYHNA..IQP
YNENKITQQEVFDRSENRMKEFMYKQANPKDVKLFKDLDQKNer......kkiKYRTYKDIPFTVMAPAFILSELKTAFS
IGFLLFIPFMIIDLVVASVLMSMGMIMLSPVMISLPFKILLFVLVDGWYLLVESLVQSF.....
>up|R6SCJ9|R6SCJ9_9LACO/59-267
..kIVDTFVIMTLLSIIPLILIMTTSFTRIIVVLSFVRSSLGTQQNPPNQVLIGLALFLTLFTMRPVYNDIYHNA..IQP
YNENKITQQEVFDRSENRMKEFMYKQADKKDVKLFKDMDQKNer......kkiKYRTYKDIPFTVMAPAFILSELKTAFS
IGFLLFIPFMIIDLVVASILMSMGMIMLSPIMISLPFKILLFVLVDGWYLLVESLVQSF.....
>ur|UPI0004029563|UniRef100_UPI0004029563/42-245
...SLQMMLFMTALSFIPAMLLMMTSFTRIIIVLSLLRQALGTQSVPPNQVLVGLALFLTVFIMGPTLDQIYTKA..WVP
YSDDKITFNQALDVGGKPLREFMMHQTREKDLAFFIEISRSP...........KPATPADVSMKTLIPAYIISELKTAFQ
IGFMVFIPFLIIDLVVASVLMAMGMMMVSPVMISLPFKLMLFVLVDGWTLLMGSLVQSFf....
>up|M1Z1Y1|M1Z1Y1_NITG3/48-252
.stALQILALLTILTLAPSILILMTSFSRIVIVLSFLRQAMGTQQTPPTQVLVGLALFLTFFVMSPVLTQINSEA..LQP
YLNEEISQGEALERAQAPIKGFMLRQTRNKDLDLFLNISQDE...........RPETAEEVSMAVVVPAFVISELKTAFQ
IGFLIYIPFLILDMVVASILLSMGMMMLPPVLISLPFKLMLFVMVDGWHLTVGSLVKSF.....
>ur|UPI000426261F|UniRef100_UPI000426261F/17-221
.stSVKMLLLLTVLSLAPSILILMTCFTRIIIVLSFVRTSLGTQQMPPNQVLVGLALFLTFFIMAPTFQEVNKQA..LTP
LFNDKIKLDEAYDRASVPFKEFMSAHTRQKDLDLFLTYAKMD...........RPKSIKDIPITALVPAFAISEIKTAFQ
IGFMIFIPFLVIDMIVSSVLMSMGMMMLPPVMISLPFKILLFVLVDGWYLVVKSLLQSY.....
>up|A0A087LII0|A0A087LII0_GEOSE/17-221
.stSVKLLLLLTILSVAPGILIMMTCFTRIVIVLSFVRTSLGTQQMPPNQVLIGLALFLTFFIMAPTWKEIHDQA..LEP
LFAEKIDLDEAYERAAVPLKQFMSQHTRQQDLALFLSYSGAG...........QPKTVNDIPLTALVPAFAISELKTAFQ
MGFMIFIPFLVIDMIVASVLMSMGMMMLPPVMISLPFKILLFVLVDGWHLVVKSLLQSF.....
>ur|UPI0006AEF8DC|UniRef100_UPI0006AEF8DC/17-221
.ssAVQLLLLLTVLSLAPSILILMTSFTRIVIVLSFVRTALATQQMPPNQVIVGLALFLTFFIMAPTFQEVNKEA..LQP
LFSEEIGIEEAYDRASEPFKEFMSKHTRQKDLDLFLTYNQAE...........KPASVEEIPLTMLVPAFALSEIKTAFQ
IGFMIFIPFLVIDMIVASTLMSMGMMMLPPVMISLPFKILLFVLVDGWYLVMKSLLQSF.....
>ur|UPI000466476B|UniRef100_UPI000466476B/17-221
.ssTVKLLLLLTVFSVAPGILILMTCFTRIVIVLSFVRTSLGTQSMPPNQVLIGLALFLTFFIMAPTFSEINKEA..LTP
LMDNKISLDEAYTKAEEPIKEFMSKHTRQKDLALFMNYAKMD...........KPESLKDIPLTTMVPAFAISELKTAFQ
IGFMIFIPFLIIDMVVASVLMSMGMMMLPPVMISLPFKILLFVLVDGWYLIVKSLLQSF.....
>up|B1KXW1|B1KXW1_CLOBM/54-257
..dNIKLLIMLTVLTLLPSFIVMMTSFVRTIVVFGFLRNAMGTQQSPPNQVMIGLALFLTLFIMQPVYSEINTKA..IQP
YMKNKITQEQAVETGAKPLRQFMLKQTRQKDLKLFVDLAKPN...........FKVTKDNAPLYIVVPAFIISELKTAFQ
IGFLLFIPFLIIDLVVASVLMSMGMFMLPPVMISLPFKLLLFVMVDGWYLLVKSLVMSF.....
>up|B3EAW3|B3EAW3_GEOLS/52-255
..tTIQIFLLLTVLSLAPSLLIMTTSFTRIVVVLSFLRTALGTQQAPSNQIILALSLFLTFFIMTPVWQQVNRDA..YQP
YKAGTLSQEQAFEKAVQPVRKFMLSQTREKDLGLFVSLSKQA...........RPKNADDIPTLTIVPAFMISELRTAFQ
IGFLIYIPFIVVDMVVASVLMSMGMMMLPPVMISLPFKILLFVLVDGWGLVISSLVKSF.....
>up|H5XYP9|H5XYP9_9FIRM/51-254
..tSLQILMLLTVLSLAPAILMMMTSFTRIIIVLSFVRNALGTMQLPPNQVLVGLSLFLSFFIMAPTWNQINTNA..IQP
YMQNQITQAEALERAEEPLRMFMFKQTREKDLELFVGLSKME...........RPKTYRDVPTYVLIPAFVISELKTAFQ
MGFAIFVPFIVIDMIVSTTLMSIGMMMLPPMMISLPFKLLLFVLVDGWHLVVESLVGSF.....
>ur|UPI00067E7E18|UniRef100_UPI00067E7E18/54-257
..dNIKLLILLTVLTLLPSFIVMMTSFVRIIVVFGFLRNAMGTQQSPPNQVLIGLALFLTLFIMTPIYNKVNTTA..IQP
YVQNKITQQQAIEEGAKPLREFMLKQTRQKDLKLFVDMAKPK...........FKVTKNNVPLYIVVPAYIISELKTAFQ
IGFLLFIPFLIIDLVVASVLMSMGMFMLPPVMVSLPFKLLLFVMVDGWHLLVKSLVMSF.....
>up|F7MPN2|F7MPN2_CLOBO/51-256
..dNIKLLVMLTVLSLLPSFLVMMTSFTRIIIVLGFMRNALGTQQAPPNQILIGIALFLTIFIMAPTYKTINKEA..IKP
FLENKITGQQAIDNASKPMREFMLKQTRDKDLELFLDVSKTD..........kAKITKDNVPMYVVIPSFIISELKTAFK
IGFLLYIPFLIIDIVVASVLMSMGMFMLPPVMISLPFKILLFVMVDGWYLLVKSLIMGYs....
>up|C5VT48|C5VT48_CLOBO/51-256
..dNIKLLVMLTVLSLLPSFLVMMTSFTRIIIVLGFMRNALGTQQAPPNQILIGIALFLTIFIMAPTYKTINKEA..IKP
FIENKITGQQAIDNASKPMREFMLKQTRDKDLELFLDISKTD..........kAKITKDNVPMYVVIPSFIISELKTAFK
IGFLLYIPFLIIDIVVASVLMSMGMFMLPPVMISLPFKILLFVMVDGWYLLVKSLIMGYs....
>up|A0A0B3BSS1|A0A0B3BSS1_9THEO/18-220
..tSLQIVLLLTVLTLAPSILIMMTSFTRIVIVLSFLRNALGLQQMPPNQVLIGLALFLTLFIMAPVGQDINNNA..IKP
YTEGKITQQEAYQNAIKPLKNFMLKQTRQNDLNLFVSLAKI-...........KVNNPEDLPMKVVIPSFIISELKTAFE
IGFIIYIPFLIIDIVVASVLMSMGMFMLPPVLISLPFKILLFILVDGWNLVVKSLILGF.....
>ur|UPI0005A121B8|UniRef100_UPI0005A121B8/50-253
..dSVKLLVLLTLLSLAPAFLVMMTSFTRIIIVLSLLRTALGVHQAPANQIVIGLALFLTVFIMAPVYREINDNS..IQP
YLQNQISQEEAQERGVKPLRDFMLRQTREKDLGLFISLAKME...........KPEKPEDVPLHVVIPSFIISELKTAFE
IGFLLFVPFLVIDMVVASILMSMGMFMLPPVMISLPFKILLFVMVDGWYLVVKSLVESF.....
>up|A5D0I2|A5D0I2_PELTS/53-256
..dSVKLLVLLTLLSLAPAFLVMMTSFTRIIIVLSLLRTALGVHQAPANQIVIGLALFLTVFIMAPVYREINDNS..IQP
YLQNQISQEEAQERGVKPLRDFMLRQTREKDLGLFISLAKME...........KPEKPEDVPLHVVIPSFIISELKTAFE
IGFLLFVPFLVIDMVVASILMSMGMFMLPPVMISLPFKILLFVMVDGWYLVVKSLVESF.....
>ur|UPI000488546E|UniRef100_UPI000488546E/18-221
..mSVKLLLLLTVLSIAPGILIMMTCFTRIVIVLSFVRTSLGTQQMPPNQVLIGLALFLTFFIMAPTFKQVNDQA..LQP
LFSQKINLEQAYERASVPIKEFMSEHTRQKDLALFLTYSGAN...........KPKNLQDIPLTTLVPAFAISELKTAFQ
MGFMIFIPFLVIDMVVASILMSMGMMMLPPVMVSLPFKILLFVLVDGWYLVVKSLLESF.....
>ur|UPI0005B27A71|UniRef100_UPI0005B27A71/49-251
...SIQILLLLTVLTLAPSILIMMTSFTRIIIVLSFIRNALGLQQTPPNQVLIGLALFLTFFIMAPVGSKINSEA..IQP
FLREEIDQEIAYKKTMEPIREFMFKQTRDKDLGLFMDIGKLK...........DVKKLEEIPSRVLIPAFIISELKTAFQ
IGFIIYIPFLVIDMVVSSTLMSMGMMMLPPVIISLPFKILLFILVDGWSLIAKSLVTGF.....
>ur|UPI0005EB20C6|UniRef100_UPI0005EB20C6/13-217
.ssAIQLIIFFTLLTLAPSILIMMTSFTRILIVLGFVRNALGTQQMPPNQILIGLALFLTFFIMAPVGQKIYTQS..YQP
YIKGEITSQEALKRAEVPLREFMLKNTRKKDLDLFVKLSNVN...........PNTDVRKLPLRVVIPAFIISELKSAFE
MGFIIYVPFLIIDMVVASILMSMGMLMIPPVMISLPFKILLFILVDGWGLVVESLVRSF.....
>up|E7FT22|E7FT22_9LACO/59-267
..kIVDTFVIMTLLSIIPLILIMTTSFTRIIVVLSFVRSSLGTQQNPPNQVLIGLALFLTLFTMRPVYNDIYHNA..IQP
YNENKITQQEVFDRSENRMKEFMYKQANKKDVKLFKDLDQKNer......kkiKYRTYKDIPFTVMAPAFILSELKTAFS
IGFLLFIPFMIIDLVVASILMSMGMIMLSPIMISLPFKILLFVLVDGWYLLVESLVQSF.....
>up|F6CJ15|F6CJ15_DESK7/61-264
..dSVKLLVLLTVLALAPGLLVMVTSFTRIVVVLSILRGALGIQQTPPNQVIIGLALFLTFFVMTPTFQEINREA..LQP
YLNNQLTQEQAFEAAAKPLKAFMLKQTREKDLALFVSLAKMP...........RPRNADDLPITVVIPAFVISELKTAFQ
MGFLLYVPFLVIDMVVASALMSMGMFMLPPVMISLPFKLLLFVMVDGWYLVVRSLVESF.....
>up|A0A0J1IQR0|A0A0J1IQR0_BACCI/17-221
.stSVQLLLLLTVLSLAPSIIILLTSFTRIVIVLSFVRTALATQQMPPNQVIVGLALFLTFFIMAPTFQEVNDKA..LTP
LFNEEITLEEAYDNASLPLKEFMSKHTRQKDLALFLNYSKAE...........TPESIEDIPLTTLVPAFAISELKTAFQ
IGFMIFIPFLVIDMVVASILMSMGMMMLPPVMISLPFKILLFIMVDGWYLVVKSLLESF.....
>up|A0A0A6VGE6|A0A0A6VGE6_9BACI/17-221
.stSVKLLLLMTVLSLAPSILILLTSFTRIVIVLSFVRTSLGTQQAPPNQVIIGLALFLTFFIMAPTFSQVNKEA..LTP
LFNDKITLEQAYDKAQVPFKEFMSKQTRQKDLQLFLDYAHEK...........QPKDIQDIPITTLVPAFALSELKTAFQ
LGFMIFIPFLVIDMVVASVLMSMGMMMLPPVTISLPFKILLFVLVDGWYLVIKSLLESF.....
>up|R9CBQ0|R9CBQ0_9BACI/17-221
.stSVQLLLLLTVLSLAPSIIILLTSFTRIVIVLSFVRTALATQQMPPNQVIVGLALFLTFFIMAPTFQEVNDKA..LTP
LFNEEITLEEAYDNAALPLKEFMSKHTRQKDLALFLNYSKAE...........APESIEDIPLTTLVPAFAISELKTAFQ
IGFMIFIPFLVIDMVVASILMSMGMMMLPPVMISLPFKILLFIMVDGWYLVVKSLLESF.....
>up|F2J446|F2J446_POLGS/39-242
..rAVQLVALLTVLSLAPSILVMVTSFTRIVVVLSLLRSAIGLQTAPPNMVMVSLALFLTAFIMAPTLQVAYEEG..VQP
LVEGTIEFDQAFERASTPFHAFMLSQVREKDLALFQELSGQE...........APETQEDLSFQTLIPAFMISELRRAFE
IGFLLYLPFLIIDLVVASVLMSMGMMMLPPVVISLPFKLIFFVLVDGWNLVAGSLVRSF.....
>up|A0A0A0IQP0|A0A0A0IQP0_CLOHA/51-256
..dNIKLLVMLTVLSLLPSFLVMMTSFTRIIIVLGFMRNALGTQQAPPNQILIGIALFLTIFIMAPTYKTINKEA..IKP
FLENKITGQQAIDNASKPMREFMLKQTRDRDLELFLDVSKTD..........kAKITKDNVPMYVVIPSFIISELKTAFK
IGFLLYIPFLIIDIVVASVLMSMGMFMLPPVMISLPFKILLFVMVDGWYLLVKSLIMGYs....
>up|A0A0L7PQS0|A0A0L7PQS0_CLOBO/51-256
..dNIKLLVMLTVLSLLPSFLVMMTSFTRIIIVLGFMRNALGTQQAPPNQILIGIALFLTIFIMAPTYKTINKEA..IKP
FLENKITGQQAMDNASKPMREFMLKQTRDKDLELFLDVSKTD..........kTKITKDNVPMYVVIPSFIISELKTAFK
IGFLLYIPFLIIDIVVASVLMSMGMFMLPPVMISLPFKILLFVMVDGWYLLVKSLIMGYs....
>up|S5YXW9|S5YXW9_9BACI/17-221
.stSVKLLLLLTVLSVAPGILIMMTCFTRIVIVLSFVRTSLGTQQMPPNQVLIGLALFLTFFIMAPTWKDIHDQA..LEP
LFAEKIDLDEAYERAAVPLKQFMSQHTRQQDLALFLSYSGAE...........PPKTVNDIPLTALVPAFAISELKTAFQ
MGFMIFVPFLVIDMIVASVLMSMGMMMLPPVMISLPFKILLFVLVDGWHLVVKSLLQSF.....
>ur|UPI00068C8D7D|UniRef100_UPI00068C8D7D/51-256
...PVQTLIFITALGFIPAALLMMTSFTRIIIVLGLLRNALGTPSAPPNQVMLGLALFMTFFIMAPVFDKVYQDA..YLP
YNEDKITLEAALDKGSKPLRQFMLRQTRENDLALFARLADQE...........AFETADSVPLRVLVPAFITSELKTAFQ
IGFTLFIPFLIIDLVVASVLMALGMMMVPPATISLPFKLMLFVLVDGWQLLLGSLAQSFlcl..
>ur|UPI0003A19790|UniRef100_UPI0003A19790/45-248
..vSLQILLIMTALSFIPAFVILMTSFTRIIIVFSILRQALGLQQTPSNQVLTGMALFLTLFIMAPVFDRVNQDA..IQP
YLNEQMTAQQAIDKAQGPLKDFMLAQTRQSDLDLFVRLSKRT...........DIASPEQAPLTILVPAFVTSELKTAFQ
IGFMIFIPFLIIDMVVASVLMAMGMMMLSPLIISLPFKIMLFVLVDGWALIMGTLAGSF.....
>ur|UPI00059CC0BE|UniRef100_UPI00059CC0BE/50-253
..rAVQLVALLTVLSLAPSILVMVTSFTRIVVVLSLLRSAIGLQTAPPNMVMVSLALFLTAFIMAPTLQVAYEEG..VQP
LVEGTIEFDQAFERASTPFHAFMLSQVREKDLALFQELSGQE...........APETQEDLSFQTLIPAFMISELRRAFE
IGFLLYLPFLIIDLVVASVLMSMGMMMLPPVVISLPFKLIFFVLVDGWNLVAGSLVRSF.....
>up|A0A0L0WBF4|A0A0L0WBF4_CLOPU/54-257
..tSIQLLILFTILTLAPTILIMMTSFTRIIIVLSFTRNSLGTQQIPPNQVLIGLALFLTLFIMAPIGSQINKEA..IQP
YMKEEITQDQALEKAMNPIRKFMFKQTKEKDMALFLKVAKIK...........NVEKLDQIPTKVLIPAFVISELKAAFQ
IGFIIFIPFLVIDMVVASTLMSMGMMMLPPVMISLPFKILLFIMVDGWNLIIGQLITSF.....
>up|A0A0K9ID34|A0A0K9ID34_9DELT/41-244
..tALQVVILLTVLTLAPAIMIMMTSFTRLAVVLSLLRNALGTQQMPPAQIIVGLSLFLTFFIMAPTFNKVYDSA..LGP
YLDGRMGQTEFLSKAADPMRDFMLKQTRKKDLGLFMRIAGEA...........KPQNASEVPLSSLIPAFVISELKTAFQ
IGFLIYVPFLVIDMVVASVLLSMGMMMLPPVMVSLPFKLMLFVLVDGWYLIVGSLVKSF.....
>ur|UPI0006903331|UniRef100_UPI0006903331/40-243
..dSVKLLVLLTVLALAPGLLVMVTSFTRIVVVLSILRGALGIQQTPPNQVIIGLALFLTFFVMTPTFQEINREA..LQP
YLNNQLTQEQAFEAAAGPLKAFMLKQTREKDLALFVSLAKMP...........RPRNADDLPITVVIPAFVISELKTAFQ
MGFLLYVPFLVIDMVVASALMSMGMFMLPPVMISLPFKLLLFVMVDGWYLVVRSLVESF.....
>ur|UPI0002890968|UniRef100_UPI0002890968/17-221
.stSVKLLLLLTVLSLGPSILILMTSFTRIIVVLSFVRTSLGTQQMPPNQVLIGLALFLTFFVMAPTFSQVNEQA..LTP
LFNEEINLEEAYDRAAVPFKEFMSKHTRQKDLELFLNYSGAD...........RPETIDDIPLTAMVPAFAISELKTAFQ
IGFMIFIPFLVIDMVVASILMSMGMMMLPPVMISLPFKILLFVLVDGWYLIVKSLLQTF.....
>up|R6DPB4|R6DPB4_9CLOT/67-273
.esTLQMLLILTALSLAPSIIIMVTSFTRIIVVFHFLRTALGTQTTPPNQVLIGLALFMTLAIMSPVMTKVNKEA..VQP
YMNGKVKQEQAIEKGLAPIRTFMLKQTRDKDLKLFMTINDQK.........ssDVKSYDDIPTTTIIPAFIISELRTAFI
IGFLIYLPFIVIDMVVASTLMSMGMMMLPPTTISLPFKILLFILADGWNLVVGQLVESF.....
>ur|UPI00069F4559|UniRef100_UPI00069F4559/53-256
..tALQVVILLTVLTLAPAIMIMMTSFTRLAVVLSLLRNALGTQQMPPAQIIVGLSLFLTFFIMAPTFNKVYDSA..LGP
YLDGRMGQTEFLSKAADPMRDFMLKQTRKKDLGLFMRIAGEA...........KPQNASEVPLSSLIPAFVISELKTAFQ
IGFLIYVPFLVIDMVVASVLLSMGMMMLPPVMVSLPFKLMLFVLVDGWYLIVGSLVKSF.....
>up|A0A0F7Y066|A0A0F7Y066_9PSED/6-215
..dELSLILGLALLSLVPFIAVMATSFLKMTVVFSLLRNALGVQQIPPNMALYGLAIILSIYVMAPVGMATYDYLnaHET
ALGDAHSIERFLDEGLGPFRTFLDKHVNERERAFFLDSTR-Qlwpnh......YAEQVEGDSLLVLLPAFTISELTRAFE
IGFLIYLPFIAIDLIISNILLAMGMMMVSPVTISLPFKLLLFVLLDGWGRLSHGLVLSY.....
>ur|UPI000402475D|UniRef100_UPI000402475D/42-245
...PVQTLVFLTALSFLPAVLLLMTSFTRIIIVLGLLRNALGTPSAPPNQVLLGLALFLTFFIMSPVLDKIYQDA..YQP
FSEQKISMETALERGAKPLRAFMLRQTRETDLALFARLAKQP...........QMQGPEDVPLRILLPAYVTSELKTAFQ
IGFTVFIPFLIIDLVVASVLMALGMMMVPPATISLPFKLMLFVLVDGWQLLLGSLAQSFy....
>up|A0A0M1QNR8|A0A0M1QNR8_GEOTC/17-221
.stSVKLLLLLTVLSIAPGILIMMTCFTRIIIVLSFVRTSLGTQQMPPNQVLIGLAMFLTFFIMAPTFKEINDQA..LQP
LFSEKINLEQAYERASVPIKEFMSKHTRQKDLALFLSYSGAE...........KPKTVQDIPLSTLVPAFAISEIKTAFQ
MGVMIFIPFLVIDMIVASVLMSMGMMMLPPVMISLPFKILLFVLVDGWYLVVKSLLESF.....
>up|Q24T75|Q24T75_DESHY/32-235
..sTLQILLLLTVLSIAPAILVLMTSFTRTIIVLSFVRNALGTQQLPPNQVLIGLSLFLTFFVMAPTWNEINTQA..LQP
YMQNQITQAEALQQAEAPLRQFMFEQTREKDLTLFVGLARME...........QPQTYGDIPTYVLIPAFVISELKTAFQ
MGFAIFIPFMVIDMLVASVLMSMGMMMLPPMMVSLPFKILLFVLVDGWHLVVQSLVTSF.....
>ur|UPI00059F7823|UniRef100_UPI00059F7823/14-217
..sALQLIIFLTILTLVPSILIMMTSFTRILIVLGFVRNALGTQQMPPNQILIGLALFLTFFVMAPVTDKIYTQA..YQP
YINGEITSQEALKRAEVPLKEFMLKNTRKKDLDLFVKLGNVN...........PNTNIRDLPLRVVVPAFIISELKSAFE
MGFLIYVPFLIIDMTVASILMSMGMLMIPPVMISLPFKILLFILVDGWNLVVESLVRSF.....
>up|A0A0E4GBD6|A0A0E4GBD6_9FIRM/53-257
.sqTLQLIILLTVLTLAPAILILLTSFTRIIVVLSFLRTSLGTQQMPPNQVLIGLALFLTFFVMAPTWQEVNREG..LQP
YMKGEITQQVAFKRGMEPMRTFMLKQTREKDLALFVKMSKME...........RPRNFNDIPNYVLIPSFVISELKTAFQ
IGFIIFIPFLVIDMVVASALMSMGMMMLPPMMISLPFKVLLFVLVDGWNLVIHSLMMSF.....
>up|I8UDV9|I8UDV9_9BACI/22-225
..tTIQLLLLLTILSVAPSILLLMTCFTRIVIVLSFVRTSLATQQMPPNQVLIGIALFLTIFIMGPTFSQINHDA..VKP
LIDGKITQQQAYEKGAKPLKEFMTKHTREKDLELFLNYTKAK...........KPAHVNDIPMRVLVPAYAISELKSAFQ
MGFMIFVPFLVIDMVVASILMGMGMMMLPPVMISLPFKLLLFILVDGWYLIVKSLLSSY.....
>up|A0A096BIP3|A0A096BIP3_9CLOT/49-252
...SIQILILLTVLTLAPSILIMVTSFTRIIIVLSFMRNALATQQTPPNQVLIGLALFLTFFIMSPTIDQINEQA..VKP
FLNGEINQEEAFNNALEPIREFMFKQTRGKDLALFIKASGIEq.........nDNLKLEDIPTRVLIPAFMISELKTAFQ
MGFVLFIPFLVIDMVVASTLMSMGMMMLPPVMISLPFKILLFIMVDGWNLVIKQLLLS-.....
>up|A1HN24|A1HN24_9FIRM/50-252
...SLQVLFTLTVLSLAPSILIMMTSFTRIIIVLSFLRSALATQQTPPNQVLIGLALFLTFYTMSPYWDQINQNA..LQP
YLAGTISQDTAMSEAMKPLRQFMLKQTRENDLALFVNLSEGP...........RPNSPEDITTSTLIPAFIISELKTAFQ
IGFLIYIPFIVIDMVVASTLMSMGMMMVPPVMISLPFKLLLFILVDGWHLIIRSLITSF.....
>ur|UPI0005EB8902|UniRef100_UPI0005EB8902/14-217
..sVLQLIIFLTLLTLAPSILIMLTSFTRILIVLGFVRNALGTQQMPPNQILIGLALFLTFFVMAPVTDKIYTQA..YQP
YINGRITSQEALKRAEEPLKEFMLKNTRKKDLDLFIKLSNVN...........SNMNVKDLPLRVVVPAFIISELKSAFV
MGFLIYVPFLIIDMVVASILMSMGMLMIPPVMISLPFKILLFILVDGWNLVVESLVRSF.....
>up|I9KW36|I9KW36_9THEO/18-220
..tSLQIVLLLTVLTLAPSILIMMTSFTRIVVVLSFLRNALGLQQMPPNQVLIGLALFLTLYIMAPVGQDINNNA..IKP
YTEGKITQEEAYQNAIKPLKNFMLKQTRQSDLNLFVSLAKI-...........KVNNAEDLPMRVVIPSFIISELKTAFE
IGFIIYIPFLIIDIVVASVLMSMGMFMLPPVLISLPFKVLLFILVDGWNLVVKSLILGF.....
>ur|UPI000426A4B4|UniRef100_UPI000426A4B4/53-256
..nSIKILIMLTLLSLVPAFLLMMTSFTRIVVVLSLLRSAIGTQQAPPNQVIIGLALFLTIFIMSPVFKQVNDQA..VQP
YLANQISQQQAWDKAYEPLRKFMAKQTREKDIALFITLSGMD...........KPRNLQDLPANVMIPAFVISELKTAFQ
IGFMIYVPFLVIDMVVASTLMSMGMFMLPPVMISLPFKILLFVMVDGWYLVVKTLVESF.....
>up|A0A0M0X7K9|A0A0M0X7K9_9BACI/17-221
.stSVKLVLMLTVLSLAPSILILMTCFTRIVIVLSFVRTALATQQMPPNQVIIGLSLFLTFFIMAPTMQQVNEEA..LTP
LFNEEINLEQAYEKASVPFKEFMSAHTRQKDLALFLEYSKAE...........PPKSVEDIPLTSLVPAFAISEIKTAFQ
IGFMIFIPFLVIDMVVASILMSMGMMMLPPVMISLPFKILLFVLVDGWYLVVKSLLQSF.....
>ur|UPI000689E709|UniRef100_UPI000689E709/49-252
..rAVQLVILLTVLSLAPSILVMVTSFTRIVVVLSLLRSAIGLQTAPPNMVMVSLALFLSAFIMMPTLQAAYDAG..VQP
LIDGDIEFDQAYERASDPFRTFMLSQVREKDLALFQELSGQD...........TPEGPEDLSMSILVPAFMISELRRAFE
IGFLLYLPFLIIDLVIASVLMSMGMMMLPPVVISLPFKLIFFVLVDGWNLVAGSLVKSF.....
>ur|UPI0002897792|UniRef100_UPI0002897792/21-224
..tTVQLLLLLTVLSLAPAILILMTSFTRIIIVLSFIRTSLSTQQTPPNQVLIGLALFLTFFIMAPVYGQINSSA..LQP
YMKGKITQQQAIQRAEDPVKTFMAKQTREKDLQLFMSYGKYK...........APSRIQDIPLTALVPAFTISELKTAFQ
MGFMIFIPFLVIDMVVASVLMAMGMMMLPPVMISLPFKILLFVMVDGWYMIVESLLKSF.....
>up|G2RJI7|G2RJI7_BACME/17-221
.stSVQLLLLLTVFSVAPGILIMMTCFTRIVIVLSFVRTSLGTQQMPPNQVLVGLSLFLTFFIMAPTFSQVNEQA..LQP
LLKEKITLNQAYEKAAEPMKEFMSAHTRQKDLALFLEYADID...........KPSSVQDIPLTALVPAYAISELKTAFQ
IGFMIFIPFLIIDMIIASVLMSMGMMMLPPVMISLPFKILLFVLVDGWNLVIKSLLISF.....
>up|A0A0L7NI33|A0A0L7NI33_CLOBO/51-256
..dNIKLLVMLTVLSLLPSFLVMMTSFTRIIIVLGFMRNALGTQQAPPNQILIGIALFLTIFIMAPTYKTINKEA..IKP
FLENKITGQQAMNNASKPMREFMLKQTRDKDLELFLDVSKTD..........kTKITKDNVPMYVVIPSFIISELKTAFK
IGFLLYIPFLIIDIVVASVLMSMGMFMLPPVMISLPFKILLFVMVDGWYLLVKSLIMGYs....
>ur|UPI00054EBE86|UniRef100_UPI00054EBE86/53-256
..dSLEILGILTVLALAPSILIMMTAFTRIIIVLAFVRNALGTQQTPPNQVLIGLALFLTFFVMAPIASQINDQA..LQP
YLEGSIDQQTAAQRAMKPIREFMLRQTREKTLLLFLELSGQE...........QPETYDDIPTHVLIPAFITSELKTAFQ
IGFLIYIPFIIVDMVVASTLMSMGMMMLPPVMISLPLKILLFVMVDGWDLVIKNLVTGF.....
>up|A0A0C1T0R2|A0A0C1T0R2_9CYAN/46-252
..rVLQLVALLTILSLAPSIVIMTTSFVRIVVVLSLLRTAVGLQQSPPNVVLTSLALFLTAFIMAPVFTEAYEEG..IQP
LINQEIEMDEAFDRASSPVKDFMMAHVREDDLGLFISFLPPE..........dRPATAEDTPFRVIAPAFMISELRRAFE
IGFLLFIPFLIIDLVVASILMSMGMMMLPPIVISLPFKLIFFVLVDGWRLVAGSLVESFgt...
>ur|UPI00035F26E1|UniRef100_UPI00035F26E1/55-258
..sTLQILLLLTVLSIAPAILVLMTSFTRTIIVLSFVRNALGTQQLPPNQVLIGLSLFLTFFVMAPTWNEINTQA..LQP
YMQNQITQAEALQQAEAPLRQFMFEQTREKDLTLFVGLARME...........QPQTYGDIPTYVLIPAFVISELKTAFQ
MGFAIFIPFMVIDMLVASVLMSMGMMMLPPMMVSLPFKILLFVLVDGWHLVVQSLVTSF.....
>ur|UPI00069BAEF6|UniRef100_UPI00069BAEF6/39-243
..tTLNIVIVLTILALAPSIVFVMTSFLRLIVVFSFLRQAMGTQSMPPNTILVTLALILTFFIMEPVATKSYNEG..IKP
YLAEKIGYEEAFTKGAKPFKDFMLKNTREKDLALFYRIRNLP...........NPKTIDDVPLTVLVPAFMISELKTAFE
IGFLIYLPFLVIDMVVSSVLMAMGMMMLPPTMISLPFKLLIFVLVDGWNLLVQRLVESFv....
>up|G9XUK6|G9XUK6_DESHA/55-258
..sTLQILLLLTVLSIAPAILVLMTSFTRTIIVLSFVRNALGTQQLPPNQVLIGLSLFLTFFVMAPTWNEINTQA..LQP
YMQNQITQAEALQQAEAPLRQFMFEQTREKDLTLFVGLARME...........QPQTYGDIPTYVLIPAFVISELKTAFQ
MGFAIFIPFMVIDMLVASVLMSMGMMMLPPMMVSLPFKILLFVLVDGWHLVVQSLVTSF.....
>ur|UPI00031327D9|UniRef100_UPI00031327D9/55-258
..sTLQILLLLTVLSIAPAILVLMTSFTRTIIVLSFVRNALGTQQLPPNQVLIGLSLFLTFFVMAPTWNEINTQA..LQP
YMQNQITQAEALQQAEAPLRQFMFEQTREKDLTLFVGLARME...........QPQTYGDIPTYVLIPAFVISELKTAFQ
MGFAIFIPFMVIDMLVASVLMSMGMMMLPPMMVSLPFKILLFVLVDGWHLVVQSLVTSF.....
>up|A0A098B2N2|A0A098B2N2_DESHA/55-258
..sTLQILLLLTVLSIAPAILVLMTSFTRTIIVLSFVRNALGTQQLPPNQVLIGLSLFLTFFVMAPTWNEINSQA..LQP
YMQNQITQAEALQQAEAPLRQFMFEQTREKDLTLFVGLARME...........QPQTYGDIPTYVLIPAFVISELKTAFQ
MGFAIFIPFMVIDMLVASVLMSMGMMMLPPMMVSLPFKILLFVLVDGWHLVVQSLVTSF.....
>up|A0A0M3DR89|A0A0M3DR89_9BRAD/46-249
..rAIQLIALLTVLSIAPSILVMMTSFTRIVVVLSLLRTALGTATAPPNSVIIALALFLTGFVMGPVLQKAYDDG..IKP
LVANQITVEQAFERGTGPLRGFMQKNVREKDLKLFMDLSGEP...........PAASPEQMSLRILIPAFMISELKRAFE
IGFLLFLPFLIIDLVVASVLMSMGMMMLPPVVVSLPFKLIFFVLVDGWSLVAGSLVQSY.....
>ur|UPI000302AB4B|UniRef100_UPI000302AB4B/46-249
..rAIQLIALLTVLSIAPSILIMMTSFTRIVVVLSLLRTALGTATAPPNSVIIALALFLTGFVMGPVLQKSYDDG..IKP
LVANQITVEQAFERGTGPLRGFMQKNVREKDLKLFMDLSGEP...........PAASPEQMSLRILIPAFMISELKRAFE
IGFLLFLPFLVIDLVVASVLMSMGMMMLPPVVVSLPFKLIFFVLVDGWSLVAGSLVQSY.....
>up|A0A0J1FAG6|A0A0J1FAG6_9FIRM/16-220
.stSLQILLLVTVLSLAPAILILMTSFTRIIVVLSFVRNALGTQQLPPNQVLIGLSLFLTLFVMEPTWSQINTQA..LQP
YLHHQISQTEALGKAEEPLRTFMFKQTRQNDLQLFVSLAKIK...........RPKTYGDIPTYVLIPAFIISELKTAFQ
MGFAIFIPFMIIDMIVSSTLMSMGMMMLPPMMVSLPFKLLLFVLVDGWHLVVQSLVMSF.....
>ur|UPI000424FF87|UniRef100_UPI000424FF87/51-254
...LLQIVALLTVLTLAPAILMLMTSFTRLAVVFSFLRHALGTQQMPPNQVMVGLALFLTVFIMMPVWKDINTNA..LQP
YLNEEIGDQEAIEKAVTPLREFMFRHTREKDLALFVKISGEA...........KPNSPKDVTIWTLIPAFVISELTTAFM
IGFIIYVPFLIIDMVVASVLLSMGMMMLPPVMISLPFKLMLFVLVDGWSLIVGSLVQSFa....
>up|B8FK35|B8FK35_DESAA/51-254
...LLQIVALLTVLTLAPAILMLMTSFTRLAVVFSFLRHALGTQQMPPNQVMVGLALFLTVFIMMPVWKDINTNA..LQP
YLNEEIGDQEAIEKAVTPLREFMFRHTREKDLALFVKISGEA...........KPNSPKDVTIWTLIPAFVISELTTAFM
IGFIIYVPFLIIDMVVASVLLSMGMMMLPPVMISLPFKLMLFVLVDGWSLIVGSLVQSFa....
>up|A0A0D1CW61|A0A0D1CW61_9ENTR/41-244
...PVQTLVFITSLTFLPAILLMMTSFTRIIIVFGLLRNALGTQSAPPNQVLLGLALFLTFFIMSPVIDKIYNDA..YQP
FSENKISVDVALERGAQPLREFMLRQTREADLALFARLANEP...........PIQGPEAVPMRILLPAYVTSELKTAFQ
IGFTIFIPFLIIDLVIASVLMALGMMMVPPATIALPFKLMLFVLVDGWQLLVGSLAQSFy....
>up|N0AXH9|N0AXH9_9BACI/44-248
.snSLRIILLITVLSIAPAILVLMTCFTRIIVVLGFVRNALGTQQIPPNQVLIGLALFMTFFIMGPTFSQINHDG..LEP
FMSGKMSQQEAFNAASEPLKEFMAKQTREKDLALFMDYAGMK...........TPKEVKDIPINALVPAFAISELKTAFQ
MGFMIFIPFLVIDMIVSSVLMSMGMMMLPPVMISMPFKILLFIMVDGWNLIIKSLLTSF.....
>ur|UPI0005CC9871|UniRef100_UPI0005CC9871/18-221
..mSVKLLLLLTVLSIAPGILIMMTCFTRIIIVLSFVRTSLGTQQMPPNQVLLGLALFLTFFIMAPTFKQVNDQA..LQP
LFAQKINLEQAYERASVPIKEFMSEHTRQKDLALFLSYSGAS...........KPKNVQDIPLTTLVPAFAISEIKTAFQ
MGFMIFIPFLVIDMVVASVLMSMGMMMLPPVMISLPFKILLFVLVDGWYLVVKSLLESF.....
>ur|UPI000287FEA2|UniRef100_UPI000287FEA2/55-257
...PVQTLILMTSLTFLPAALLMMTCFTRIIIVLSLLRQAIGTQSAPPNQVLVGLALFLTLFVMGPVFDKMYTDA..YLP
YQENKISMQQAMDKGVDPLKTFMLKQTRQADLALFAKMSRSP...........ALQGPEDVPLRILVPAFVTSELKTAFQ
IGFAIFIPFLIIDMVVASVLMSMGMMMMSPATISLPFKLMLFVLVDGWQLLLGSLSQSF.....
>up|U1ZLS2|U1ZLS2_9PSED/55-260
..vSLQILLIMTALSFIPAFVMLMTSFTRIIIVFSILRQALGLQQTPSNQILVGLALFLTLFIMAPVFDRINRDA..LQP
YLNEEIVAQEALTRAEGPIRDFMLAQTRESDLELFVRLSKRT...........DLNGVEDVPLTILVPAFVTSELKTAFQ
IGFMIFIPFLIIDMVVASILMAMGMMMLSPLIISLPFKIMLFVLVDGWALIMGTLAASFgt...
>up|W4F079|W4F079_9BACL/17-221
.stSVKLMLMLTVLSLAPSILILMTSFTRIVIVLSFVRTALATQQMPPNQVIVGLALFLTFFIMAPTFQEVNKEA..LQP
LFDEKITLDEAYDKASGPFKDFMSQHTRQKDLDLFLKYSGAE...........RPETIQDISLTTLVPAFALSEIKTAFQ
IGFMIFIPFLVIDMIVASVLMSMGMMMLPPVMISLPFKILLFVLVDGWYLVMKSLLQSF.....
>ur|UPI0006AEF271|UniRef100_UPI0006AEF271/17-221
.stSVKLMLLLTVLSLAPSILILMTSFARIVIVLSFVRTALATQQMPPNQVIVGLALFLTFFIMAPTFQEVNKEA..LQP
LFAEEIGLEEAYDRASEPFKEFMSKHTRQKDLDLFLKYNQAE...........KPASVEEIPLTMLVPAFALSEIKTAFQ
IGFMIFIPFLVIDMIVASTLMSMGMMMLPPVMISLPFKILLFVLVDGWYLVMKSLLQSF.....
>up|A0A071MDN2|A0A071MDN2_9ENTR/41-244
...PIQTLVFITSLTFLPAVLLMMTSFTRIIIVFGLLRNALGTASSPPNQVLLGLALFLTFFIMAPVFDKIYTDA..YQP
FSQNQISMEQAIEKGAQPLRQFMLRQTREADLALFARLSKSP...........PIEGPEAVPMRILLPAYVTSELKTAFQ
IGFTIFIPFLIIDLVVASVLMALGMMMVPPATISLPFKLMLFVLVDGWQLLVSSLAQSFy....
>up|A0A0M0LDZ6|A0A0M0LDZ6_9BACL/17-221
.stSVKLMLMLTVLSLAPSILILMTSFTRIVIVLSFVRTALATQQMPPNQVIVGLALFLTFFIMAPTFQEVNKEA..LQP
LFDEKITLDEAYEKASGPFKDFMSQHTRQKDLDLFLKYSGAE...........RPETIQDISLTTLVPAFALSEIKTAFQ
IGFMIFIPFLVIDMIVASVLMSMGMMMLPPVMISLPFKILLFVLVDGWYLVMKSLLQSF.....
>up|E4Q516|E4Q516_CALOW/49-252
..sALQLIIFLTILTLVPSILIMMTSFTRILIVLGFVRNALGTQQMPPNQILIGLALFLTFFVMAPVTDKIYTQA..YQP
YINGEITSQEALKRAEVPLKEFMLKNTRKKDLDLFVKLGNVN...........PNTNIRDLPLRVVVPAFIISELKSAFE
MGFLIYVPFLIIDMTVASILMSMGMLMIPPVMISLPFKILLFILVDGWNLVVESLVRSF.....
>up|A0A0H4RZ38|A0A0H4RZ38_BACME/17-221
.stSVQLLLLLTVFSVAPGILIMMTCFTRIVIVLSFVRTSLGTQQMPPNQVLVGLSLFLTFFIMAPTFSQVNEQA..LQP
LLKEKITLNQAYKKAAEPMKEFMSAHTRQKDLALFLEYADID...........KPSSVQDIPLTALVPAYAISELKTAFQ
IGFMIFIPFLIIDMIIASVLMSMGMMMLPPVMISLPFKILLFVLVDGWNLVVKSLLISF.....
>ur|UPI00040EFB2B|UniRef100_UPI00040EFB2B/22-226
.etTIQLLLLLTVLSLAPSILILMTSFTRIVIVLSFVRTSIGTQSAPPNQVIIGLALFLTFFIMAPTFHQVNKEA..ITP
LIKGKISQEEAFEKGSLPMKEFMAKHTRQKDLELFLHYSKAK...........QPKNISDIGLATLVPAFTISELKSAFQ
MGFMIFLPFLVIDMVVSSVLMAMGMMMLPPVMISLPFKLLLFVLVDGWYLIVKSLLLSY.....
>ur|UPI0004E1E204|UniRef100_UPI0004E1E204/17-221
.stSVQLLLLLTVLSLAPSIIILLTSFTRIVIVLSFVRTALATQQMPPNQVIVGLALFLTFFIMAPTFQEVNDKA..LTP
LFNEEITLEEAYDNAALPFKEFMSKHTRQKDLALFLNYSNAE...........APESIEDIPLTTMVPAFAISELKTAFQ
IGFMIFIPFLVIDMVVASILMSMGMMMLPPVMISLPFKILLFIMVDGWYLVVKSLLESF.....
>up|A0A0K9HQD4|A0A0K9HQD4_GEOSE/17-221
.stSVKLLLLLTILSVGPGILIMMTCFTRIVIVLSFVRTSLGTQQMPPNQVLIGLALFLTFFIMAPTWKEIHDQA..LEP
LFAEKIDLDEAYERAAVPLKQFMSQHTRQQDLALFLSYSGAG...........QPKTVNDIPLTALVPAFAISELKTAFQ
MGFMIFIPFLVIDMIVASVLMSMGMMMLPPVMISLPFKILLFVLVDGWHLVVKSLLQSF.....
>up|A0A0F7NMX8|A0A0F7NMX8_EDWTA/42-245
...PVQTLVFLTSLSFLPAVLLLMTSFTRIIIVLGLLRNALGTPSAPPNQVLLGLALFLTFFIMSPVLDKIYQDA..YQP
FSEQKISMETALERGAKPLRAFMLRQTRETDLALFARLAKQP...........QMQGPEDVPLRILLPAYVTSELKTAFQ
IGFTVFIPFLIIDLVVASVLMALGMMMVPPATISLPFKLMLFVLVDGWQLLLGSLAQSFy....
>up|A0A0L6ZDH4|A0A0L6ZDH4_9CLOT/51-255
..dNIKLLIMLTVISLLPSFLVMMTSFTRIIVVLGFVKNALGTQQAPPNQVLIGLALFLTVFIMAPTFNSINKDA..VQP
FLENKINQQQAMDNAAKPIRKFMLKETNDKDLELFLDISKID..........kTNIKVDNVPLYIVIPAFIISELKTAFT
IGFLIYIPFIIIDIVVASVLMSMGMFMLPPVMISLPFKLLLFVMVDGWYLLVKSLVMGF.....
>ur|UPI0006900868|UniRef100_UPI0006900868/51-254
..rILQLVILVTILSLAPSILVMVTSFTRIVVVLSFLRSALGLQQTPPNMVLVSLALFLTAFIMMPTFERVYDEA..VVP
LIEEEIDEMTAFERASDPVRDFMLAHVRERDLQLFADLSEVE...........EIEAPEATPLRILIPAFMISELRRAFE
IGFLIFLPFLIIDMVVASILMSMGMMMLPPVMISLPFKLIFFVLVDGWYLIAGSLIQSY.....
>ur|UPI00057744D0|UniRef100_UPI00057744D0/42-246
..tTLNIVIVLTILALAPSIVFVMTSFLRLIVVFSFLRQAMGTQSMPPNTILVTLALILTFFIMEPVATKSYNEG..IKP
YLAEQIGYEEAFARGAKPFKDFMLKNTREKDLALFYRIRNLP...........NPKTIDDVPLTVLVPAFMISELKTAFE
IGFLIYLPFLVIDMVVSSVLMAMGMMMLPPVMISLPFKLLIFVLVDGWNLLVQRLVESFv....
>up|J3IWF3|J3IWF3_9PSED/45-248
..vSLQILLIMTALSFIPAFVILMTSFTRIIIVFSILRQALGLQQTPSNQVLTGMALFLTLFIMAPVFDRVNQDA..VQP
YLKEQMTAQQAIDKAQGPLKDFMLAQTRQSDLDLFMRLSKRT...........DIAGPDQVPLTILVPAFVTSELKTAFQ
IGFMIFIPFLIIDMVVASVLMAMGMMMLSPLIISLPFKIMLFVLVDGWALIMGTLAGSF.....
>up|A0A0A3IC17|A0A0A3IC17_9BACI/17-221
.stSVKLLLLLTVLSLAPSILILMTSFTRIIIVLSFTRTALATNTMPPNQVLIGLALFLTFFVMAPTFQQVNDQA..LQP
LFNEEIGIDEAYDRASAPFKEFMAKHTRQEDLELFLNYSQAE...........RPESIQDIPLTMLVPAFALSEIKTAFQ
IGFMIFIPFLVIDMVVASVLMSMGMMMLPPVMISLPFKILLFVLVDGWYLVVKSLLQSF.....
>ur|UPI00059C8AE9|UniRef100_UPI00059C8AE9/16-220
..eSIKLLILLTVLALAPSILIMMTSFTRIIIVLAILRQALGTQQMPPNQILIGIALFLTLFIMSPQINTIYKTA..YLP
LQKNEITLEGAYKNATKPLKTFMLKQTRQKDLALFLRIAKKP...........NPKNPQELSMDIVIPAFIISELKTAFE
MGFIIYIPFLIIDMVVSSILMSMGMMMLPPIMISLPFKLLIFVLADGWNLVVMSLFKSFm....
>up|U3GKI2|U3GKI2_DESDJ/55-258
..sTLQILLLLTVLSIAPAILVLMTSFTRTIIVLSFVRNALGTQQLPPNQVIIGLSLFLTFFVMAPTWNEINTQA..LQP
YMQNQMTQAEALQQAEAPLRQFMFEQTREKDLKLFVGLARME...........QPQTYGDIPTYVLIPAFVISELKTAFQ
MGFAIFIPFMVIDMLVASVLMSMGMMMLPPMMVSLPFKILLFVLVDGWHLVVQSLVTSF.....
>ur|UPI00041A2178|UniRef100_UPI00041A2178/17-221
.stSVKLLLLLTVLSLAPSILILMTCFTRIVIVLSFVRTALATQQMPPNQVIVGLSLFLTFFIMAPTFHEVNDKA..LTP
LFDNKITLNQAYDRAAMPFKDFMSDHTRQKDLSLFLEYSKAK...........QPKSVKDIPLTALVPAFAISEIKTAFQ
IGFMIFIPFLVIDMVVASVLMSMGMMMLPPVMISLPFKILLFVLVDGWYLVVKSLLQSF.....
>ur|UPI0004074409|UniRef100_UPI0004074409/46-249
...PIQTLLFMTALGFIPAILLMMTAFTRIVIVLSLLRQALGTMQSPPNQVIVGLSLFLTFFVMSPVFDKIYTTA..YQP
YSANQISFNEALDKGAVPLKDFMLKQTRQKDLAFFIEVSGAK...........APQGPEDVSLRVLVPAFVTSELKTAFQ
IGFMVIIPFLIIDLVVASILMGMGMMMVSPVMISLPFKLMLFVLVDGWTLLMGSLVQSFy....
>up|R1CBM3|R1CBM3_9CLOT/39-242
..sVIQIMVLLTVLTLAPAILIMMTSFTRIIIVLSFIRNALGTQQTPPNQVLIGLALFLTFFIMAPIATEINNQA..IQP
YLENELDEQLALKRALQPIREFMFKQTKGKDLALFLDIAEVE...........NGQKLEDIPTSALIPAFIISELKTAFK
IGFMIFIPFLVIDMVVASTLMSMGMMMLPPVMISLPFKILLFILVDGWNVITEVLVTGF.....
>up|R6YMW1|R6YMW1_9FIRM/77-281
..aSLQMLLVLTVLALAPSIIIMMTSFTRIIVVLHFVRSALGTQTSPPNQVLVGLALFLTLFIMSPVITQINTDC..VQP
YEQGQLTQEEALNAGLKPIREFMFKQTNRSDIQLFLEIEGKE..........sEIQTEDDVPTMVLMPAFMISELKTAFI
IGFLIYLPFIVIDMVVASTLMSMGMMMLPPTTISMPFKILLFILADGWNLVIGQLVQTF.....
>up|C4SBQ0|C4SBQ0_YERMO/41-244
...PVQTLVLLTSLTFLPAILLMMTGFTRIIIVLGLLRNALGTPSTPPNQVLLGLALFLTFYVMSPVFNQIYKEA..WQP
LSEDKISMETALERGVQPLRTFMLEQTRETDLALYTRMAKEE...........NFQSQDDVPLRILLPAFVTSELKTGFQ
IGFTVFIPFLIIDLVVASVLMALGMMMVPPATISLPFKLMLFVLVDGWQLLMGSLAQSFf....
>ur|UPI00056C0DE2|UniRef100_UPI00056C0DE2/43-247
...SIQTLVLLTSLSFLPAAMLMMTGFTRIIIVLGLLRNALGTASSPPNQVLVGLSLFLTFFVMSPVFDKVYTDA..YQP
LSENKISLETAAQRAAVPLRAFMLRQTREKDLAMFAQMAKTP...........ELQGPEDVPFTVLVPAFVTSELKTAFQ
IGFTIFIPFLIIDLVVASVLMAMGMMMVPPATISLPFKLMLFVLVDGWQLLLGSLAQSFmn...
>ur|UPI00064771E8|UniRef100_UPI00064771E8/46-249
...PIQTLLFMTALGFIPAILLMMTAFTRIVIVLSLLRQALGTMQSPPNQVIVGLSLFLTFFVMSPVFDKIYTTA..YQP
YSANQISFNEALDKGAVPLKDFMLKQTRQKDLAFFIEVSGAK...........APQGPEDVSLRVLVPAFVTSELKTAFQ
IGFMVIIPFLIIDLVVASILMGMGMMMVSPVMISLPFKLMLFVLVDGWTLLMGSLVQSFy....
>up|A0A0G3EWF4|A0A0G3EWF4_9BURK/55-258
...SVQTMLLLTSLSFLPAILLMMTGFTRIIIVLSLLRQALGTQSTPPNQVLIGLALFLTFFVMSPVLDQAYNNA..YKP
FEANQLSFEQAVQRGAQPFRTFMLKQTREADLALFAKIAKTP...........PMQGPEDVPMRILVPAFATSELKTAFQ
IGFTIFIPFLIIDLVVASVLMSMGMMMVSPATVSLPFKLMLFVLVNGWQLLLGSLAKSFv....
>up|A0A090J0Q4|A0A090J0Q4_9BACI/17-221
.stSVKLLLLLTVLTIAPSILIMVTSFTRIVIVLSFVRTGLGTQQTPPNQVIIGLSLFMTFFIMAPTFSQVNDEA..LKP
LFNNEINLEEAYSKAVVPFKEFMSKYTRQEDLALFLEYTGAE...........PPESVEDIPLSALVPAFTISELKTAFQ
IGFMIFIPFLVIDMVVASVLMSMGMMMLPPVMISLPFKILLFVLVDGWHLVVKSLLQTF.....
>up|B1IJY7|B1IJY7_CLOBK/54-257
..dNIKLLIMLTVLTLLPSFIVMMTSFVRTIVVFGFLRNAMGTQQSPPNQVMIGLALFLTLFIMQPVYSEINTKA..IQP
YMKNKINQEQAVEIGAKPLRQFMLKQTRQKDLKLFVDLAKPN...........FKVTKDNAPLYIVVPAFIISELKTAFQ
IGFLLFIPFLIIDLVVASVLMSMGMFMLPPVMISLPFKLLLFVMVDGWYLLVKSLVMSF.....
>up|D3VCA0|D3VCA0_XENNA/68-271
...PVQTLIFITALGFIPAALLMMTSFTRIIIVLGLLRNALGTPSAPPNQVMLGLALFMTFFIMAPVFDKVYQDA..YLP
YNEDKITLEAALDKGSKPLRQFMLRQTRENDLALFARLADQE...........AFETADSVPLRVLVPAFITSELKTAFQ
IGFTLFIPFLIIDLVVASVLMALGMMMVPPATISLPFKLMLFVLVDGWQLLLGSLAQSFy....
>ur|UPI00047D6F82|UniRef100_UPI00047D6F82/42-247
..tSIQLLILLTVLTFVPAILIMMTSFTRIIIVLSFIRNALSTQQTPPNQVLIGLALFLTFFTMAPVATEINHDA..IKP
YINEEISQTEAIEKGMEPLREFMYRQTRTKDLALFVSVSEIDid.........ENFDLDDVPTKVLVPAFMISELKTAFQ
MGFVLFIPFLVIDMVVASTLMSMGMMMLPPVMISLPFKILLFIMVDGWNLIIKSIITGF.....
>up|A0A0J5UXD7|A0A0J5UXD7_9BACI/17-221
.stSVQLLLLLTVFSVAPGILIMMTCFTRIVIVLSFVRTSLGTQQMPPNQVLVGLSLFLTFFIMAPTFSQVNEQA..LQP
LLKEKITLNQAYKKAAEPMKEFMSAHTRQKDLALFLEYADID...........KPSSVQEIPLTALVPAYAISELKTAFQ
IGFMIFIPFLIIDMIIASVLMSMGMMMLPPVMISLPFKILLFVLVDGWNLVVKSLLISF.....
>ur|UPI0005B72E32|UniRef100_UPI0005B72E32/6-213
..dELNLIVSLALLALIPFIAMMATSFVKLAVVFSLLRNALGVQQIPPNMALYGLAIILSIFIMAPVGFETYDYVkqHDI
SLEDSASVEGLIESGLQPYREFLKKHIRETEAIFFTDAAR-Tlwpqk......YVDRLESDSLLLLLPAFTVSELTRAFE
IGFLLYLPFIAIDLIVSNILLAMGMMMVSPMTISLPFKLLLFVLLDGWTKLTHGLVL--.....
>up|B8FTQ4|B8FTQ4_DESHD/55-258
..sTLQILLLLTVISIAPAILVLMTSFTRTIIVLSFVRNALGTQQLPPNQVLIGLSLFLTFFVMAPTWNEINTQA..LQP
YMQNQITQAEALQQAEAPLRQFMFEQTREKDLTLFVGLARME...........QPQTYGDIPTYVLIPAFVISELKTAFQ
MGFAIFIPFMVIDMLVASVLMSMGMMMLPPMMVSLPFKILLFVLVDGWHLVVQSLVTSF.....
>up|B0K9T2|B0K9T2_THEP3/18-220
..tSLQIVLLLTVLTLAPSILIMMTSFTRIVIVLSFLRNALGLQQMPPNQVLIGLALFLTLFIMAPIGQDINNNA..IKP
YTEGKITQEEAYQNAIKPLKNFMLKQTRQSDLNLFVSLAKI-...........KVNNAEDLPMRVVIPSFIISELKTAFE
IGFIIYIPFLIIDIVVASVLMSMGMFMLPPVLISLPFKVLLFILVDGWNLVVKSLILGF.....
>up|A0A0J5FTB0|A0A0J5FTB0_9ENTR/53-256
...PVQTLIFITALGFIPAALLMMTSFTRIIIVLGLLRNALGTPSAPPNQVMLGLALFMTFFIMAPVFDKVYQDA..YLP
YSEDKITLEAALDNGSKPLRQFMLRQTRENDLALFARLANQE...........AFETADSVPMRVLVPAFITSELKTAFQ
IGFTLFIPFLIIDLVVASVLMALGMMMVPPATISLPFKLMLFVLVDGWQLLLGSLAQSFy....
>ur|UPI0006C78DE9|UniRef100_UPI0006C78DE9/40-243
..rAVQLVAVITVLSLAPSIVVMVTSFTRIVVVLSVLRSAIGLQTAPPNSVMISLALFLSAFVMGPVFNQAYDEG..IKP
LTEQTIELDQAIERAAQPFHVFMREHVREKDLELFVELAREP...........RPASAEAIPYRVLIPAFMISELRRAFE
IGFLLYLPFLIIDLVVASVLMSMGMMMLPPVTISLPFKLIFFVLVDGWNLIAGSLVKSF.....
>up|A0A0A8LXJ9|A0A0A8LXJ9_XENNE/75-278
...PVQTLIFITALGFIPAALLMMTSFTRIIIVLGLLRNALGTPSAPPNQVMLGLALFMTFFIMAPVFDKVYQDA..YLP
YNEDKITLEAALDKGSKPLRQFMLRQTRENDLALFARLADQE...........AFETADSVPLRVLVPAFITSELKTAFQ
IGFTLFIPFLIIDLVVASVLMALGMMMVPPATISLPFKLMLFVLVDGWQLLLGSLAQSFy....
>ur|UPI00051C9DE8|UniRef100_UPI00051C9DE8/6-215
..dELNLIVGLALLALLPFIAVMATSFVKLAVVFSLLRNALGVQQIPPNMAMYGLAIILTIYVMAPVGFATQDYLrqNEV
SLAKSESVEKFLDEGMAPYRAFLKKQIKPREHAFFIDSTKQ-lwpse......YADRLEPDSLLILLPAFTVSELSRAFE
IGFLIYLPFIAIDLIISNILLAMGMMMVSPMTISLPFKLLLFVLLDGWARLTHGLVTSY.....
>up|Q39R13|Q39R13_GEOMG/46-249
..tVLQIFFLMTVLSLAPGLMMMTTSFTRIVIVLSFLRNAIGTQQSPPNQIIVALSLFLTFFVMSPVWQQVNTQA..IQP
YRAAQITQEEAFRRAQVPVRKFMFSQTREKDLALFINLSKLQ...........RPRNADDIPTLTLIPAFMISELRTAFQ
IGFLIFIPFLVIDMVVASVLMSMGMMMLPPVMISLPFKILLFVLVDGWGLVIGSLVKSF.....
>up|R6V5P7|R6V5P7_9FIRM/74-280
.esTLQILIMLTILALAPSILIMVTSFTRIIVVFHFLRTAIGTQTTPPNQVLVGLALFMTIAIMTPVFTQVYDDG..VKP
YTQGQMEEKEAVEAGLKPLRKFMLGQTRDKDLKLFMKINDTS.........sdEIKDYDDLSITTIIPAFIISELRTAFI
IGFVIYLPFIVIDMVVASTLMSMGMMMLPPTTISLPFKILLFVLADGWNLIVDQLVRSF.....
>up|A0A0B6AW63|A0A0B6AW63_BACME/17-221
.stSVQLLLLLTVFSVAPGILIMMTCFTRIVIVLSFVRTSLGTQQMPPNQILVGLSLFLTFFIMAPTFSQVNEQA..LQP
LLKEKITLNQAYEKAAEPMKEFMSAHTRQKDLALFLEYADID...........KPSSVQDIPLTALVPAYAISELKTAFQ
IGFMIFIPFLIIDMIIASVLMSMGMMMLPPVMISLPFKILLFVLVDGWNLVVKSLLISF.....
>up|B0K1R5|B0K1R5_THEPX/18-220
..tSLQIVLLLTVLTLAPSILIMMTSFTRIVIVLSFLRNALGLQQMPPNQVLIGLALFLTLFIMAPIGQDINNNA..IKP
YTEGKITQEEAYQNTIKPLKNFMLKQTRQNDLNLFVSLAKI-...........NINNVEELPMRVVIPAFIISELKTAFQ
IGFILYIPFLIIDIVVASVLMSMGMFMLPPVLISLPFKVLLFILVDGWNLVVKSLILGF.....
>ur|UPI0005C86182|UniRef100_UPI0005C86182/33-237
..tTLNIVIVLTILALAPSIIFVMTSFLRLIVVFSFLRQAMGTQSMPPNTILVTLALILTFFIMEPVATKSYNEG..IKP
YLAEQIGYEEAFARGVKPFKDFMLKNTREKDLALFYRIRNLS...........NPKTIDDVPLTVLVPAFMISELKTAFE
IGFLIYLPFLVIDMVVSSVLMAMGMMMLPPVMISLPFKLLIFVLVDGWNLLVQRLVESFv....
>up|A0A0A2HQF7|A0A0A2HQF7_CLOBO/54-257
..dNIKLLIMLTVLTLLPSFIVMMTSFVRTIVVFGFLRNAMGTQQSPPNQVMIGLALFLTLFIMQPVYSEINTKA..IQP
YMKNKITQEQAVEIGAKPLRQFMLKQTRQKDLKLFVELAKPN...........FKVTKDNAPLYIVVPAFIISELKTAFQ
IGFLLFIPFLIIDLVVASVLMSMGMFMLPPVMISLPFKLLLFVMVDGWYLLVKSLVMSF.....
>up|U3GKZ2|U3GKZ2_DESDL/61-264
..tTLQILLMMTVLSIAPAILVLMTSFTRIVIVLSFVRNALGTQQLPPTQVIIGLSLFLTFFVMAPTWNEVNTQA..LQP
YMQSQITQAEALDQAEAPLRQFMFEQTREKDLELFVGLARME...........RPQTYGDIPTYVLIPAFVISELKTAFQ
MGFAIFIPFMVIDMLVASVLMSMGMMMLPPMMISLPFKILLFVLVDGWHLVVQSLVTSF.....
>ur|UPI000370FC0B|UniRef100_UPI000370FC0B/55-258
..sTLQILLLLTILSIAPAILVLMTSFTRTIIVLSFVRNALGTQQLPPNQVIIGLSLFLTFFVMAPTWNEINTQA..LQP
YMQNQMTQAEALQQAEAPLRQFMFEQTREKDLKLFVGLARME...........QPQTYGDIPTYVLIPAFVISELKTAFQ
MGFAIFIPFMVIDMLVASVLMSMGMMMLPPMMVSLPFKILLFVLVDGWHLVVQSLVTSF.....
>up|Q1LCG6|Q1LCG6_CUPMC/60-264
...SIQTLVLLTSLSFLPAAMLMMTGFTRIIIVLGLLRNALGTASSPPNQVLVGLSLFLTFFVMSPVFDKVYTDA..YQP
LSENKISLETAAQRAAVPLRAFMLRQTREKDLAMFAQMAKTP...........ELQGPEDVPFTVLVPAFVTSELKTAFQ
IGFTIFIPFLIIDLVVASVLMAMGMMMVPPATISLPFKLMLFVLVDGWQLLLGSLAQSFmn...
>up|A0A0K9H417|A0A0K9H417_9BACI/18-221
..aSVKLFLLLTVLSIAPSILIMMTCFTRIIIVLSFVRSALATQQMPPTQVLLGLALFLTFFIMAPVFQQINDEA..LTP
LFNEEINLEQAYDKASVPLKEFMSEQTRQKDLELFLNYSGAE...........RPKTVEDIPLTSLVPAFALSEIKTAFQ
IGFMVFIPFLVIDMVVASILMSMGMMMLPPVMISLPFKILLFVLVDGWYLVIQSLLKSF.....
>ur|UPI000403593F|UniRef100_UPI000403593F/45-248
..vSLQILLIMTALSFIPAFVILMTSFTRIIIVFSILRQALGLQQTPSNQILTGMALFLTMFIMAPVFDRVNQDA..LQP
YLKEQMTAQQAIDKAQGPLKDFMLAQTRQSDLDLFMRLSKRT...........DIEGPDQVPLTILVPAFVTSELKTAFQ
IGFMIFIPFLIIDMVVASVLMAMGMMMLSPLIISLPFKIMLFVLVDGWALIMGTLASSF.....
>ur|UPI00040F3594|UniRef100_UPI00040F3594/54-257
..dNIKLLIMLTVLTLLPSFIVMMTSFVRTIVVFGFLRNAMGTQQSPPNQVMIGLALFLTLFIMQPVYSEINTKA..IQP
YMKNKITQEQAVEIGAKPLRQFMLKQTRQKDLKLFVDLAKPN...........FKVTKDNAPLYIVVPAFIISELKTAFQ
IGFLLFIPFLIIDLVVASVLMSMGMFMLPPVMISLPFKLLLFVMVDGWYLLVKSLVMSF.....
>ur|UPI0005EDF959|UniRef100_UPI0005EDF959/54-257
..dNIKLLIMLTVLTLLPSFIVMMTSFVRTIVVFGFLRNAMGTQQSPPNQVMIGLALFLTLFIMQPVYSEINTKA..IQP
YMKNKITQEQAVEIGAKPLRQFMLKQTRQKDLKLFVDLAKPN...........FKVTKDNAPLYIVVPAFIISELKTAFQ
IGFLLFIPFLIIDLVVASVLMSMGMFMLPPVMISLPFKLLLFVMVDGWYLLVKSLVMSF.....
>up|B1JC81|B1JC81_PSEPW/49-252
..vSLQILLIMTALSFIPAFVILMTSFTRIIIVFSILRQALGLQQTPSNQVLTGMALFLTMFIMAPVFDRVNQDA..LQP
YLKEQMTAQQAIDKAQGPLKDFMLAQTRQSDLDLFMRLSKRT...........DIAGPDQVPLTILVPAFVTSELKTAFQ
IGFMIFIPFLIIDMVVASVLMAMGMMMLSPLIISLPFKIMLFVLVDGWALIMGTLAGSF.....
>up|S2JY77|S2JY77_9PSED/41-244
..vSLQILLIMTALSFIPAFVILMTSFTRIIIVFSILRQALGLQQTPSNQVLTGMALFLTMFIMAPVFDRVNQDA..LQP
YLKEQMTAQQAIDKAQGPLKDFMLAQTRQSDLDLFMRLSKRT...........DIAGPDQVPLTILVPAFVTSELKTAFQ
IGFMIFIPFLIIDMVVASVLMAMGMMMLSPLIISLPFKIMLFVLVDGWALIMGTLAGSF.....
>up|A8MHF3|A8MHF3_ALKOO/63-268
..nSLQLLSLLTILSLAPAILIMVTSFTRIIIVLSFLRNALATQQTPPTQVLIGLALFLTFFIMAPVASEINQNA..LQP
FLNQEITQQQAVEEAMDPLREFMFRQTREKDLALFIEASNSEv.........sENFQVEDIKTTTLIPAFIISELKTAFQ
MGFVLFIPFIVLDMVVASVLMSMGMMMLPPAMISLPFKLMLFVMVDGWNVLIKSLLLSF.....
>up|A0A073CUZ1|A0A073CUZ1_CLOBO/54-257
..dNIKLLIMLTVLTLLPSFIVMMTSFVRTIVVFGFLRNAMGTQQSPPNQVMIGLALFLTLFIMQPVYSEINTKA..IQP
YMKNKITQEQAVEIGAKPLRQFMLKQTRQKDLKLFVDLAKPN...........FKVTKDNAPLYIVVPAFIISELKTAFQ
IGFLLFIPFLIIDLVVASVLMSMGMFMLPPVMISLPFKLLLFVMVDGWYLLVKSLVMSF.....
>up|F2LVQ7|F2LVQ7_HIPMA/44-248
..eSIKLLILLTVLALAPSILIMMTSFTRIIIVLAILRQALGTQQMPPNQILIGIALFLTLFIMSPQINTIYKTA..YLP
LQKNEITLEGAYKNATKPLKTFMLKQTRQKDLALFLRIAKKP...........NPKNPQELSMDIVIPAFIISELKTAFE
MGFIIYIPFLIIDMVVSSILMSMGMMMLPPIMISLPFKLLIFVLADGWNLVVMSLFKSFm....
>ur|UPI00046D5723|UniRef100_UPI00046D5723/44-248
..eSIKLLIILTVLALAPSILIMMTSFTRIIIVLAILRQALGTQQMPPNQILIGIALFLTLFIMSPQIKTIYQTA..YLP
LQKNQITLEEAYKNATEPLKAFMLKQTRQKDLALFLRIAKKP...........NPKNPADLTMDIVIPAFIISELKTAFE
MGFIIYIPFLIIDMVVSSILMSMGMMMLPPIMISLPFKLLIFVLADGWNLVVMSLFKSFa....
>up|K8PAF4|K8PAF4_9BRAD/46-249
..rAIQLIALLTVLSIAPSILIMMTSFTRIVVVLSLLRTALGTATAPPNSVILALALFLTGFVMGPVLQKAYDDG..IKP
LVANQITVEQAFERGTVPLRAFMQKNVREKDLKLFMDLSGEP...........PAASPEQMSLRILIPAFMISELKRAFE
IGFLLFLPFLIIDLVVASVLMSMGMMMLPPVTVSLPFKLIFFVLVDGWSLVAGSLVQSY.....
>up|D7AP69|D7AP69_THEM3/18-220
..tSLQIVLLLTVLTLAPSILIMMTSFTRIVIVLSFLRNALGLQQMPPNQVLIGLALFLTLFIMAPIGQDINNNA..IKP
YTEGKITQEEAYQNAIKPLKSFMLKQTRQNDLNLFVSLAKI-...........NVSNVEDLPMRVVIPAFIISELKTAFE
IGFIIYIPFLIIDIIVASVLMSMGMFMLPPVLISLPFKVLLFILVDGWNLVVKSLILGF.....
>up|K8P9N7|K8P9N7_9BRAD/46-249
..rAIQLIALLTVLSIAPSILVMMTSFTRIVVVLSLLRTALGTATAPPNSVIIALALFLTGFVMGPVLQQAYDDG..IKP
LVANQISVEQAFERGTVPLRSFMQKNVREKDLKLFMDLSGEP...........PAASPEQMSLRILVPAFMISELKRAFE
IGFLLFLPFLIIDLVVASVLMSMGMMMLPPVVVSLPFKLIFFVLVDGWSLVAGSLVQSY.....
>up|F6BFL1|F6BFL1_THEXL/46-248
..sSIQIVLLLTVLTLAPSILIMMTSFTRIIVVLSFLRNALGLQQMPPNQVLIGLALFLTFFIMAPVGSQINKDS..IQP
YMQGKITPQEAYVKARDPLKNFMLKQTRKNDLNLFINLSKL-...........KVKSVNDVPLRVVIPSFIISELKTAFE
IGFIIYIPFLIIDMVVASVLMSMGMFMLPPVLISLPFKLLLFILVDGWNILAKSLVIGF.....
>ur|UPI00067BF020|UniRef100_UPI00067BF020/41-244
...PVQTLVLLTSLTFLPAILLMMTGFTRIIIVLGLLRNALGTPSTPPNQVLLGLALFLTFYVMSPVFNQIYKEA..WQP
LSEDKISMETALERGVQPLRTFMLEQTRETDLALYTRMAKEE...........NFQSQDDVPMRILLPAFVTSELKTGFQ
IGFTVFIPFLIIDLVVASVLMALGMMMVPPATISLPFKLMLFVLVDGWQLLMGSLAQSFf....
>ur|UPI00069B59FB|UniRef100_UPI00069B59FB/42-246
..tTLNIVIVLTILALAPSIVFVMTSFLRLIVVFSFLRQAMGTQSMPPNTILVTLALILTFFIMEPVATKSYNEG..IKP
YLAEQIGYEEAFTRGVKPFKDFMLKNTREKDLALFYRIRNLP...........NPKTIDDVPLTVLVPAFMISELKTAFE
IGFLIYLPFLVIDMVVSSVLMAMGMMMLPPVMISLPFKLLIFVLVDGWNLLVQRLVESFv....
>ur|UPI00066FBBC4|UniRef100_UPI00066FBBC4/41-244
...PVQTLVLLTSLTFLPAILLMMTGFTRIIIVLGLLRNALGTPSTPPNQVLLGLALFLTFYVMSPVFNQIYKEA..WQP
LSEDKISMETALERGVQPLRTFMLEQTRETDLALYTRMAKEE...........NFQSQDDVPMRILLPAFVTSELKTGFQ
IGFTVFIPFLIIDLVVASVLMALGMMMVPPATISLPFKLMLFVLVDGWQLLMGSLAQSFf....
>ur|UPI0005F8BDE4|UniRef100_UPI0005F8BDE4/54-257
..dNIKLLIMLTVLTLLPSFIVMMTSFVRTIVVFGFLRNAMGTQQSPPNQVMIGLALFLTLFIMQPVYSEINTKA..IQP
YMKNKITQEQAVEIGAKPLRQFMLKQTRQKDLKLFVELAKPN...........FKVTKDNAPLYIVVPAFIISELKTAFQ
IGFLLFIPFLIIDLVVASVLMSMGMFMLPPVMISLPFKLLLFVMVDGWYLLVKSLVMSF.....
>ur|UPI0003A73DE9|UniRef100_UPI0003A73DE9/46-250
.ssAIQLIIFLTILSLAPSILIMMTSFTRILIVLGFVRNALGTQQMPPNQILIGLALFLTFFIMAPVGERIYTQS..YLP
YIKGQITSQEALKRAEAPIKEFMLKNTRKKDLDLFIKLSNTN...........PTTNVRNLPLRVVIPAFIISELKSAFE
MGFIIYVPFLIIDMVVASILMSMGMLMIPPVMISLPFKILLFILVDGWGLVVESLIKSF.....
>up|F7Z427|F7Z427_BACC6/19-221
...SVKILLLMTVLSLAPSILILLTSFTRIVIVLSFVRTSLGTQTAPPNQVIVGLALFLTFFIMAPTFQQVNKQA..LTP
LFHDKVTLEEAYDKAQKPFKEFMAKQTRQKDLQLFLDYAHKK...........QPKSVQDIPMTTLVPAFTISELKTAFQ
MGFMIFIPFLVIDMVVASVLMSMGMMMLPPVMISLPFKILLFVLVDGWYLVVKSLLESF.....
>up|D5DQM5|D5DQM5_BACMQ/17-221
.stSVQLLLLLTVFSVAPGILIMMTCFTRIVIVLSFVRTSLGTQQMPPNQILVGLSLFLTFFIMAPTFSQVNEQA..LQP
LLKEKITLNQAYEKAAEPMKEFMSAHTRQKDLALFLEYADID...........RPSSVQDIPLTALVPAYAISELKTAFQ
IGFMIFIPFLIIDMIIASVLMSMGMMMLPPVMISLPFKILLFVLVDGWNLVVKSLLISF.....
>ur|UPI00069CA169|UniRef100_UPI00069CA169/39-243
..tTLNIVIVLTILALAPSIVFVMTSFLRLIVVFSFLRQAMGTQSMPPNTILVTLALILTFFIMEPVATKSYNEG..IKP
YLEEKIGYEEAFIKGAKPFKDFMLKNTREKDLALFYRIRNLP...........NPKTIDDVPLTVLVPAFMISELKTAFE
IGFLIYLPFLVIDMVVSSVLMAMGMMMLPPTMISLPFKLLIFVLVDGWNLLVQRLVESFv....
>up|W6N8S8|W6N8S8_CLOTY/63-268
..qNIRLLVMLTVITLLPSFIMMMTSFVRLIVVFGFLRTAMGTQQSPPNQVLIGLALFLTVFIMFPVYSRINSNA..ITP
YMENKITQEQAIDAGAKPLRQFMLKQTRKKDLRLFVDQAKLNy.........kVTENGSNAPLYVVIPAYMISELKTAFE
IGFLIYIPFMIIDLVVASVLMSMGMFMLPPVMISLPFKLLLFVMVDGWYLVVKSLISSF.....
>ur|UPI00057D1CDD|UniRef100_UPI00057D1CDD/63-268
..qNIRLLVMLTVITLLPSFIMMMTSFVRLIVVFGFLRTAMGTQQSPPNQVLIGLALFLTVFIMFPVYSRINSNA..ITP
YMENKITQEQAIDAGAKPLRQFMLKQTRKKDLRLFVDQAKLNy.........kVTENGSNAPLYVVIPAYMISELKTAFE
IGFLIYIPFMIIDLVVASVLMSMGMFMLPPVMISLPFKLLLFVMVDGWYLVVKSLISSF.....
>ur|UPI0004656ABE|UniRef100_UPI0004656ABE/46-249
..rAIQLIALLTVLSIAPSILVMMTSFTRIVVVLSLLRTALGTATAPPNSVIIALALFLTGFVMGPVLQQAYDDG..IKP
LVANQITVEQAFERGTVPLRSFMQKNVREKDLKLFMDLSGEP...........PAASPEQMSLRILVPAFMISELKRAFE
IGFLLFLPFLIIDLVVASVLMSMGMMMLPPVVVSLPFKLIFFVLVDGWSLVAGSLVQSY.....
>up|B0P9X6|B0P9X6_9FIRM/60-269
...-IDMLFVVTLLALAPSILIMMTSFTRIIIVLSFLRNALGIQQTPPNQVLIGLALFLTLFIMFPVINQINEEA..YQP
YRQGQITQEEAVTRGIRPLKEFMIRQTRTDDVNLFLSIANDKrppeq...aitIPEDLTELGMEIVIPAFITSELKQAFM
IGFLLFIPFLIIDMVVSSTLMSMGMVMLPPSMISLPFKIMMFVMVDGWGLLLGNLVRGF.....
>up|U2D4N3|U2D4N3_9FIRM/51-254
..dNIKLLIMLTVLSLLPSIIIMMTSFIRISIVFSFLRSAIGTQQAPPNQVLIGLAIFLTIFIMTPTFNAVNNNA..VKP
YLDNKITQQQAIEEGSKPLRQFMLKTTRQNDLKLFIDVAKVQ...........GEITKDNVPLYVVVPAFVISELKTAFI
IGFLLYIPFLIIDLVVSSVLLSMGMMMLPPVMVSLPFKLLLFVMVDGWHLLVKSLIMGF.....
>up|W8KIG9|W8KIG9_CAMCO/42-246
..tTLNIVIVLTILALAPSIIFVMTSFLRLIVVFSFLRQAMGTQSMPPNTILVTLALILTFFIMEPVATKSYNEG..IKP
YLAEQIGYEEAFTRGVKPFKDFMLKNTREKDLALFYRIRNLP...........NPKTIDDVPLTVLVPAFMISELKTAFE
IGFLIYLPFLVIDMVVSSVLMAMGMMMLPPVMISLPFKLLIFVLVDGWNLLVQRLVESFv....
>up|B7R869|B7R869_9THEO/17-220
.stSLQIVLLLTVLTLAPSILIMMTSFTRIVIVLAFLRNALGLQQMPPNQVLIGLALFLTFYIMAPVGYDINNNA..IKP
YVEGQINQYEAYERAIKPLKSFMLRQTRQNDLALFVNLAKI-...........KADKVEDLPMRVVIPAFIISELKTAFE
IGFIIYIPFLVIDIIVASVLMSMGMFMLPPVLISLPFKVLLFILVDGWNLVVKSLILGF.....
>up|A0A084GRZ1|A0A084GRZ1_9BACI/17-221
.stSVKLLLLLTVLSLAPSILILMTCFTRIIIVLSFVRTSLATQQMPPNQILIGIALFLTFFIMAPVFSDINQQA..LTP
LFNEEIGLEEAYDKASLPLKEFMSKHTRQKDLALFLQYANLE...........KPKSVEDIPLTALVPAFAISEIKTAFQ
IGFMIFIPFLVIDMVVASILMSMGMMMLPPVMISLPFKILLFVLVDGWYLVVKSLLQSF.....
>up|D4BUZ7|D4BUZ7_PRORE/11-214
...PVQTLLFLTLLGFIPALLLMMTSFTRIIIVLGLLRNALGTPSAPPNQVLLGLALFLTFFVMSPVADQVYREA..YQP
FSEDKISLETALEKGTAPLRTFMLGQTRESDLALFARIAKVG...........EIQEAKDVPLRILVPAFITSELKTAFQ
IGFTIFIPFLIIDLVVASVLMALGMMMVPPATVSLPFKLMLFVLVDGWQLLLGSLSQSFf....
>ur|UPI0003B59BA4|UniRef100_UPI0003B59BA4/43-247
..eSIKILILLTVLALAPSILVMMTSFTRIIIVLAILRQALGTQQMPPNQILIGIALFLTFFIMTPQIKSIYYNA..YLP
LEKNEITLEDAYYKATKPLKEFMLKQTRQKDLALFLRIGHLP...........NPKNPQDLSMSVVIPAFIISELKTAFE
IGFMIYIPFLIIDMIVSSILMSMGMMMLPPIMISLPFKLLIFVLADGWNLVVMSLFKSFa....
>up|U0ZLR1|U0ZLR1_9NEIS/45-248
...SLQMLLFMTALTFIPAMLLMMTAFTRIVIVLSLLRQALGTTQSPPNQVIVGLALFLTLFVMGPTLDQVYAKA..WVP
FSDDKISFSQALDEGSKPMKAFMLRQTREKDLAFFIEISQSP...........KPQSKEDVSMKTLIPAFAISELKTAFQ
IGFMIFIPFMIIDLVVASILMAMGMMMVSPVTISLPFKMMLFVLVDGWTLLMGSLVQSFy....
>up|A0A0C1ETZ5|A0A0C1ETZ5_9NEIS/45-248
...SLQMLLFMTALTFIPAMLLMMTAFTRIVIVLSLLRQALGTTQAPPNQVIVGLALFLTLFVMGPTFDQVYSKA..WVP
FSDDKISFNQALDEASKPMKAFMLRQTREKDLSFFIEISQSE...........KPQTKEDVSMKTLVPAFAISELKTAFQ
IGFMVFIPFMIIDLVVASILMAMGMMMVSPVTISLPFKMMLFVLVDGWTLLMGSLVQSFy....
>up|C5BAC1|C5BAC1_EDWI9/42-245
...PVQTLVFLTSLSFLPAALLLMTSFTRIIIVLGLLRNALGTPSAPPNQVLLGLALFLTFFIMSPVLDKIYQEA..YQP
FSEQKISMETALDRGAKPLRAFMLRQTRETDLALFSRLAKQP...........EMQGPEDVPMRILLPAYVTSELKTAFQ
IGFTVFIPFLIIDLVVASVLMALGMMMVPPATISLPFKLMLFVLVDGWQLLLGSLAQSFy....
>ur|UPI0006B99C74|UniRef100_UPI0006B99C74/48-253
.ndTINTFVLLTLLSLVPVLLIMMTSFTRIIMVLSFVRSSLGTQQNPPNQVLIGLALFLTFFIMKPVYTDIYQQA..IEP
YDRQEISQAEVFDRSEKRIKAFMMVQTREKDIALFAEADGRE..........eKYASSDDVPLTVMVPAFIISELRTAFS
IGFLIFIPFLIIDLVVSSILMSMGMMMLSPIMISLPFKILLFVLVDGWYLIVESLIKSF.....
>up|E6SJP2|E6SJP2_THEM7/21-223
...ALQILLLLTVLSLAPAILIMMTGFTRIVVALSFLRSALGTQQAPPNQVLVGLALFLTVFVMAPVWQQVYQDA..WVP
YRDGQIGQVEALQRAQQPVREFMFRYTRERDLALFLELSGRG...........PVESRDQVPTYVLIPAFAISELKTAFQ
IGFILYVPFLVIDMVVASTLMSMGMLMVPPMLVSLPFKILLFVLVDGWNLVVRSLLASF.....
>ur|UPI00066FEEFE|UniRef100_UPI00066FEEFE/23-226
...PVQTLVLLTSLTFLPACLMMMTGFTRIIIVLGLLRSALGTQSTPPNQVLLGLALFLTFFVMSPVFNSVYEDA..WVP
LSEDKITMEAALPRAEQPFRAFMLEHTRESDLALFTRIAKHD...........DYATPQDVPLRILMPAFVTSELKTGFQ
IGFTVFIPFLIIDLVIASVLMALGMMMLPPATISLPFKLMLFVLVDGWQLVMGSLAQSFy....
>ur|UPI0006873F14|UniRef100_UPI0006873F14/26-232
..qTVEILVMLTLITLLPSILIMMTAFTRIIIVLSFLKNAMGLQQTPPNQVLIGIAIFLTLFIMSPVIDEINTEA..YEP
YKNEEIAQEEFFDRASKPLKIFMLKQTGNDELQMYVDMSNDEe........vkNPESVEDLPLTVVMPAFVTSELKRAFI
IGFLLYIPFLIIDMIVSSVLMSMGMMMLPPVMISMPFKLLLFVVIDGWSLLFKTLISTF.....
>up|N9VPT3|N9VPT3_9GAMM/6-215
..dELNLIVGLALLALLPFIAVMATSFVKLAVVFSLLRNALGVQQIPPNMAMYGLAIILSIYVMAPVGFATQDYLrqNEV
SLSKSESVEKFLDEGMAPYRAFLKKQIKPREHAFFIDSTKQ-lwpse......YADRLEPDSLLILLPAFTVSELSRAFE
IGFLIYLPFIAIDLIISNILLAMGMMMVSPMTISLPFKLLLFVLLDGWARLTHGLVTSY.....
>up|A0A0E0Z4X9|A0A0E0Z4X9_9ENTR/42-245
...PVQTLVFLTSLSFLPAALLLMTSFTRIIIVLGLLRNALGTPSAPPNQVLLGLALFLTFFIMSPVLDKIYQDA..YQP
FSEQKISMETALDRGAKPLRAFMLRQTRETDLALFSRLAKQP...........EMQGPEDVPMRILLPAYVTSELKTAFQ
IGFTVFIPFLIIDLVVASVLMALGMMMVPPATISLPFKLMLFVLVDGWQLLLGSLAQSFy....
>up|A0A076LI89|A0A076LI89_EDWTA/42-245
...PVQTLVFLTSLSFLPAALLLMTSFTRIIIVLGLLRNALGTPSAPPNQVLLGLALFLTFFIMSPVLDKIYQDA..YQP
FSEQKISMETALDRGAKPLRAFMLRQTRETDLALFSRLAKQP...........EMQGPEDVPMRILLPAYVTSELKTAFQ
IGFTVFIPFLIIDLVVASVLMALGMMMVPPATISLPFKLMLFVLVDGWQLLLGSLAQSFy....
>up|A0A0D2GF50|A0A0D2GF50_9DELT/48-251
..tALQIVVLLTILTLAPGILIMTTSFTRLAVVFSLLRNAMGTQQMPPAQIIVGLSLFLTFFIMAPVFNQIHETA..LQP
YIDGKLGQEEFLKKAAGPLRSFMLKQTRQKDLGLFMKIAGEE...........KPKNADDVPLTSLIPAFVISELKTSFQ
IGFLLYVPFLVIDMVVASVLLSMGMMMLPPVMVSLPFKLMLFVLVDGWFLIVGSLVRSF.....
>ur|UPI0005F8E2B5|UniRef100_UPI0005F8E2B5/37-240
..dNIKLLIMLTVLTLLPSFIVMMTSFVRTIVVFGFLRNAMGTQQSPPNQVMIGLALFLTLFIMHPVYSEINTKA..IQP
YMKNKITQEQAVEIGAKPLRQFMLKQTRQKDLKLFVDLAKPN...........FKVTKDNAPLYIVVPAFIISELKTAFQ
IGFLLFIPFLIIDLVVASVLMSMGMFMLPPVMISLPFKLLLFVMVDGWYLLVKSLVMSF.....
>ur|UPI000575EEE7|UniRef100_UPI000575EEE7/42-246
..tTLNIVIVLTILALAPSIVFVMTSFLRLIVVFSFLRQAMGTQSMPPNTILVTLALILTFFIMEPVATKSYNEG..IKP
YLAEQIGYEEAFARGVKPFKDFMLKNTREKDLALFYRIRNLP...........NPKTIDDVPLTVLVPAFMISELKTAFE
IGFLIYLPFLVIDMVVSSVLMAMGMMMLPPVMISLPFKLLIFVLVDGWNLLVQRLVESFv....
>ur|UPI0003781D84|UniRef100_UPI0003781D84/18-221
..tGIQLLILLTVLSLAPSILILLTSFTRIVIVLSFVRTGLATQQMPPNQVIIGLALFLTFFIMAPTFHEVYEDA..LRP
LFDEEITLEEAYDRAVVPFKEFMSEHTRQKDLALFLDYRGGE...........RPETVEDIPLSALVPAFAISELKTAFQ
IGFMIFLPFLVIDMIVSSVLMSMGMMMLPPVMISLPFKVLLFVMVDGWYLVVKSLLESF.....
>up|Q3ADD2|Q3ADD2_CARHZ/50-253
..nSVKLLVLLTVLALVPAFLLLMTSFTRIVVVLSLLRNAMGTQQAPPNQVLIGLALFLTIFIMSPVINKINQDA..IQP
YLNNQITQEQAIRAAEAPLKDFMLKQTREKDLALFIELAKLP...........RPQTKDDVPFTVVVPAFIISELKTAFQ
MGFMLFLPFLIIDMVVASILMSMGMFMIPPMLVALPFKLLLFVLADGWYLVVKSLVSSF.....
>up|U5LAY1|U5LAY1_9BACI/17-221
.stSVKMLLLLTVLSLAPSILILMTCFTRIIIVLSFVRTALATQQMPPNQVLVGLSLFLTFFIMAPTFQEVNEQA..LTP
LFNDEINLEQAYEKASVPFKDFMSAHTRQKDLALFLEYSGAE...........TPESIQDIPLTALVPAFAISEIKTAFQ
IGFMIFIPFLVIDMIVASVLMSMGMMMLPPVMISLPFKILLFVLVDGWYLVVKSLLQSF.....
>up|T2LK39|T2LK39_CAMCO/42-246
..tTLNIVIVLTILALAPSIVFVMTSFLRLIVVFSFLRQAMGTQSMPPNTILVTLALILTFFIMEPVATKSYNEG..IKP
YLAEQIGYEEAFARGVKPFKDFMLKNTREKDLALFYRIRNLP...........NPKTIDDVPLTVLVPAFMISELKTAFE
IGFLIYLPFLVIDMVVSSVLMAMGMMMLPPVMISLPFKLLIFVLVDGWNLLVQRLVESFv....
>ur|UPI0005774A6F|UniRef100_UPI0005774A6F/33-237
..tTLNIVIVLTILALAPSIIFVMTSFLRLIVVFSFLRQAMGTQSMPPNTILVTLALILTFFIMEPVATKSYNEG..IKP
YLAEQIGYEEAFARGVKPFKDFMLKNTREKDLALFYRIRNLP...........NPKTIDDVPLTVLVPAFMISELKTAFE
IGFLIYLPFLVIDMVVSSVLMAMGMMMLPPVMISLPFKLLIFVLVDGWNLLVQRLVESFv....
>up|Q2SBW8|Q2SBW8_HAHCH/47-251
..vTLQILALMTALTFIPAFLMMMTSFTRIIIVFSILRQALGLQQAPSNQILVGIALFLTFFIMGPTFKQANEVA..LQP
YLAEQLTAQEAVAKASEPFREFMLRQTRESDLGLFIRLAGDE..........nKYANPEEVPFTILMPAFVTSELKTAFQ
IGFLIFIPFLIIDMVVASVLMAMGMMMLSPIIISLPFKIMLFVLVDGWALIMGTLAASF.....
>ur|UPI0005F8B888|UniRef100_UPI0005F8B888/54-257
..dNIKLLIMLTVLTLLPSFIVMMTSFVRTIVVFGFLRNAMGTQQSPPNQVMIGLALFLTLFIMHPVYSEINTKA..IQP
YMKNKITQEQAVEIGAKPLRQFMLKQTRQKDLKLFVDLAKPN...........FKVTKDNAPLYIVVPAFIISELKTAFQ
IGFLLFIPFLIIDLVVASVLMSMGMFMLPPVMISLPFKLLLFVMVDGWYLLVKSLVMSF.....
>up|A0A0C2XWI8|A0A0C2XWI8_BACBA/17-221
.stSVKLFLLLTVLSLAPSILILMTCFTRIIIVLSFVRSALATQQMPPTQVLIGLSLFLTFFIMAPVFQEINDEA..LTP
LFNEEINLEQAYDKASIPLKDFMSEHTRQKDLELFLNYSGAE...........RPETVEDIPLTSLVPAFALSEIKTAFQ
IGFMIFIPFLVIDMVVASILMSMGMMMLPPVMISLPFKILLFVLVDGWYLVIQSLLKSF.....
>ur|UPI00069C71B9|UniRef100_UPI00069C71B9/42-246
..tTLNIVIVLTILALAPSIIFVMTSFLRLIVVFSFLRQAMGTQSMPPNTILVTLALILTFFIMEPVATKSYNEG..IKP
YLAEQIGYEEAFARGVKPFKDFMLKNTREKDLALFYRIRNLP...........NPKTIDDVPLTVLVPAFMISELKTAFE
IGFLIYLPFLVIDMVVSSVLMAMGMMMLPPVMISLPFKLLIFVLVDGWNLLVQRLVESFa....
>ur|UPI0003FBB140|UniRef100_UPI0003FBB140/44-258
...VIQLVALIAVLSVAPGLLIMATCFTRLVVVLSLVRSALGLQQTPPNMVLVSLAMFLTYFIMQPVFEQAWDEG..LRP
LIDQEISEEEAFDRTVDPFRGFMEANVRDKDLAFFRDLEGKSaravpgpadaaPAGAEDRPSLRALVPAFMLSELRRAFE
IGFLLFIPFLVIDIVVSAILMSMGMMMLPPVMISLPLKLVFFILVDGWHLIASSLVRSYl....
>ur|UPI00068504DC|UniRef100_UPI00068504DC/24-227
..rALQLVALMTVLSLAPSILVMVTSFTRIVVVLSLLRSAIGLQTAPPNTVMVSLALFLTAFIMAPVLQTAYNEG..IQP
LVEGTIEFDQAFERASEPFHGFMLTQVREKDLALFQELSGQA...........PPETPQDLSFQVLIPAFMISELRRAFE
IGFLLYLPFLIIDLVIASILMSMGMMMLPPVVISLPFKLIFFVLVDGWYLVAGSLVRSF.....
>up|A0A0D0PYX9|A0A0D0PYX9_9GAMM/6-215
..dELNLIVGLALLALLPFIAVMATSFVKLAVVFSLLRNALGVQQIPPNMAMYGLAIILSIYVMAPVGFATQDYLrqNEV
SLAKSESVEKFLDEGMAPYRAFLKKQIKPREHAFFIDSTKQ-lwpse......YADRLEPDSLLILLPAFTVSELSRAFE
IGFLIYLPFIAIDLIISNILLAMGMMMVSPMTISLPFKLLLFVLLDGWARLTHGLVTSY.....
>ur|UPI0005EC5CBD|UniRef100_UPI0005EC5CBD/17-221
.stSVQLLLLLTVFSVAPGILIMMTCFTRIVIVLSFVRTSLGTQQMPPNQILVGLSLFLTFFIMAPTFSQVNEQA..LQP
LLKEKITLNQAYKKAAEPMKEFMSAHTRQKDLALFLEYADID...........KPSSVQDIPLTALVPAYAISELKTAFQ
IGFMIFIPFLIIDMIIASVLMSMGMMMLPPVMISLPFKILLFVLVDGWNLVVKSLLISF.....
>ur|UPI00056E954C|UniRef100_UPI00056E954C/15-219
.snAVKLLILLTALAIAPSFLIMLTSFTRIIIVLSILRQAIGLQQEPPNQILLGIALFLTIFIMSPTISAVYNNA..YKP
FNEGKLSLEQAYDAAQTPIKAFMLKQTRQKDIALFLRIAKQP...........NPQNEQQLGLNILVPAFIISELKTAFE
IGFLLYIPFVIIDIVVSSVLMSMGMMMLPPVMISLPFKLLLFVLADGWNLVVLSLVKSF.....
>up|A0A0E1XM02|A0A0E1XM02_CAMCO/42-246
..tTLNIVIVLTILALAPSIIFVMTSFLRLIVVFSFLRQAMGTQSMPPNTILVTLALILTFFIMEPVATKSYNEG..IKP
YLAEQIGYEEAFARGVKPFKDFMLKNTREKDLALFYRIRNLP...........NPKTIDDVPLTVLVPAFMISELKTAFE
IGFLIYLPFLVIDMVVSSVLMAMGMMMLPPVMISLPFKLLIFVLVDGWNLLVQRLVESFv....
>up|A0A0M0IZA1|A0A0M0IZA1_MORMO/43-245
...PVQTLLFLTLLSFIPALLLMTTSFTRIIIVLGLLRNALGTPSAPPNQVLLGLALFLTFFVMSPVFDKVYEDA..YRP
FSEDKISLETALDRGTAPLRTFMLGQTRENDLALFARIAKTG...........EIQEAKDVPMRILIPAFITSELKTAFQ
IGFTLFIPFLIIDLVVASVLMALGMMMVPPATVSLPFKLMLFVLVDGWQLLLGSLSQSF.....
>up|A0A088NYI6|A0A088NYI6_PROST/43-246
...PVQTLLFLTLLGFIPALLLMMTSFTRIIIVLGLLRNALGTPSAPPNQVLLGLALFLTFFVMSPVADQAYREA..YQP
FSEDKISLETALERGTAPFRTFMLGQTRESDLALFARIAKVG...........EIQEAKDVPMRILVPAFITSELKTAFQ
IGFTIFIPFLIIDLVVASVLMALGMMMVPPATVSLPFKLMLFVLVDGWQLLLGSLSQSFf....
>ur|UPI00069C5EE2|UniRef100_UPI00069C5EE2/39-243
..tTLNIVIVLTILALAPSIVFVMTSFLRLIVVFSFLRQAMGTQSMPPNTILVTLALILTFFIMEPVATKSYNEG..IKP
YLAEKIDYEEAFIKGAKPFKDFMLKNTREKDLALFYRIRNLP...........NPKTIDDVPLTVLVPAFMISELKTAFE
IGFLIYLPFLVIDMVVSSVLMAMGMMMLPPTMISLPFKLLIFVLVDGWNLLVQRLVESFv....
>up|A0A0M0WYP5|A0A0M0WYP5_9BACI/18-221
..sAVKLLLLLTVLSLAPSILILMTSFTRIVIVLSFVRTALATQQMPPNQVIVGLALFLTFFIMAPTFQEVNKEA..LQP
LFSEKIGIEEAYDRASVPFKEFMSKHTRQKDLDLFLKYNKAE...........KPASVEAIPLTMLVPAFALSELKTAFQ
IGFMIFIPFLVIDMIVASTLMSMGMMMLPPVMISLPFKILLFVLVDGWYLVMKSLLQSF.....
>ur|UPI000414F36B|UniRef100_UPI000414F36B/46-249
..rAIQLIALLTVLSIAPSILVMMTSFTRIVVVLSLLRTALGTATAPPNSVIIALALFLTGFVMGPVLQKAYDDG..IKP
LVANQITVEQAFERGTVPLRSFMQKNVREKDLKLFMDLSGEP...........PAATPEQMSLRILIPAFMISELKRAFE
IGFLLFLPFLIIDLVVASVLMSMGMMMLPPVVVSLPFKLIFFVLVDGWSLVAGSLVQSY.....
>up|A4XIZ1|A4XIZ1_CALS8/46-250
.ssAIQLIIFLTILTLAPSILIMMTSFTRILIVLGFVRNALGTQQMPPNQILIGLALFLTFFIMAPVGERIYTQS..YLP
YIKGQITSQEALKRAEAPIKEFMLKNTRKKDLDLFIKLSNTN...........PTTNVRNLPLRVVIPAFIISELKSAFE
MGFIIYVPFLIIDMVVASILMSMGMLMIPPVMISLPFKILLFILVDGWGLVVESLIKSF.....
>ur|UPI00067F3956|UniRef100_UPI00067F3956/6-216
..dELSLIVALALLALLPFIAVMATSFVKMAVVFSLLRNALGVQQIPPNMAMYGLAIILSLYVMAPVGFATQDYLrkNEV
SLAKAESVEKFLDEGLSPYRSFLKQQIQQREHDFFVESTQR-lwprq......YAERLEPDSLLILLPAFTVSELTRAFE
IGFLIYLPFIAIDLIISNILLAMGMMMVSPMTISLPFKLLLFVLLDGWTRLTHGLVISYa....
>up|A0Q037|A0Q037_CLONN/51-256
..dNIKLLIMLTVISLLPSFLVMMTSFTRIIVVLGFMRNALGTQQAPPNQILVGLALFLTIFIMTPTYKTINKEA..IKP
FLENKITQTEALNNAAKPMREFMLKQTRDKDLELFLDVSKTD..........kKNITKENVPMYVVIPSFIISELKTAFK
IGFLLFVPFLIIDIVVASVLMSMGMFMLPPVMISLPFKLLLFVMVDGWYLLVKSLVMGYs....
>up|Q1I763|Q1I763_PSEE4/45-248
..vSLQILLIMTALSFIPAFVILMTSFTRIIIVFSILRQALGLQQTPSNQVLTGMALFLTMFIMAPVFERVNKDA..IQP
YLAEQMTAQQAIDKAQGPLKDFMLAQTRQSDLDLFMRLSKRT...........DIAGPDQVPLTILVPAFVTSELKTAFQ
IGFMIFIPFLIIDMVVASVLMAMGMMMLSPLIISLPFKIMLFVLVDGWALIMGTLAGSF.....
>ur|UPI000561727C|UniRef100_UPI000561727C/17-221
.stSVKLLLLLTVLSLAPSILILMTSFARIVIVLSFVRTALATQQMPPNQVIVGLALFLTFFIMAPTFQEVNKEA..LQP
LFAEEIGLEEAYDRASAPFKEFMSKHTRQKDLELFLSYNQAE...........KPASVEEIPLTMLVPAFALSEIKTAFQ
IGFMIFIPFLVIDMIVASTLMSMGMMMLPPVMISLPFKILLFVLVDGWYLVMKSLLQSF.....
>up|Q7NTD1|Q7NTD1_CHRVO/45-248
...SLQMLLFMTALTFIPAMMLMMTAFTRIVIVLSLLRQALGTTQSPPNQVIVGLALFLTLFVMGPTFDQVYAKA..WVP
FSDDKISFNQALDEGSKPMKAFMLRQTREKDLAFFIEISQSP...........KPQSKEEVSMKTLIPAFAVSELKTAFQ
IGFMIFIPFMIIDLVVASILMAMGMMMVSPVTISLPFKMMLFVLVDGWTLLMGSLVQSFy....
>up|A0A072XBF4|A0A072XBF4_CLOBO/51-256
..dNIKLLVMLTVVSLLPSFLVMMTSFTRIIVVLGFMRSALGTQQAPPNQILVGIALFLTIFIMAPTYKTINKEA..IKP
FLENKITQTEALNNASKPMREFMLKQTRDKDLELFLDISKTD..........kTKITKENVPMYVVIPSFIISELKTAFK
IGFLLFIPFLIIDIVVASVLMSMGMFMLPPVMISLPFKLLLFVMVDGWYLLVKSLVMGYs....
>up|U5VHC5|U5VHC5_9PSED/49-252
..vSLQILLIMTALSFIPAFVILMTSFTRIIIVFSILRQALGLQQTPSNQVLTGMALFLTLFIMAPVFDRVNKDA..LQP
YLAEQMTAQQAIDKAQGPLKDFMLAQTRQSDLDLFMRLSKRT...........DIAGPDQVPLTILVPAFVTSELKTAFQ
IGFMIFIPFLIIDMVVASVLMAMGMMMLSPLIISLPFKIMLFVLVDGWALIMGTLAGSF.....
>ur|UPI0003FF4260|UniRef100_UPI0003FF4260/69-273
...PIQTLVLLTSLSFLPAAMLMMTGFTRIIIVLGLLRNALGTATSPPNQVLVGLSLFLTFFVMAPVFDRVYNDA..YKP
LSENRISLETAAARAAEPLKAFMLRQTREKDLAMFAQMAKAP...........EMQGPEEVPLSILVPAFVTSELKTAFQ
IGFTIFIPFLIIDLVVASVLMAMGMMMVPPATISLPFKLMLFVLVDGWQLLLGSLAQSFmn...
>up|B1B954|B1B954_CLOBO/51-256
..dNIKLLVMLTVISLLPSFLVMMTSFTRIIVVLGFMRSALGTQQAPPNQILVGIALFLTIFIMAPTYKTINKEA..IKP
FLENKITQTEALNNASKPMREFMLKQTRDKDLELFLDISKTD..........kTKITKENVPMYVVIPSFIISELKTAFK
IGFLLFIPFLIIDIVVASVLMSMGMFMLPPVMISLPFKLLLFVMVDGWYLLVKSLVMGYs....
>up|L0M4N8|L0M4N8_ENTBF/41-244
...PVQTLVFITSLTFIPAILLMMTSFTRIIIVFGLLRNALGTPSAPPNQVLLGLALFLTFFIMSPVIDKIYTDA..YQP
FSEDKISLQEAMDKGSQPLREFMLRQTREADLALFARLANSA...........PIEGPEAVPLRILLPAYVTSELKTAFQ
IGFTIFIPFLIIDLVIASVLMALGMMMVPPATIALPFKLMLFVLVDGWQLLVGSLAQSFy....
>up|K1JKY1|K1JKY1_AERHY/6-215
..dELNLIVGLALLALLPFIAVMATSFVKLAVVFSLLRNALGVQQIPPNMAMYGLAIILSIYVMAPVGFATQDYLrqNEV
SLTKSESVEKFLDEGMAPYRAFLKKQIKPREHAFFIDSTKQ-lwpse......YADRLEPDSLLILLPAFTVSELSRAFE
IGFLIYLPFIAIDLIISNILLAMGMMMVSPMTISLPFKLLLFVLLDGWARLTHGLVTSY.....
>ur|UPI000419DCCD|UniRef100_UPI000419DCCD/45-248
..vSLQILLIMTALSFIPAFVILMTSFTRIIIVFSILRQALGLQQTPSNQILTGMALFLSLFIMAPVFDKVNEGA..IQP
YLNEQLTAQQAIDKAQGPLKDFMLAQTRQNDLDLFMRLSKRT...........DIASPDQAPLTILVPAFVTSELKTAFQ
IGFMIFIPFLVIDLVVASVLMAMGMMMLSPLIISLPFKIMLFVLVDGWALIMGTLASSF.....
>up|A0A0A0I941|A0A0A0I941_CLONO/51-256
..dNIKLLVMLTVISLLPSFLVMMTSFTRIIVVLGFMRSALGTQQAPPNQILVGIALFLTIFIMAPTYKTINKEA..IKP
FLENKITQTEALNNASKPMREFMLKQTRDKDLELFLDISKTD..........kTKITKENVPMYVVIPSFIISELKTAFK
IGFLLFIPFLIIDIVVASVLMSMGMFMLPPVMISLPFKLLLFVMVDGWYLLVKSLVMGYs....
>ur|UPI00037A9026|UniRef100_UPI00037A9026/12-215
..sAVQILLLVTVLSFAPAILVLMTSFTRIVVVLSFVRNALGTQTLPPTQVIIGLSLFLTFFVMMPTFNQINTNA..LQP
YLQSQITKEEALDKAQQPLRTFMFKQTREKDLALFVNMAKIE...........QPKTYGDIPTYVLIPAFVISELKTAFQ
MGFAIFIPFIIIDMVVSSTLMSMGMMMLPPMMISLPFKILLFVLVDGWSLVVKSLVSSF.....
>ur|UPI000687EF6D|UniRef100_UPI000687EF6D/48-250
...SLQLLIGLTVFTLAPSILILMTSFTRIVVVLSFLRSAMGTQQMPPTQVLLGLAMFLTVFTMSPYFKEINNSA..LQP
YLESKITQEQALDAGVKPLRDFMFKQTRENDLALFVELSQDA...........RPNSPEDVPTFTLIPAFVISELKTAFQ
IGFLIYVPFIVIDMVVASTLMSMGMMMVPPVMISLPFKLLLFILVDGWHLIIQSLVASF.....
>ur|UPI0006797CDF|UniRef100_UPI0006797CDF/23-226
...PVQTLILLTSLTFLPACLLMMTGFTRIIIVLGLLRSALGTQSTPPNQVLLGLALFLTFFVMSPVFNSVYEDA..WVP
LSEDKITMEAALPRAEQPFRAFMLEHTRESDLALFTRIAKHE...........DYATPQDVPLRILMPAFVTSELKTGFQ
IGFTVFIPFLIIDLVIASVLMALGMMMLPPATISLPFKLMLFVLVDGWQLVMGSLAQSFy....
>ur|UPI0005794CEB|UniRef100_UPI0005794CEB/62-266
...PIQTLVLLTSLSFLPAAMLMMTGFTRIIIVLGLLRNALGTASSPPNQVLVGLSLFMTFFVMSPVLDRVYNDA..YKP
LSENKISLEAAAAKAAEPLKSFMLKQTREKDLAMFAQMAKAP...........EMQGPEDVPLSILVPAFATSELKTAFQ
IGFTIFIPFLIIDLVVASVLMAMGMMMVPPATISLPFKLMLFVLVDGWQLLLGSLAQSFmn...
>up|A0A089WSE4|A0A089WSE4_9PSED/45-248
..vSLQILLIMTALSFIPAFVILMTSFTRIIIVFSILRQALGLQQTPSNQILTGMALFLSLFIMAPVFDKVNEGA..IQP
YLNEQLTAQQAIDKAQGPLKDFMLAQTRQNDLDLFMRLSKRT...........DIASPDQAPLTILVPAFVTSELKTAFQ
IGFMIFIPFLVIDLVVASVLMAMGMMMLSPLIISLPFKIMLFVLVDGWALIMGTLASSF.....
>ur|UPI00069C8DD7|UniRef100_UPI00069C8DD7/39-243
..tTLNIVIVLTILALAPSIVFVMTSFLRLIVVFSFLRQAMGTQSMPPNTILVTLALILTFFIMEPVATKSYNEG..IKP
YLAEKISYEEAFIKGAKPFKDFMLKNTREKDLALFYRIRNLP...........NPKTIDDVPLTVLVPAFMISELKTAFE
IGFLIYLPFLVIDMVVSSVLMAMGMMMLPPTMISLPFKLLIFVLVDGWNLLVQRLVESFv....
>up|G0AIK3|G0AIK3_COLFT/49-252
...SVQTMLLLTSLSFLPALLLAMTSFTRIIIVLGLLRTAIGAQSSPPNQILVGLALFLTFFVMSPVFDKAYSDA..YKP
FSDNKISAEQALERGIQPFKQFMLKQTREGDLALFARLAQAP...........QMQGPEEVPLRILVPAFVISELKTAFQ
IGFTIFIPFLIVDLVVASVLMSMGMMMVPPATISLPFKLMLFVLVDGWQLLIGALAQSFy....
>ur|UPI000489E376|UniRef100_UPI000489E376/70-273
.nsTVEILLILTVLSLAPSILIMMTSFTRIIVVLHFIRTAIGTQTSPPNQVMIGLALFLTAFIMWPTFQSVNENA..LKP
LDAGEITQEQAIEAAEEPFRQFMYGQTQTKDLNLFCDIADVT...........-YEDYDDVPFTVLVPSFIISELRTAFT
IGFLIYIPFVVIDMVVASVLMSMGMMMLPPTTISLPFKILLFILADGWSLIIGSLVKTF.....
>ur|UPI0002589E50|UniRef100_UPI0002589E50/39-243
..tTLNIVIVLTILALAPSIVFVMTSFLRLIIVFSFLRQAMGTQSMPPNTILVTLALILTFFIMEPVATKSYNEG..IKP
YLAEKIGYEEAFIKGAKPFKDFMLKNTREKDLALFYRIRNLP...........NPKTIDDVPLTVLVPAFMISELKTAFE
IGFLIYLPFLVIDMVVSSVLMAMGMMMLPPTMISLPFKLLIFVLVDGWNLLVQRLVESFv....
>ur|UPI0004714F31|UniRef100_UPI0004714F31/17-221
.stSVKMLLLLTVLSLAPAILILMTSFARIIIVLSFVRSALATQQMPPNQVLIGLALFLTFFIMAPTFQQVNDDA..LKP
LFAEEISLDEAYEKASVPFKEFMGKHTRQKDLELFLRYNNAD...........RPETMEDIPLTMMVPAFALSEIKTAFQ
MGFMIFIPFLVIDMIVASILMSMGMMMLPPVMISLPFKILLFVLVDGWYLIVKSLLQSF.....
>ur|UPI00046A6D6E|UniRef100_UPI00046A6D6E/40-243
..tSLNLLVVLTILVLAPSIIFVGTSFLRLIVVFSFLRQALGTQQMPPNQVLVSLALILTFFIMEPIATKSYNEA..VKP
YLAQEIGYQDAFEKGVQPFKAFMVRNTREKDLALFFRIRKLE...........NPKNIEDVPLTVAMPAFIISELKTAFQ
IGFLLYLPFLVIDMVVASVLMSMGMMMLPPVMISLPFKLLVFVLVDGWNLLVANLVESF.....
>ur|UPI0002F777A3|UniRef100_UPI0002F777A3/45-248
..vSLQILLIMTALSFIPAFVILMTSFTRIIIVFSILRQALGLQQTPSNQLLNGMALFLTLFIMAPVFERVNQDA..LQP
YLKEQMTAQQAIEKAQGPLKDFMLAQTRQSDLDLFMRLSKRT...........DIAGPDQVPLTILVPAFVTSELKTAFQ
IGFMIFIPFLIIDMVVASVLMAMGMMMLSPLIISLPFKIMLFVLVDGWALIMGTLASSF.....
>up|A0A088NN95|A0A088NN95_9PSED/45-248
..vSLQILLIMTALSFIPAFVILMTSFTRIIIVFSILRQALGLQQTPSNQVLTGMALFLTMFIMAPVFERVNKDA..LQP
YLAEQMTAQQAIDKAQGPLKDFMLAQTRQSDLDLFMRLSKRT...........DIAGPDQVPLTILVPAFVTSELKTAFQ
IGFMIFIPFLIIDMVVASVLMAMGMMMLSPLIISLPFKIMLFVLVDGWALIMGTLAGSF.....
>up|K8WBK3|K8WBK3_PRORE/43-246
...PVQTLLFLTLLGFIPALLLMMTSFTRIIIVLGLLRNALGTPSAPPNQVLLGLALFLTFFVMSPVADQVYREA..YQP
FSEDKISLETALEKGTAPLRTFMLGQTRESDLALFARIAKVG...........EIQEAKDVPLRILVPAFITSELKTAFQ
IGFTIFIPFLIIDLVVASVLMALGMMMVPPATVSLPFKLMLFVLVDGWQLLLGSLSQSFf....
>ur|UPI00065DD73B|UniRef100_UPI00065DD73B/34-236
...TLQIILLITILSIAPAILIMMTSFTRIVIVLGFVRTALATQQMPPNQVIIGLALFMTFFIMAPTFGEINDQA..LQP
YLDGEITQTEAFDNAVQPMKQFMAKQTREKDLALFMNYAGQE...........KPNSISEIPLTSLIPAFAISELKTAFQ
MGFLIFIPFLIIDMVVASILMAMGMMMLPPVMISLPFKILLFILVDGWYLVVQSLLFSF.....
>ur|UPI0004235D08|UniRef100_UPI0004235D08/50-253
..nSVKLLVLLTVLALVPAFLLLMTSFTRIVVVLSLLRNAIGTQQAPPNQVLIGLALFLTIFIMSPVINKINQDA..IQP
YLNNQITQEQAIRAAEAPLKDFMLKQTREKDLALFIELAKLP...........RPQTKDDVPFTVVVPAFIISELKTAFQ
MGFMLFLPFLIIDMVVASILMSMGMFMIPPMLVALPFKLLLFVLADGWYLVVKSLVSSF.....
>ur|UPI00067AA65C|UniRef100_UPI00067AA65C/53-256
..vSLQILLIMTALSFIPAFVILMTSFTRIIIVFSILRQALGLQQTPSNQVLTGMALFLTLFIMAPVFDRVNQDA..LQP
YLSEQMTAQQAIEKAQGPLKDFMLAQTRQSDLDLFMRLSKRT...........DIAGPDQVPLTILVPAFVTSELKTAFQ
IGFMIFIPFLIIDMVVASVLMAMGMMMLSPLIISLPFKIMLFVLVDGWALIMGTLAGSF.....
>up|A0A0A3J4V4|A0A0A3J4V4_9BACI/17-221
.stSIQLLLLLTVLSLAPSILILMTSFARIVIVLSFTRTALATNTMPPNQVIIGLALFLTFFVMAPTLQEVNDNA..LQP
LFNEEIGIEEAYDRASTPFKQFMAQHTRQEDLELFINYNQAE...........RPETVEEIPLTMLVPAFALSELKTAFQ
IGFMIFIPFIVIDMVVASVLMSMGMMMLPPVMISLPFKILLFVLVDGWYLVVKSLLQSF.....
>ur|UPI00068843A1|UniRef100_UPI00068843A1/48-251
...SLQMLLFLTGLTFIPALLLMMTAFTRIVIVLSLLRQAIGLMQAPPNQVVIGLSLFLTLFVMAPTFDKAYKDA..WLP
FSEDQISILQAAEKGAEPFREFMLRQTREKDLAFFIEIARED...........KPATQADVSLKTLIPAFVVSELKTAFQ
IGFMVFIPFLIIDLVVASVLMAMGMMMVSPTMISLPFKLMLFVLVDGWTLLIGSLVQSFy....
>ur|UPI0002885A59|UniRef100_UPI0002885A59/17-221
.ssTVKLLLLLTVFSVAPGILILMTCFTRIVIVLSFVRTSLATQSMPPNQVLIGLALFLTFFIMAPTFSEINKEA..LTP
LMDNKISLEEAYTKAEEPIKEFMSKHTRQKDLALFMNYAKMD...........KPESLKDIPLTTMVPAFAISELKTAFQ
IGFMIFIPFLIIDMVVASVLMSMGMMMLPPVMISLPFKILLFVLVDGWYLIVKSLLQSF.....
>ur|UPI00054E8D56|UniRef100_UPI00054E8D56/46-250
..tSIKLLVILTVLALAPSILIMMTSFTRIIIVLAILRQALGTQQMPPNQILIGIALFLTFFIMTPQINAIYYNA..YLP
LEKNQITLQEAYYRATTPLKTFMLKQTRQKDIALFLRIAHKK...........NPKNPQSLSMGILIPAFLVSELKTAFE
IGFLIYIPFLIIDMVVSSILMSMGMMMLPPIMISLPFKLLIFVLADGWNLVVMSLFKSFm....
>up|A0A0J9F679|A0A0J9F679_PHOLU/6-216
..nELDLIIGLALLSLLPFIAVMATSFLKLAVVFSLLRNALGVQQIPPNMAMYGLAIILTIYVMAPVGFATQDYLrqNEV
SFSNAQSVEKFVEEGLTPYRNFLKQHIKPSERTFFIDSTR-Qiwpsq......YADRLEPDSLLILLPAFTVSELTRAFE
IGFLLYLPFIAIDLIISNILLAMGMMMVSPMTISLPFKLLLFVLLDGWTRLTHGLVISYg....
>up|U5CW69|U5CW69_THEYO/18-221
.stSLQIVLLLTVLTLAPSILIMMTSFTRIVIVLAFLRNALGLQQMPPNQVLIGLALFLTFYIMAPVGYDINNNA..IKP
YVEGQINQYEAYQRAIKPLKSFMLRQTRQNDLALFVNLAKI-...........KADKVEDLPMRVVIPAFIISELKTAFE
IGFIIYIPFLVIDIIVASVLMSMGMFMLPPVLISLPFKVLLFILVDGWNLVVKSLILGF.....
>ur|UPI00048C57B1|UniRef100_UPI00048C57B1/45-248
..vSLQILLIMTALSFIPAFVILMTSFTRIIIVFSILRQALGLQQTPSNQVLTGMALFLTMFIMAPVFDRVNKDA..LQP
YLAEQMTAQQAIDKAQGPLKDFMLAQTRQSDLDLFMRLSKRT...........DIAGPDQVPLTILVPAFVTSELKTAFQ
IGFMIFIPFLIIDMVVASVLMAMGMMMLSPLIISLPFKIMLFVLVDGWALIMGTLAGSF.....
>up|Q46NR0|Q46NR0_CUPPJ/61-265
...SIQTLVLLTSLSFLPAAVLMMTGFTRIVIVLGLLRNALGTASSPPNQVLVGLSLFLTFFVMSPVLDRVYNDA..YKP
LSENRISLETAMAKAAEPLKGFMLKQTREKDLAMFAQMAKAP...........EMQGPEEVPMSILVPAFVTSELKTAFQ
IGFTIFIPFLIIDLVVASVLMAMGMMMVPPATISLPFKLMLFVLVDGWQLLLGSLAQSFmn...
>up|A0A077J2M6|A0A077J2M6_9BACI/17-220
..tTMRIILLITILSIAPAILILMTCFTRIIVVLGFVRNALGTQQIPPNQVLIGLALFMTFFIMAPTFSEMNQTA..LKP
FLAGELSQEEAFKQASIPLKEFMAKHTRQKDLALFLDYAKLE...........KPKEINDIPLKALVPAFAISELKTAFQ
MGFMIFIPFLVIDMIVSSVLMSMGMMMLPPVMISLPFKILLFILVDGWHLIVESLLRSF.....
>up|G9F3S5|G9F3S5_CLOS3/54-257
..dNIKLLIMLTVLTLLPSFIVMMTSFVRTIVVFGFLRNAMGTQQSPPNQVMIGLALFLTLFIMRPVYTEINTKA..IQP
YMKNKITQEQAVEIGAKPLRQFMLKQTRQKDLKLFVDLAKPN...........FKVTKDNAPLDIVVPAFIISELKTAFQ
IGFLLFIPFLIIDLVVASVLMSMGMFMLPPVMISLPFKLLLFVMVDGWYLLVKSLVMSF.....
>ur|UPI00046D1275|UniRef100_UPI00046D1275/40-243
..tSLNLVLVLTILTLAPSLVFMMTSFLRLLIVFSFLRQALGTQQMPPSQVMVSLAMILTFFIMEPVMKESYDVA..VKP
YLEEKMGYQEAFEKGAAPFKAFMIRNTREKDLALFFRIRNLE...........NPKNIEDVPLTVAMPAFMISELKTAFE
IGFLLYLPFLVIDMVVSSVLMAMGMMMLPPVMISLPFKLLIFVLVDGWNLLVQRLVESF.....
>up|A0A0F0F438|A0A0F0F438_9PSED/44-247
..vSLQILLIMTALSFIPAFVVLMTSFTRIIIVFSILRQALGLQQTPSNQILNGMALFLTLFIMAPVFDRINQEA..VQP
YLAEKLSAQDAISKAQAPLKNFMLAQTRESDLDLFMRLSKRT...........DIASPDQAPLTILVPAFVTSELKTAFQ
IGFMIFIPFLIIDLVVASVLMAMGMMMLSPLIISLPFKIMLFVLVDGWALIMGTLAGSF.....
>ur|UPI0006879E56|UniRef100_UPI0006879E56/60-264
...SIQTLVLLTSLSFLPAAMLMMTGFTRIIIVLGLLRNALGTASSPPNQVLVGLSLFLTFFVMSPVFDKVYTDA..YQP
LSENRISLETAAQRAAVPLRAFMMRQTREKDLALFAQMAKTP...........EMQGPDDVPFSVLVPAFVTSELKTAFQ
IGFTIFIPFLIIDLVVASVLMAMGMMMVPPATISLPFKLMLFVLVDGWQLLLGSLAQSFmn...
>ur|UPI00055A0D31|UniRef100_UPI00055A0D31/55-260
..vSLQILLIMTALSFIPAFVMLMTSFTRIIIVFSILRQALGLQQTPSNQILVGLALFLTMFIMAPVFDRINSDA..LQP
YLNEEIVAQEALTRAEGPIRDFMLAQTRESDLELFVRLSKRT...........DLAGVEDVPLTILVPAFVTSELKTAFQ
IGFMIFIPFLIIDMVVASILMAMGMMMLSPLIISLPFKIMLFVLVDGWALIMGTLAASFgt...
>up|W6EDJ3|W6EDJ3_SULMU/43-246
..tSLNLVLVLTILTLAPSLVFMMTSFLRLLIVFSFLRQALGTQQMPPSQVMVSLAMILTFFIMEPVMKESYDVA..VKP
YLEEKMGYQEAFEKGAAPFKAFMIRNTREKDLALFFRIRNLE...........NPKNIEDVPLTVAMPAFMISELKTAFE
IGFLLYLPFLVIDMVVSSVLMAMGMMMLPPVMISLPFKLLIFVLVDGWNLLVQRLVESF.....
>up|D2MXV0|D2MXV0_CAMJU/28-232
..tTLNIVIVLTILALAPSIVFVMTSFLRLIVVFSFLRQAMGTQSMPPNTILVTLALILTFFIMEPVATKSYNEG..IKP
YLAEQIGYEEAFVKGAKPFKDFMLKNTREKDLALFYRIRNLP...........NPKTIDDVPLTVLVPAFMISELKTAFE
IGFLIYLPFLVIDMVVSSVLMAMGMMMLPPTMISLPFKLLIFVLVDGWNLLVQRLVESFv....
>ur|UPI00035D194C|UniRef100_UPI00035D194C/48-252
..tSLSLILLITVLSIAPAILILMTSFTRIVIVLGFVRNSLGTQQMPPNQVIIGLALFLTLFVMSPTLSDINEVA..LQP
YMKGEITQTEALDKAAVPMKKFMYKHTRPKDLQLFMSYTKTE...........RPASYEDLPISVLVPAFAISELKTAFQ
MGFLIFIPFLIIDIVVASVLMAMGMMMLPPVMISLPFKILLFVLVDGWYLVVKSLLTSFs....
>up|W0JFU9|W0JFU9_DESAE/45-249
.snAVKLLILLTALAIAPSFLIMLTSFTRIIIVLSILRQAIGLQQEPPNQILLGIALFLTIFIMSPTISAVYNNA..YKP
FNEGKLSLEQAYDAAQTPIKAFMLKQTRQKDIALFLRIAKQP...........NPQNEQQLGLNILVPAFIISELKTAFE
IGFLLYIPFVIIDIVVSSVLMSMGMMMLPPVMISLPFKLLLFVLADGWNLVVLSLVKSF.....
>up|A0A0L9Z5J6|A0A0L9Z5J6_CLOBO/54-257
..dNIKLLIMLTVLTLLPSFIVMMTSFVRTIVVFGFLRNAMGTQQSPPNQVMIGLALFLTLFIMYPVYSEVNTKA..IQP
YMKNKITQEQAVEIGAKPLRQFMLKQTRQKDLKLFVELAKPN...........FKVTKDNAPLYIVVPAFIISELKTAFQ
IGFLLFIPFLIIDLVVASVLMSMGMFMLPPVMISLPFKLLLFVMVDGWYLLVKSLVMSF.....
>up|A0A084CIL9|A0A084CIL9_9PSED/44-247
..vSLQILLIMTALSFIPAFVILMTSFTRIIIVFSILRQALGLQQTPSNQILTGMALFLTMFIMAPVFDRVNQDA..LQP
YLKEQMTAQQAIDKAQGPLKDFMLAQTRQSDLDLFMRLSKRT...........DIAGPDQVPLTILVPAFVTSELKTAFQ
IGFMIFIPFLIIDMVVASVLMAMGMMMLSPLIISLPFKIMLFVLVDGWALIMGTLASSF.....
>up|G2TJJ6|G2TJJ6_BACCO/19-221
...SVKILLLMTVLSLAPSILILLTSFTRIVIVLSFVRTSLGTQTAPPNQVIVGLALFLTFFIMAPTFQQVNKQA..LTP
LFHDKLTLEEAYDKAQKPFKEFMAKETRQKDLQLFLDYAHKK...........QPKSVQDIPMTTLVPAFTISELKTAFQ
MGFMIFIPFLVIDMVVASVLMSMGMMMLPPVMISLPFKILLFVLVDGWYLVVKSLLESF.....
>up|F6DNS9|F6DNS9_DESRL/57-260
..dSVKLLIFLTLLSLLPAFLMMLTSFTRIVVVLSFLRSALGTQQTPPNQVLIGLALFLTIFIMNPVYRDINQNA..VQP
YLANQLTYEQAVDQAAQPLRDFMVRQTREKDLGLFLSVAKME...........KPQNINAVPMSVIVPAFIISELKTAFQ
IGFILFVPFLVIDMVVASTLMSMGMFMLPPVMVSLPFKLLLFVMVDGWYLVVKSLVESF.....
>up|A0A088NMA7|A0A088NMA7_9PSED/6-215
..dELSLILGLALLSMAPFIAVMATSFLKMTVVFSLLRNALGVQQIPPNMALYGLAIILSIYVMAPVGMATYDYLntHET
VLGDAHSIEHFLDEGLEPFRTFLDKQVNERERAFFLDSTR-Qlwpsh......YAEQVDGNSLLVLLPAFTISELTRAFE
IGFLIYLPFIAIDLIISNILLAMGMMMVSPVTISLPFKLLLFVLLDGWGRLSHGLVLSY.....
>ur|UPI0005761F13|UniRef100_UPI0005761F13/39-243
..tTLNIVIVLTILALAPSIVFVMTSFLRLIVVFSFLRQAMGTQSMPPNTILVTLALILTFFIMEPVATKSYNEG..IKP
YLAEKIGYEEAFIKGAKPFKDFMLKNTREKDLALFYRIRNLP...........NPKTIDDVPLTVLVPAFMISELKTAFE
IGFLIYLPFLVIDMVVSSVLMAMGMMMLPPTMISLPFKLLIFVLVDGWNLLVQRLVESFv....
>up|R7ZGP4|R7ZGP4_LYSSH/17-221
.stSVKLLLLLTVLSLAPSILILMTSFARIVIVLSFVRTALATQQMPPNQVIVGLALFLTFFIMAPTFQEVNKEA..LQP
LFDEEIGLEEAYDRASVPFKEFMSKHTRQKDLDLFLKYNQAE...........KPASVEEIPLTMLVPAFALSEIKTAFQ
IGFMIFIPFLVIDMIVASTLMSMGMMMLPPVMISLPFKILLFVLVDGWYLVMKSLLQSF.....
>up|A0A0J5TH26|A0A0J5TH26_9BACI/17-221
.stSVKLLLLFTVLSLAPSILILMTCFTRIIIVLSFVRTSLATQQMPPNQVLIGLSLFLTFFIMAPTFQQVNEDA..LTP
LFNEEINLEQAYDRASVPFKEFMSSHTRQKDLELFLNYSGAE...........QPESIEDIPLTSLVPAFALSEIKTAFQ
IGFMIFIPFLVIDMVVASILMSMGMMMLPPVMISLPFKILLFVLVDGWYLVVKSLLQSF.....
>up|A7GGN9|A7GGN9_CLOBL/54-257
..dNIKLLIMLTVLTLLPSFIVMMTSFVRTIVVFGFLRNAMGTQQSPPNQVMIGLALFLTLFIMYPVYSEVNTKA..IQP
YMKNKITQEQAVEIGAKPLRQFMLKQTRQKDLKLFVDLAKPN...........FKVTKDNAPLYIVVPAFIISELKTAFQ
IGFLLFIPFLIIDLVVASVLMSMGMFMLPPVMISLPFKLLLFVMVDGWYLLVKSLVMSF.....
>up|I3V086|I3V086_PSEPU/45-248
..vSLQILLIMTALSFIPAFVILMTSFTRIIIVFSILRQALGLQQTPSNQLLNGMALFLTMFIMAPVFERVNQDA..LQP
YLKEQMTAQQAIDKAQGPLKDFMLAQTRQSDLDLFMRLSKRT...........DIAGPDQVPLTILVPAFVTSELKTAFQ
IGFMIFIPFLIIDMVVASVLMAMGMMMLSPLIISLPFKIMLFVLVDGWALIMGTLASSF.....
>up|R7C8K5|R7C8K5_9CLOT/80-286
..aSMKMILVLTLLSLAPFLLVMVTSFTRIIVVLHFVRSALGTQTSPPNQVLIGIALFLTLFIMAPVMTQINKDC..IQP
YDKGKLTQEEALNAGLKPIRKFMFEQTNRKDIRLFMEIEKQS........ndvSIEKEDEIPTLVLIPAFMISELRIAFI
IGFLIYLPFIVIDMVVASTLMSMGMMMLPPTTISMPFKILLFVLADGWNLVIGQLVKTF.....
>up|Q83WM7|Q83WM7_CAMJU/39-243
..tTLNIVIVLTILALAPSIVFVMTSFLRLIVVFSFLRQAMGTQSMPPNTILVTLALILTFFIMEPVATKSYNEG..IKP
YLSEKIGYEEAFIKGAKPFKDFMLKNTREKDLALFYRIRNLP...........NPKTIDDVPLTVLVPAFMISELKTAFE
IGFLIYLPFLVIDMVVSSVLMAMGMMMLPPTMISLPFKLLIFVLVDGWNLLVQRLVESFv....
>up|Q8RA04|Q8RA04_CALS4/17-220
.stSLQIVLLLTVLTLAPSILIMMTSFTRIVIVLAFLRNALGLQQMPPNQVLIGLALFLTFYIMAPVGYDINNNA..IKP
YVEGQINQYEAYQRAIKPLKNFMLRQTRQNDLALFVNLAKI-...........KVDKVEDLPMRVVIPAFIISELKTAFE
IGFIIYIPFLVIDIIVASVLMSMGMFMLPPVLISLPFKVLLFILVDGWNLVVKSLILGF.....
>up|I3VWA7|I3VWA7_THESW/46-248
..sSIQIVLLLTVLTLAPSILIMMTSFTRIIVVLSFLRNALGLQQMPPNQVLIGLALFLTFFIMAPVGAQINKDS..IQP
YMQGKITPQEAYVKARDPLKSFMLKQTRKNDLNLFISLSKL-...........KVKSVNDVPLRVVIPSFIISELKTAFE
IGFIIYIPFLIIDMVVASVLMSMGMFMLPPVLISLPFKLLLFILVDGWNILVKSLVIGF.....
>up|F4A1V2|F4A1V2_MAHA5/54-256
...SLQILLLLTILSLAPAILIMLTSFTRIIVVLSFVRSALGLQQMPPNQVIIGLALFLTFFTMAPVATQINQTA..LQP
YMNGQIEQQQAIDNAMVPLREFMFKETREKDLNLFVNLSGMD...........KPEQLSDISSTVLIPAFIISELKTAFQ
IGFLIYVPFIVIDMVVATTLMSMGMMMIPPVMISLPFKVLLFIMVDGWNLVVQSLITSF.....
>ur|UPI0002FE364B|UniRef100_UPI0002FE364B/18-221
..tSVKLLLLLTVLSLAPSILILMTSFTRIVIVLSFTRTALATNQTPPNQVIIGLALFLTFFIMAPTFQQVNDEA..LQP
LFNEEIGLEEAYSRASLPFKEFMAKHTRQGDLELFLQYSQAE...........RPQSIEEIPLTILVPAYALSELKTAFQ
MGFMIFIPFIVIDMVVASVLMSMGMMMLPPVMISLPFKILLFVLVDGWYLVIKSLLQSF.....
>up|A0A0L0J0T9|A0A0L0J0T9_9RHOB/51-254
..rALQLVALLTILSLAPSILVMVTSFTRIVVVLSLLRSAIGLQTAPPNTVMVSLALFLTAFIMAPTLQTAYNEG..IQP
LVEGTIEFDQAFERASEPFHAFMLTQVREKDLALFQELSGQA...........PPETPQDLSFQVLIPAFMISELRRAFE
IGFLLYLPFLIIDLVIASILMSMGMMMLPPVVISLPFKLIFFVLVDGWYLVAGSLVRSF.....
>up|A0A037Z2Y7|A0A037Z2Y7_CLOTT/56-259
..dNIKILIVLTILTLLPSFIVMMTSFVRITVVFGFLRNAMGTQQSPPNQVLIGLALFLTVFIMTPVYNKLNTNA..IQP
FLQNKIDQNMAIEEGAKPLREFMLKQTRQKDLKLFMEVAKAG...........ENITKDNVPLYIVVPSFIISELKTAFQ
IGFLLYIPFLIIDLVVASVLMSMGMFMLPPVMVSLPFKLLLFVMVDGWHLLVKSLIMSF.....
>up|K4L4K2|K4L4K2_9FIRM/12-215
..sAVQILLLVTILSFAPAILVLMTSFTRIVVVLSFVRNALGTQTLPPTQVIIGLSLFLTFFVMMPTFNEINTNA..LQP
YLQSQITKEEALDKAQQPLRTFMFKQTREKDLALFVNMAKIE...........QPKTYGDIPTYVLIPAFVISELKTAFQ
MGFAIFIPFIIIDMVVSSTLMSMGMMMLPPMMISLPFKILLFVLVDGWSLVVKSLVSSF.....
>ur|UPI0005F93528|UniRef100_UPI0005F93528/54-257
..dNIKLLIMLTVLTLLPSFIVMMTSFVRTIVVFGFLRNAMGTQQSPPNQVMIGLALFLTLFIMQPVYSEINTKA..IQP
YMKNKITQEQAVEIGAKPLRQFMLKQTRQKDLKLFVDLGKPN...........FKVTKDNAPLYIVVPAFIISELKTAFQ
IGFLLFIPFLIIDLVVASVLMSMGMFMLPPVMISLPFKLLLFVMVDGWYLLVKSLVMSF.....
>up|A0A0H5M0E4|A0A0H5M0E4_YERIN/46-249
...PVQTLVLLTSLTFLPACLLMMTGFTRIIIVLGLLRSALGTQSTPPNQVLLGLALFLTFFVMSPVFNSVYEDA..WVP
LSEDKITMEAALPRAEQPFRAFMLEHTRESDLALFTRIAKHD...........DYATPQDVPLRILMPAFVTSELKTGFQ
IGFTVFIPFLIIDLVIASVLMALGMMMLPPATISLPFKLMLFVLVDGWQLVMGSLAQSFy....
>up|A0A0J5SNS6|A0A0J5SNS6_9BACI/17-221
.stSVKLLLLFTVLSLAPSILILMTCFTRIIIVLSFVRTSLATQQMPPNQVLIGLSLFLTFFIMAPTFQQVNEDA..LTP
LFNEEINLEQAYDRASVPFKEFMSSHTRQKDLELFLNYSGAE...........EPESIKDIPLTSLVPAFALSEIKTAFQ
IGFMIFIPFLVIDMVVASILMSMGMMMLPPVMISLPFKILLFVLVDGWYLVVKSLLQSF.....
>up|A0A0B5JW85|A0A0B5JW85_9PSED/49-252
..vSLQILLIMTALSFIPAFVILMTSFTRIIIVFSILRQALGLQQTPSNQILTGMALFLTMFIMAPVFDRVNQDA..LQP
YLKEQMTAQQAIDKAQGPLKDFMLAQTRQSDLDLFMRLSKRT...........DIAGPDQVPLTILVPAFVTSELKTAFQ
IGFMIFIPFLIIDMVVASVLMAMGMMMLSPLIISLPFKIMLFVLVDGWALIMGTLASSF.....
>ur|UPI00068CFA1D|UniRef100_UPI00068CFA1D/29-232
..tTMRIILLITILSIAPAILILMTCFTRIIVVLGFVRNALGTQQIPPNQVLIGLALFMTFFIMAPTFSEMNQTA..LKP
FLAGELSQEEAFKQASIPLKEFMAKHTRQKDLALFLDYAKLE...........KPKEINDIPLKALVPAFAISELKTAFQ
MGFMIFIPFLVIDMIVSSVLMSMGMMMLPPVMISLPFKILLFILVDGWHLIVESLLRSF.....
>ur|UPI0005B54DAE|UniRef100_UPI0005B54DAE/69-273
...PIQTLVLLTSLSFLPAAMLMMTGFTRIIIVLGLLRNALGTATSPPNQVLVGLSLFLTFFVMAPVLDRVYNDA..YKP
LSENKISLEAAAAKAAEPLKAFMLRQTREKDLAMFAQMAKAP...........EMQGPEEVPLSILVPAFVTSELKTAFQ
IGFTIFIPFLIIDLVVASVLMAMGMMMVPPATISLPFKLMLFVLVDGWQLLLGSLAQSFmn...
>ur|UPI000258A6FD|UniRef100_UPI000258A6FD/39-243
..tTLNIVIVLTILALAPSIVFVMTSFLRLIVVFSFLRQAMGTQSMPPNTILVTLALILTFFIMEPVATKSYNEG..IKP
YLAEKIGYEEAFIKGAKPFKDFMLKNTREKDLALFYRIRNLP...........NPKTIDDVPLTVLVPAFMISELKTAFE
IGFLIYLPFLVIDMVVSSVLMAMGMMMLPPTMISLPFKLLIFVLVDGWNLLVQRLVESFv....
>up|I7LFM2|I7LFM2_9CLOT/49-253
..dNIKLLILLTSLTFIPAIVLLMTSFTRIIVVLGFIRNALSTQQSPPNQVLIGLALFMTFFIMAPVYNKINNEA..IQP
YIKGQISQQQAIEIGSKPLKDFMLKQTREKDLALFYNAANIE...........KPKDRYDVPFKILIPAFVISELKTAFQ
MGFMIFVPFIVIDMVVASILMSMGMFMLPPVTISLPFKILLFVLADGWHLVVKSLIQSFm....
>up|A0A090KQQ4|A0A090KQQ4_CAMJU/39-243
..tTLNIVIVLTILALAPSIVFVMTSFLRLIVVFSFLRQAMGTQSMPPNTILVTLALILTFFIMEPVATKSYNEG..IKP
YLAEKIGYEEAFIKGAKPFKDFMLKNTREKDLALFYRIRNLP...........NPKTIDDVPLTVLVPAFMISELKTAFE
IGFLIYLPFLVIDMVVSSVLMAMGMMMLPPTMISLPFKLLIFVLVDGWNLLVQRLVESFv....
>up|V6IZU7|V6IZU7_9BACL/21-224
..tTLQLLLVLTVLSLAPAILVLMTCFTRIIIVLSFVRTSLSTQQMPPNQVLVGLALFLTFFVMAPVYGQINTQA..IQP
YMKHEITQKQALSKAQSPIKEFMAKETREKDLQLFLSYGKYK...........QPKKVSDIPLTALVPAFTISELKTAFQ
MGFMIFIPFLVIDMVVASILMAMGMMMLPPVMISLPFKILLFIMVDGWYLIVESLLKSF.....
>up|Q6TLN5|Q6TLN5_AERHY/6-215
..dELNLIVGLALLALLPFIAVMATSFVKLAVVFSLLRNALGVQQIPPNMAMYGLAIILSIYVMAPVGFATQDYLrqNEV
SLAKSESVEKFLDEGMAPYRTFLKKQIKPREHAFFIDSTKQ-lwpse......YADRLESDSLLILLPAFTVSELSRAFE
IGFLIYLPFIAIDLIISNILLAMGMMMVSPMTISLPFKLLLFVLLDGWARLTHGLVISY.....
>ur|UPI00069AF044|UniRef100_UPI00069AF044/39-243
..tTLNIVIVLTILALAPSIVFVMTSFLRLIVVFSFLRQAMGTQSMPPNTILVTLALILTFFIMEPVATKSYNEG..IKP
YLAEKIGYEEAFIKGAKPFKDFMLKNTREKDLALFYRIRNLP...........NPKTIDDVPLTVLVPAFMISELKTAFE
IGFLIYLPFLVIDMVVSSVLMAMGMMMLPPTMISLPFKLLIFVLVDGWNLLVRRLVESFv....
>up|A0A0B6V6C8|A0A0B6V6C8_CAMJU/39-243
..tTLNIVIVLTILALAPSIVFVMTSFLRLIVVFSFLRQAMGTQSMPPNTILVTLALILTFFIMEPVATKSYNEG..IKP
YLAEKIGYEEAFIKGAKPFKDFMLKNTREKDLALFYRIRNLP...........NPKTIDDVPLTVLVPAFMISELKTAFE
IGFLIYLPFLVIDMVVSSVLMAMGMMMLPPTMISLPFKLLIFVLVDGWNLLVQRLVESFv....
>ur|UPI0006832290|UniRef100_UPI0006832290/23-226
...PVQTLILLTSLTFLPACLLMMTGFTRIIIVLGLLRSALGTQSTPPNQVLLGLALFLTFFVMSPVFNSVYEDA..WVP
LSEDRITMEAALPRAEQPFRAFMLEHTRESDLALFTRIAKHE...........DYATPQDVPLRILMPAFVTSELKTGFQ
IGFTVFIPFLIIDLVIASVLMALGMMMLPPATISLPFKLMLFVLVDGWQLVMGSLAQSFy....
>up|A0A0L6X862|A0A0L6X862_PROST/43-246
...PVQTLLFLTLLGFIPALLLMMTSFTRIIIVLGLLRNALGTPSAPPNQVLLGLALFLTFFVMSPVADQAYREA..YQP
FSEDKISLETALERGTAPFRTFMLGQTRESDLALFARIAKVG...........EIQEAKDVPMRILVPAFITSELKTAFQ
IGFTIFIPFLIIDLVVASVLMALGMMMVPPATVSLPFKLMLFVLVDGWQLLLGSLSQSFf....
>up|I6UJK3|I6UJK3_CAMJU/40-244
..tTLNIVIVLTILALAPSIVFVMTSFLRLIVVFSFLRQAMGTQSMPPNTILVTLALILTFFIMEPVATKSYNEG..IKP
YLAEKIGYEEAFIKGAKPFKDFMLKNTREKDLALFYRIRNLP...........NPKTIDDVPLTVLVPAFMISELKTAFE
IGFLIYLPFLVIDMVVSSVLMAMGMMMLPPTMISLPFKLLIFVLVDGWNLLVQRLVESFv....
>ur|UPI00069991E6|UniRef100_UPI00069991E6/38-242
..tTLNIVIVLTILALAPSIVFVMTSFLRLIVVFSFLRQAMGTQSMPPNTILVTLALILTFFIMEPVATKSYNEG..IKP
YLAEKIGYEEAFIKGAKPFKDFMLKNTREKDLALFYRIRNLP...........NPKTIDDVPLTVLVPAFMISELKTAFE
IGFLIYLPFLVIDMVVSSVLMAMGMMMLPPTMISLPFKLLIFVLVDGWNLLVQRLVESFv....
>ur|UPI000258AA45|UniRef100_UPI000258AA45/39-243
..tTLNIVIVLTILALAPSIVFVMTSFLRLIVVFSFLRQAMGTQSMPPNTILVTLALILTFFIMEPVATKSYNEG..IKP
YLAEKIGYEEAFIKGAKPFKDFMLKNTREKDLALFYRIRNLP...........NPKTIDDVPLTVLVPAFMISELKTAFE
IGFLIYLPFLVIDMVVSSVLMAMGMMMLPPTMISLPFKLLIFVLVDGWNLLVQRLVESFv....
>up|A7H433|A7H433_CAMJD/39-243
..tTLNIVIVLTILALAPSIVFVMTSFLRLIVVFSFLRQAMGTQSMPPNTILVTLALILTFFIMEPVATKSYNEG..IKP
YLAEQIGYEEAFIKGTKPFKDFMLKNTREKDLALFYRIRNLP...........NPKTIDDVPLTVLVPAFMISELKTAFE
IGFLIYLPFLVIDMVVSSVLMAMGMMMLPPTMISLPFKLLIFVLVDGWNLLVQRLVESFv....
>ur|UPI00069A0383|UniRef100_UPI00069A0383/39-243
..tTLNIVIVLTILALAPSIVFVMTSFLRLIVVFSFLRQAMGTQSMPPNTILVTLALILTFFIMEPVATKSYNEG..IKP
YLAEKIGYEEAFIKGAKPFKDFMLKNTREKDLALFYRIRNLP...........NPKTIDDVPLTVLVPAFMISELKTAFE
IGFLIYLPFLVIDMVVSSVLMAMGMMMLPPTMISLPFKLLIFVLVDGWNLLVQRLVESFv....
>up|A0A0K6JBV5|A0A0K6JBV5_BACCE/17-221
.ssTVKLLLLLTVFSVAPGILILMTCFTRIVIVLSFVRTSLATQSMPPNQVLIGLALFLTFFIMAPTFSEINKEA..LTP
LMDNKISLDEAYSKAEEPIKEFMSKHTRQKDLALFMNYAKMD...........KPESLKDIPLTTMVPAFAISELKTAFQ
IGFMIFIPFLIIDMVVASVLMSMGMMMLPPVMISLPFKILLFVLVDGWYLIVKSLLQSF.....
>up|G9Z8K0|G9Z8K0_9ENTR/41-244
...PVQTLVFITSLTFIPAILLMMTSFTRIIIVFGLLRNALGTPSAPPNQVLLGLALFLTFFIMSPVIDKIYADA..YQP
FSEDKISMEQALDKGAQPLREFMLRQTREADLALFARLANTA...........PLQGPEAVPMRILLPAYVTSELKTAFQ
IGFTIFIPFLIIDLVIASVLMALGMMMVPPATIALPFKLMLFVLVDGWQLLIGSLAQSFy....
>up|D7DQ25|D7DQ25_METV0/55-257
...SLQTLILLTSLTFLPAALLMMTGFTRIIIVLSLLRQALGTQSAPPNQVMVGLALFLTFFVMSPVIDKIYVDA..YQP
LSENKITMQEAMDKGAAPLKAFMMKQTREGDLALFVNMAKIE...........KIETPDQVPLLVLVPAFMTSELKTAFQ
IGFAIFIPFLIIDMVVASVLMAMGMMMVSPSIVSLPFKLMLFVLVDGWQLLLGSLVQSF.....
>ur|UPI0006C70812|UniRef100_UPI0006C70812/7-215
...ELDLIIGLALLSLLPFIAVMATSFLKLSVVFSLLRNALGVQQIPPNMAMYGLAIILTIYVMAPVGFATQDYLrqNEV
SFSNAQSVEKFLEEGMAPYRNFLKQHIKPSERTFFIDSTR-Qiwpsq......YADRLEPDSLLILLPAFTVSELTRAFE
IGFLLYLPFIAIDLIISNILLAMGMMMVSPMTISLPFKLLLFVLLDGWTRLTHGLVISY.....
>ur|UPI00058968B7|UniRef100_UPI00058968B7/17-221
.stTIKLLLLLTVFSLAPGILILMTCFTRVVVVLAFLRTALGTQQTPPTQVLIGLALFISFFVMAPTFSEVNKEA..LQP
LFNNEISLDEAYDKAALPMKEFMTKYTREKDLALFLNYEGAE...........KPESMEEIPMRALVPAFVISELKTAFQ
IGFMIFVPFLVIDMIVSSILMSMGMMMLPPVMISLPFKILLFVLVDGWNLVIKSLLLSF.....
>up|A0A0M3F957|A0A0M3F957_ENTCL/41-244
...PVQTLVFITSLTFIPAILLMMTSFTRIIIVFGLLRNALGTPSAPPNQVLLGLALFLTFFIMSPVIDKIYTDA..YQP
FSEEKISMQEALDKGAQPLREFMLRQTREADLALFARLANAG...........PIQGPEAVPMRILLPAYVTSELKTAFQ
IGFTIFIPFLIIDLVIASVLMALGMMMVPPATIALPFKLMLFVLVDGWQLLVGSLAQSFy....
>ur|UPI0002DB69AF|UniRef100_UPI0002DB69AF/6-215
..dELNLIVGLALLALLPFIAVMATSFVKLAVVFSLLRNALGVQQIPPNMAMYGLAIILSIYVMAPVGFATQDYLrqNEV
SLAKSESVEKFLDEGMAPYRAFLKKQIKPREHAFFIDSTKQ-lwpse......YADRLESDSLLILLPAFTVSELSRAFE
IGFLIYLPFIAIDLIISNILLAMGMMMVSPMTISLPFKLLLFVLLDGWARLTHGLVISY.....
>up|Q893Z3|Q893Z3_CLOTE/57-260
..dNLKLFLMITALSILPSFIVMMTSFVRISVVFGFLRNAMGTQQSPPNQVLVGLALFLTIFIMTPVYQIINKEA..IQP
FVKSEINQEQAFETGSKPLREFMLKQTREKDLKLFVEISNID...........KNITKENVPLYVVVPSFIISELKTAFQ
IGFLLYIPFLVIDLVVASVLMSMGMFMLPPVMVSLPFKLLLFVMVDGWHLLIKSLIMSF.....
>up|A0A023E904|A0A023E904_AERSA/6-215
..dELNLIVGLALLALLPFIAVMATSFVKLAVVFSLLRNALGVQQIPPNMAMYGLAIILSIYVMAPVGFATQDYLrqNEV
SLAKSESVEKFLDEGIAPYRDFLKKQIKPREHAFFIDSTKQ-lwprk......YADRLEPDSLLILLPAFTVSELSRAFE
IGFLIYLPFIAIDLIISNILLAMGMMMVSPMTISLPFKLLLFVLLDGWARLTHGLVISY.....
>ur|UPI00061CE290|UniRef100_UPI00061CE290/41-244
...PIQTLLFLTALGFLPALLLMMTAFTRIVIVLSLLRQALGTMQAPPNQVIVGMSLFLTFFIMSPVFDKIYQVA..YQP
YAEQKIGFNQAVEKGVVPLKDFMLKQTRQKDLAFFIDISGEK...........KPNGPEDVSLRTLVPAFVTSELKTAFQ
IGFIVFIPFIIIDFVVASILMAMGMMMVSPVIISLPFKLMLFVLVDGWALLMGSLVQSFy....
>ur|UPI0006A781D0|UniRef100_UPI0006A781D0/22-226
.etTIQLLLLLTVLSLAPSILILMTCFTRIVIVLSFVRTSLATQQMPPNQVLVGIALFLTFFIMAPTFQEINHDA..IGP
LIKGKITQEEAFDKGTLPLKEFMTKHTREKDLQLFLNYSGAK...........KPEKIKDISLLALVPAYAISELKSAFQ
MGFMIFVPFLVIDMVVASVLMAMGMMMLPPVMISLPFKILLFILVDGWYLIVKSLLLSY.....
>up|C6WV97|C6WV97_METML/48-250
...SLQTLILLTSLTFLPAIVLMMTGFTRIIIVLSLLRQALGTQSVPPNQVMIGLALFLTFFVMSPVIDKIYVDA..YKP
LSENQISMQEAMDKGVAPLKEFMLKQTREGDLALFVKMAEVE...........KIESPDQVPLKVLVPAFVTSELKTAFQ
IGFAIFIPFLIIDMVVASVLMSMGMMMVSPAIVALPFKLMLFVLVDGWQLILGSLVESF.....
>up|U6EYK1|U6EYK1_CLOTA/57-260
..dNLKLFLMITALSILPSFIVMMTSFVRISVVFGFLRNAMGTQQSPPNQVLVGLALFLTIFIMTPVYQIINKEA..IQP
FVKSEINQEQAFETGSKPLREFMLKQTREKDLKLFVEISNID...........KNITKENVPLYVVVPSFIISELKTAFQ
IGFLLYIPFLVIDLVVASVLMSMGMFMLPPVMVSLPFKLLLFVMVDGWHLLIKSLIMSF.....
>ur|UPI00057B6F46|UniRef100_UPI00057B6F46/17-221
.stSVKMLLLLTVLSLAPAILILMTSFARIIIVLSFVRSALATQQMPPNQVLIGLALFLTFFIMAPTFQQVNDDA..LKP
LFAEEISLDDAYEKASVPFKEFMGKHTRQKDLELFLRYNNAD...........RPETMEDIPLTMMVPAFALSEIKTAFQ
MGFMIFIPFLVIDMIVASILMSMGMMMLPPVMISLPFKILLFVLVDGWYLIVKSLLQSF.....
>up|A0A0L6FUJ7|A0A0L6FUJ7_9PSED/6-215
..dELSLILGLALLSLVPFIAVMATSFLKMAVVFSLLRNALGVQQIPPNMALYGLAIILSIYVMAPVGMATYDYLsaHQT
TLADARSVERFLDEGMTPFRSFLDGQVNERERAFFLDSAR-Qlwpsr......YAERVDGNSLLVLLPAFTISELSRAFE
IGFLIYLPFIAIDLIISNILLAMGMMMVSPVTISLPFKLLLFVLLDGWGRLSHGLVLSY.....
>up|C0GJG6|C0GJG6_9FIRM/54-256
...SLQLLMLLTVLTLVPAFLALMTSFTRIVVVLGFVRNALATQQTPPNQVIIGLALFLTFFIMAPIYTQVNETA..IQP
YLEEEITQEEALAIGAQPLREFMFHQTREKDLALFVNISNGE...........RPETRDDVPMHVLVPAFVISELKTAFQ
MGFMLFIPFVIIDMVVASTLMSMGMFMLPPVMVSLPFKLLLFVMVDGWHLVVKSLVESF.....
>ur|UPI0005CF0A8A|UniRef100_UPI0005CF0A8A/6-215
..dELNLIVGLALLALLPFIAVMATSFVKLAVVFSLLRNALGVQQIPPNMAMYGLAIILSIYVMAPVGFATQDYLrqNEV
SLAKSESVEKFLDEGMAPYRAFLKKQIKPREHAFFIDSTKQ-lwpse......YAERLESDSLLILLPAFTVSELSRAFE
IGFLIYLPFIAIDLIISNILLAMGMMMVSPMTISLPFKLLLFVLLDGWARLTHGLVISY.....
>up|P69980|YSCR_YERPE/6-215
..dEINLIIVLSLLTLLPLISVMATSFVKFAVVFSLLRNALGVQQIPPNMAMYGLAIILSLYVMAPVGFATQDYLqaNEV
SLTNIESVEKFFDEGLAPYRMFLKQHIQAQEYSFFVDSTK-Qlwpkq......YADRLESDSLFILLPAFTVSELTRAFE
IGFLIYLPFIVIDLVISNILLAMGMMMVSPMTISLPFKLLLFVLLDGWTRLTHGLVISY.....
>ur|UPI0005A9BC61|UniRef100_UPI0005A9BC61/6-215
..dELNLIVGLALLALLPFIAVMATSFVKLAVVFSLLRNALGVQQIPPNMAMYGLAIILSIYVMAPVGFATQDYLrqNEV
SLTKSESVEKFLDEGMAPYRDFLKKQIKPREHAFFIDSTKQ-lwpsk......YADRLEPDSLLILLPAFTVSELSRAFE
IGFLIYLPFIAIDLIISNILLAMGMMMVSPMTISLPFKLLLFVLLDGWARLTHGLVISY.....
>ur|UPI00058BA355|UniRef100_UPI00058BA355/36-239
..rVIQLIALLTVLSLAPSILIMVTSFTRIVVVLSLLRTALGTATAPPNTVIISLALFLTAFVMGPAFQQAYDVG..VRP
LMNNEITAEQAFQRSSEPFRAFMLKNVREKDLKLFVDMAREP...........APPTPADLSLRILVPAFMISELRRAFE
IGFLLFLPFLIIDLVVASVLMSMGMMMLPPAVISLPFKLIFFVLVDGWSLVAGSLVQSY.....
>up|W0EN21|W0EN21_9FIRM/10-213
..sAVQILLLVTVLSFAPAILVLMTSFTRIVVVLSFVRNALGTQTLPPTQVIIGLSLFLTFFVMMPTFNEINTHA..LQP
YMKTQITKEEALDKAEQPLRTFMFKQTREKDLALFVNMAKIE...........QPKTYGDIPTYVLIPAFVISELKTAFQ
MGFAIFIPFIIIDMVVSSTLMSMGMMMLPPMMISLPFKILLFVLVDGWSLVVKSLVSSF.....
>up|A0A0D0FJM4|A0A0D0FJM4_9BACI/17-221
.stSVKLLLLLTVLTIAPSILIMVTSFTRIVIVLSFVRTGLGTQQTPPNQVIIGLSLFMTFFIMAPTFSQVNDEA..LKP
LFNNEINLEEAYSKAVVPFKEFMSKYTRQEDLALFLEYTGAE...........PPESVEDIALSALVPAFTISELKTAFQ
IGFMIFIPFLVIDMVVASVLMSMGMMMLPPVMISLPFKILLFVLVDGWHLVVKSLLQTF.....
>up|F0SZV8|F0SZV8_SYNGF/46-249
..sAIQIFLIMTVLSLVPAILVLMTSFTRIIVVLSFVRNAMGTQQLPPNQVIIGLALILTFFVMAPTFSQVNTNA..IKP
YIENQISREEALTRAEAPLREFMIKQTREKDLALFVGLSQIP...........QPKTYRDIPTYVLVPSFVISELKTAFQ
IGFAIFIPFMIIDMIVASTLMSMGMMMLPPMMISLPFKILLFVIVDGWYLIVQSLVASF.....
>up|Q7N5L0|Q7N5L0_PHOLL/40-243
...PVQTLVFITALTFIPAALLMMTSFTRIIIVLGLLRNALGTPSAPPNQVLLGLALFMTFFIMSPVFDKVYQDA..YLP
FSEDKISLETALENGAKPLRQFMLRQTRENDLALFARLADQP...........PFETADSVPMRVLMPAFITSELKTAFQ
IGFTLFIPFLIIDLVVASVLMALGMMMVPPATISLPFKLMLFVLVDGWQLLLGSLAQSFy....
>up|A0A0M3EXA2|A0A0M3EXA2_MORMO/40-242
...PVQTLLFLTLLGFIPALLLMTTSFTRIIIVLGLLRNALGTPSAPPNQVLLGLALFLTFFVMSPVFDKVYEDA..YRP
FSEDKISLETALDRGTAPLRTFMLGQTRENDLALFARIAKTG...........EIQEAKDVPMRILIPAFITSELKTAFQ
IGFTLFIPFLIIDLVVASVLMALGMMMVPPATVSLPFKLMLFVLVDGWQLLLGSLSQSF.....
>up|P35528|FLIP_BACSU/17-221
.ssTVKLLLLLTVFSVAPGILILMTCFTRIVIVLSFVRTSLATQSMPPNQVLIGLALFLTFFIMAPTFSEINKEA..LTP
LMDNKISLDEAYTKAEEPIKEFMSKHTRQKDLALFMNYAKMD...........KPESLKDIPLTTMVPAFAISELKTAFQ
IGFMIFIPFLIIDMVVASVLMSMGMMMLPPVMISLPFKILLFVLVDGWYLIVKSLLQSF.....
>ur|UPI00035DCB7D|UniRef100_UPI00035DCB7D/17-221
.ssTVKLLLLLTVFSVAPGILILMTCFTRIVIVLSFVRTSLATQSMPPNQVLIGLALFLTFFIMAPTFSEINKEA..LTP
LMDNKISLDEAYTKAEEPIKEFMSKHTRQKDLALFMNYAKMD...........KPESLKDIPLTTMVPAFAISELKTAFQ
IGFMIFIPFLIIDMVVASVLMSMGMMMLPPVMISLPFKILLFVLVDGWYLIVKSLLQSF.....
>ur|UPI0003D7A055|UniRef100_UPI0003D7A055/17-221
.ssTVKLLLLLTVFSVAPGILILMTCFTRIVIVLSFVRTSLATQSMPPNQVLIGLALFLTFFIMAPTFSEINKEA..LTP
LMDNKISLDEAYTKAEEPIKEFMSKHTRQKDLALFMNYAKMD...........KPESLKDIPLTTMVPAFAISELKTAFQ
IGFMIFIPFLIIDMVVASVLMSMGMMMLPPVMISLPFKILLFVLVDGWYLIVKSLLQSF.....
>ur|UPI0003044E23|UniRef100_UPI0003044E23/12-215
..sAVQILLLVTVLSFAPAILVLMTSFTRIVVVLSFVRNALGTQTLPPTQVIIGLSLFLTFFVMMPTFNEINTHA..LQP
YMKTQITKEEALDKAEQPLRTFMFKQTREKDLALFVNMAKIE...........QPKTYGDIPTYVLIPAFVISELKTAFQ
MGFAIFIPFIIIDMVVSSTLMSMGMMMLPPMMISLPFKILLFVLVDGWSLVVKSLVSSF.....
>up|A0A0L6XF37|A0A0L6XF37_MORMO/43-245
...PVQTLLFLTLLGFIPALLLMTTSFTRIIIVLGLLRNALGTPSAPPNQVLLGLALFLTFFVMSPVFDKVYEDA..YRP
FSEDKISLETALDRGTAPLRTFMLGQTRENDLALFARIAKTG...........EIQEAKDVPMRILIPAFITSELKTAFQ
IGFTLFIPFLIIDLVVASVLMALGMMMVPPATVSLPFKLMLFVLVDGWQLLLGSLSQSF.....
>up|D1NZJ1|D1NZJ1_9ENTR/43-246
...PVQTLLFLTLLGFIPAMLLMMTSFTRIIIVLGLLRNALGTPSAPPNQVLLGLALFLTFFVMSPVADQVYREA..YQP
FSEDKISLETALEKGTAPLRTFMLGQTRESDLALFARIAKVG...........EIQEAKDVPMRILVPAFITSELKTAFQ
IGFTIFIPFLIIDLVVASVLMALGMMMVPPATVSLPFKLMLFVLVDGWQLLLGSLSQSFf....
>up|A0A0K9F627|A0A0K9F627_9BACI/17-221
.stSIKLLLMLTVLSLAPSILILMTSFTRIVIVLSFVRTALATQQMPPNQVIVGLALFLTFFIMAPTFQEVNKEA..LQP
LFSEEIGIEEAYDRASVPFKEFMSKHTRQKDLDLFLTYNKAE...........KPASVEEIPLTMLVPAFALSEIKTAFQ
IGFMIFIPFLVIDMIVASTLMSMGMMMLPPVMISLPFKILLFVLVDGWYLVMKSLLQSF.....
>up|A0A0M1IZ99|A0A0M1IZ99_9CLOT/54-257
..dNIKLLIMLTVLTLLPSFIVMMTSFVRTIVVFGFLRNAMGTQQSPPNQVMIGLALFLTLFIMKPVYTEINTKA..IQP
YMKNKITQEQAVEIGAKPLRQFMLKQTRQKDLKLFVDLAKPN...........FKVTKDNAPLDIVVPAFIISELKTAFQ
IGFLLFIPFLIIDLVVASVLMSMGMFMLPPVMISLPFKLLLFVMVDGWYLLVKSLVMSF.....
>up|A0A0A0CTV1|A0A0A0CTV1_PHOLU/40-243
...PVQTLVFITALTFIPAALLMMTSFTRIIIVLGLLRNALGTPSAPPNQVLLGLALFMTFFIMSPVFDKVYQDA..YLP
FSEDKISLETALENGAKPLRQFMLRQTRENDLALFARLADQP...........PFETADSVPMRVLMPAFITSELKTAFQ
IGFTLFIPFLIIDLVVASVLMALGMMMVPPATISLPFKLMLFVLVDGWQLLLGSLAQSFy....
>up|W0V2R4|W0V2R4_9BURK/40-242
...PVQTLILMTSLSFLPAALLMMTCFTRIIIVLSLLRQALGTQSAPPNQVMVGLALFLTLFVMGPVFDKIYTDA..YLP
LQENKINMTQAMDKGVEPLKAFMLKQTRQADLALFAKMSRSP...........ALQGPEDVPLRILVPAFITSELKTAFQ
IGFAIFIPFLIIDMVVASVLMSMGMMMMSPAVISLPFKLMLFVLVDGWQLLLGSLSQSF.....
>up|F9DPA0|F9DPA0_9BACL/17-221
.stSIKMLLLLTVLSLAPAILILMTSFARIIIVLSFVRTALATQQMPPNQVLVGLALFLTFFIMAPVLSQVNEEA..LTP
LFDEEISLDEAYERASGPFKEFMSQHTRQKDLELFMRYNQME...........RPETIEDIPLTMMVPAFALSEIKTAFQ
MGFMIFIPFLVIDMIVASVLMSMGMMMLPPVMISLPFKILLFVLVDGWYLIIQSLLQSF.....
>ur|UPI0005B72274|UniRef100_UPI0005B72274/6-212
..dELNLIVSLALLALIPFIAMMATSFVKLAVVFSLLRNALGVQQIPPNMALYGLAIILSIFIMAPVGFETYDYVkqHDI
SLEDSASVEGLIESGLQPYREFLKKHIRETEAIFFTDAAR-Tlwpqk......YVDRLESDSLLLLLPAFTVSELTRAFE
IGFLLYLPFIAIDLIVSNILLAMGMMMVSPMTISLPFKLLLFVLLDGWTKLTHGLX---.....
>up|K9CZ85|K9CZ85_9FIRM/57-260
..tSMQLLAVLTVLSLAPAMLIMTTSFVRIVVVIGFLRNALSTQNVPPNQVVIALSLFLTFYIMAPYWGQANENG..IQP
YLEGQISQEQALENVAEPMREFMFRQTRESDLALFVNLSDAE...........RPNSQDDVSTFTLIPAFIISELKTAFQ
IGFMIYIPFIVIDMIVASTLMSMGMMMLPPVMISLPFKILLFVMVDGWHLLIQSLIMSF.....
>ur|UPI000257DAEA|UniRef100_UPI000257DAEA/42-246
..tTLNIVIVLTILALAPSIIFVMTSFLRLIVVFSFLRQAMGTQSMPPNTILVTLALILTFFIMEPVATKSYNEG..IKP
YLAEQIGYEEAFARGVKPFKDFMLKNTREKDLALFYRIRNLP...........NPKTIDDVPLTVLVPAFMISELKTAFE
IGFLIYLPFLVIDMVVSSVLMAMGMMMLPPIMISLPFKLLIFVLVDGWNLLVQRLVESFv....
>up|I3DZC4|I3DZC4_BACMT/18-221
..vSVKLLLLLTVLSLAPSILILMTCFTRIVIVLSFVRTALATQQMPPTQVLIGLSLFLTFFVMAPTFEKVNEEA..LTP
LFNNKITLEEAYDRASVPFKEFMSAHTRQKDLALFLDYSKAE...........RPKSIQDIPLTTLVPAFAISELKTAFQ
IGFMIFIPFLVIDMVVSSVLMSMGMMMLPPVMISLPFKILLFIMVDGWYLVVKSLLQSF.....
>up|A0A0J9F9Y2|A0A0J9F9Y2_PHOLU/40-243
...PVQTLVFITALTFIPAALLMMTSFTRIIIVLGLLRNALGTPSAPPNQVLLGLALFMTFFIMSPVFDKVYQDA..YLP
FSEDKISLETALENGAKPLRQFMLRQTRENDLALFARLADQP...........PFETADSVPMRVLMPAFITSELKTAFQ
IGFTLFIPFLIIDLVVASVLMALGMMMVPPATISLPFKLMLFVLVDGWQLLLGSLAQSFy....
>ur|UPI0005CE039F|UniRef100_UPI0005CE039F/39-243
..tTLNIVIVLTILALAPSIVFVMTSFLRLIVVFSFLRQAMGTQSMPPNTILVTLALILTFFIMEPVATKSYNEG..IKP
YLAEKIGYEEAFIKGAKPFKDFMLKNTREKDLALFYRIRNLP...........NPKTIDDVPLTVLVPAFIISELKTAFE
IGFLIYLPFLVIDMVVSSVLMAMGMMMLPPTMISLPFKLLIFVLVDGWNLLVQRLVESFv....
>up|R7JYL9|R7JYL9_9CLOT/74-280
.esTLQILIMLTILALAPSILIMLTSFTRIIVVFHFLRTALGTQTTPPNQVLVGLALFMTIAIMTPVFTQVYDDG..VKP
YTQGQMTEKDALDAGLAPLRKFMLGQTRDKDLKLFMEINKTS.........sdEIKDYDDLSITTIIPAFIISELRTAFI
IGFIIYLPFIVIDMVVASTLMSMGMMMLPPTTISLPFKILLFVLADGWNLIVDQLVRSF.....
>up|W1SMY9|W1SMY9_9BACI/44-248
.snTLRIILLITILSIAPAILILMTSFTRIIVVLGFVRNALGTQQMPPNQVLIGLSLFMTFFIMGPTFSQINNEA..LQP
FMAGKMTQQEAYEAGSTPLKEFMAKHTREKDLALFMNYAGMD...........QPKTVKDIPLTALVPAYAISELKTAFQ
MGFIIFIPFLVIDMIVSSILMSMGMMMLPPVMISLPFKILLFILVDGWHLIFQSLLTSF.....
>up|V9R1U9|V9R1U9_9PSED/41-244
..vSLQILLIMTALSFIPAFVMLMTSFTRIIIVFSILRQALGLQQTPSNQILTGMALFLTLFIMAPVFDKVNQQA..LQP
YLAEKMTAQDAIDKAQGPIKDFMLSQTRSSDLELFMRLSKRT...........DIATPDQAPLTILVPAFVTSELKTAFQ
IGFMIFIPFLIIDLVVASVLMAMGMMMLSPLIISLPFKIMLFVLVDGWALIIGTLASSF.....
>ur|UPI00067440D1|UniRef100_UPI00067440D1/47-250
...PVQTLVFITALTFIPAALLMMTSFTRIIIVLGLLRNALGTPSAPPNQVLLGLALFMTFFIMSPVFDKVYQDA..YLP
FSEDKISLETALENGAKPLRQFMLRQTRENDLALFARLADQP...........PFETADSVPMRVLMPAFITSELKTAFQ
IGFTLFIPFLIIDLVVASVLMALGMMMVPPATISLPFKLMLFVLVDGWQLLLGSLAQSFy....
>up|A0A0A7JMA3|A0A0A7JMA3_9PSED/45-248
..vSLQILLIMTALSFIPAFVILMTSFTRIIIVFSILRQALGLQQTPSNQLLTGMALFLTMFIMAPVFDRVNRDA..LQP
YLNEQMTAQQAIDKAQGPLKDFMLAQTRQSDLDLFMRLSKRT...........DIASPDQAPLTILVPAFVTSELKTAFQ
IGFMIFIPFLIIDMVVASVLMAMGMMMLSPLIISLPFKIMLFVLVDGWALIMGTLAGSF.....
>up|C3K0I8|C3K0I8_PSEFS/41-244
..vSLQILLIMTALSFIPAFVMLMTSFTRIIIVFSILRQALGLQQTPSNQILTGMALFLTLFIMAPVFDKVNQQA..LQP
YLAEKMTAQDAIDKAQGPIKDFMLSQTRSSDLELFMRLSKRT...........DIATPDQAPLTILVPAFVTSELKTAFQ
IGFMIFIPFLIIDLVVASVLMAMGMMMLSPLIISLPFKIMLFVLVDGWALIIGTLASSF.....
>ur|UPI000287DC2B|UniRef100_UPI000287DC2B/17-221
.ssSVKLLLLLTVFSVAPGILILMTCFTRIVIVLSFVRTSLATQSMPPNQVLIGLALFLTFFIMAPTFSEINKEA..LTP
LMDNKISLDEAYTKAEEPIKEFMSKHTRQKDLALFMNYANMD...........KPESLKDIPLTTMVPAFAISELKTAFQ
IGFMIFIPFLIIDMVVASVLMSMGMMMLPPVMISLPFKILLFVLVDGWYLIVKSLLQSF.....
>up|A0A022PFM8|A0A022PFM8_PHOLU/56-259
...PVQTLVFITALTFIPAALLMMTSFTRIIIVLGLLRNALGTPSAPPNQVLLGLALFMTFFIMSPVFDKVYQDA..YLP
FSEDKISLETALENGAKPLRQFMLRQTRENDLALFARLADQP...........PFETADSVPMRVLMPAFITSELKTAFQ
IGFTLFIPFLIIDLVVASVLMALGMMMVPPATISLPFKLMLFVLVDGWQLLLGSLAQSFy....
>ur|UPI0006B2EA30|UniRef100_UPI0006B2EA30/58-261
...SVQTLVLLTSLSFLPAALLMMTGFTRVVIVLGLLRTALGTATSPPNQVLIGLSLFLTFFVMSPVLDRVYTEA..YKP
LSENRISLEQAAERAAAPMKAFMLKQTREKDLALFAQMAKTP...........EMQGPEDVPLRVLVPAFVTSELKTAFQ
IGFTIFIPFLIIDLVVASVLMAMGMMMVPPATISLPFKLMLFVLVDGWQLLLGSLAQSFl....
>up|V2IYJ6|V2IYJ6_9BURK/58-261
...SVQTLVLLTSLSFLPAALLMMTGFTRVVIVLGLLRTALGTATSPPNQVLIGLSLFLTFFVMSPVLDRVYTEA..YKP
LSENRISLEQAAERAAAPMKAFMLKQTREKDLALFAQMAKTP...........EMQGPEDVPLRVLVPAFVTSELKTAFQ
IGFTIFIPFLIIDLVVASVLMAMGMMMVPPATISLPFKLMLFVLVDGWQLLLGSLAQSFl....
>up|A0A061QJ85|A0A061QJ85_9PROT/49-252
...VVQLLLLITVLSLAPSILIVMTSFTRIIIVLSLLRSALGTQQTPPNVVLISLALFLTGFIMAPTLQAAWQQG..IEP
LINEEIEPAEALPAATAPFRTFMLANTREKDLQLFVDAASAN...........QPETADEIPLTSLIPAFVISELKRAFE
IGFLIYIPFIVIDLVIASILMSMGMMMLPPVLISLPFKIIFFVLVDGWHLLAGSLMQSFt....
>up|E5WCY7|E5WCY7_9BACI/17-221
.stSVKLFLLLTVLSLAPSILILMTCFTRIIIVLSFVRTALATQQMPPNQVLIGLSLFLTFFIMAPTMQEVNEQA..LTP
LFNEEINLEEAYEKASIPFKEFMSAHTRQKDLALFLQYSGAE...........APSSIEDIPLTSLVPAFAISEIKTAFQ
IGFMIFIPFLVIDMVVASVLMSMGMMMLPPVMISLPFKILLFVLVDGWYLVVKSLLQSF.....
>up|B6XB89|B6XB89_9ENTR/43-246
...PVQTLLFLTLLGFIPAMLLMMTSFTRIIIVLGLLRNALGTPSAPPNQVLLGLALFLTFFVMSPVADQVYREA..YQP
FSEDKISLETALEKGTAPLRTFMLGQTRESDLALFARIAKVG...........DIQEAKDVPMRILIPAFITSELKTAFQ
IGFTIFIPFLIIDLVVASVLMALGMMMVPPATVSLPFKLMLFVLVDGWQLLLGSLSQSFf....
>ur|UPI0005C86721|UniRef100_UPI0005C86721/47-250
...PVQTLVFITALTFIPAALLMMTSFTRIIIVLGLLRNALGTPSAPPNQVLLGLALFMTFFIMSPVFDKVYQDA..YLP
FSEDKISLETALENGAKPLRQFMLRQTRENDLALFARLADQP...........PFETADSVPMRVLMPAFITSELKTAFQ
IGFTLFIPFLIIDLVVASVLMALGMMMVPPATISLPFKLMLFVLVDGWQLLLGSLAQSFy....
>up|R5URK3|R5URK3_9FIRM/77-285
.stPIKMLLVLTILSLAPSILIMMTSFTRIIIVLHFLRTAIGTQTTPPNQVLIGLALFLTFFIMWPTFQQINKEA..IQP
LDKGEITQSEFFEKAEGPIREFMIKDAKIRDVNLFAEISGETy.........kDTKELSDVPFTTLVPAFILSELRKAFI
MGFLIYIPFIVIDMVVSSVLMSMGMMMLPPTTISLPFKILLFVLADGWDLVIKSLVQTF.....
>up|W3YF67|W3YF67_9ENTR/43-246
...PVQTLLFLTLLGFIPAMLLMMTSFTRIIIVLGLLRNALGTPSAPPNQVLLGLALFLTFFVMSPVADQVYREA..YQP
FSEDKISLETALEKGTAPLRTFMLGQTRESDLALFARIAKVG...........DIQEAKDVPMRILIPAFITSELKTAFQ
IGFTIFIPFLIIDLVVASVLMALGMMMVPPATVSLPFKLMLFVLVDGWQLLLGSLSQSFf....
>up|J5PQ63|J5PQ63_9RHOB/50-253
..rVIQLIALLTVLSLAPSILIMVTSFTRIVVVLSLLRTALGTATAPPNTVIISLALFLTAFVMGPAFQQAYDVG..VRP
LMNNEITAEQAFQRSSEPFRAFMLKNVREKDLKLFVDMAREP...........APPTPADLSLRILVPAFMISELRRAFE
IGFLLFLPFLIIDLVVASVLMSMGMMMLPPAVISLPFKLIFFVLVDGWSLVAGSLVQSY.....
>ur|UPI00069D2265|UniRef100_UPI00069D2265/43-247
..rAVQLVGLLTVLSLAPSIVVMMTSFTRIVVVLSLLRSAIGLQSAPPNAVMVSLALFLTAFIMAPTFQDAYTNG..IEP
VVNNQIDLTEGFTRTMQPMRAFMLAHTREVDLRLFVDLANQP...........QPESQADLETRIIIPAFMISELRRAFE
IGFLIYLPFLIIDMVVSSILMAMGMMMLPPVVVSLPFKLIFFVLVDGWALLAGSLVRSYa....
>up|W7LIQ3|W7LIQ3_BACFI/17-221
.stSVKLFLLLTVLSLAPSILILMTCFTRIVIVLSFVRTALATQQMPPNQVLIGLSLFLTFFIMAPTMQEVNEQA..LTP
LFNEEINLEQAYEKASIPFKEFMSAHTRQKDLALFLEYSGAE...........APASIEDIPLTSLVPAFAISEIKTAFQ
IGFMIFIPFLVIDMVVASVLMSMGMMMLPPVMISLPFKILLFVLVDGWYLVVKSLLQSF.....
>up|Q70WP2|Q70WP2_AERSA/6-215
..dELNLIVGLALLALLPFIAVMATSFVKLAVVFSLLRNALGVQQIPPNMAMYGLAIILSIYVMAPVGFATQDYLrqNEV
SLAKSESVEKFLDEGIAPYRDFLKKQIKPREHAFFIDSTKQ-lwpsk......YADRLEPDSLLILLPAFTVSELSRAFE
IGFLIYLPFIAIDLIISNILLAMGMMMVSPMTISLPFKLLLFVLLDGWARLTHGLVISY.....
>up|A0A0L1M371|A0A0L1M371_9BACI/17-221
.stSVQLLLLLTVFSVAPGILIMMTCFIRIVIVLSFVRTSLGTQQMPPNQILVGLSLFLTFFIMAPTFSQVNEQA..LQP
LLKEKITLNQAYEKAAEPMKEFMSAHTRQKDLALFLEYADID...........KPSSVQDIPLTALVPAYAISELKAAFQ
IGFMIFIPFLIIDMIIASVLMSMGMMMLPPVMISLPFKILLFVLVDGWNLVVKSLLISF.....
>ur|UPI0002584238|UniRef100_UPI0002584238/39-243
..tTLNIVIVLTILALAPSIVFVMTSFLRLIVVFSFLRQAMGTQSMPPNTILVTLALILTFFIMEPVATKSYNEG..IKP
YLAEKIGYEEAFIKGAKPFKDFMLKNTREKDLALFYRIRNLP...........NPKTIDDIPLTVLVPAFMISELKTAFE
IGFLIYLPFLVIDMVVSSVLMAMGMMMLPPTMISLPFKLLIFVLVDGWNLLVQRLVESFv....
>ur|UPI00046EBF14|UniRef100_UPI00046EBF14/45-248
..vSLQILLIMTALSFIPAFVILMTSFTRIIIVFSILRQALGLQQTPSNQILTGMALFLTLFIMAPVFDRVNTDA..LQP
YLKEQMTAQQAIEKAQGPLKDFMLAQTRQSDLDLFMRLSKRT...........DIAGPDQVPLTILVPAFVTSELKTAFQ
IGFMIFIPFLIIDMVVASVLMAMGMMMLSPLIISLPFKIMLFVLVDGWALIMGTLASSF.....
>up|T0YM26|T0YM26_9ZZZZ/41-244
...SLQTLILLTSLSFLPALLLMMTGFTRIIIVLSLMRSALGTQTSPPNQVLIGLALFLTFFVMAPVYDKVYTTA..WAP
YSEEKISLQEAVDRGSIPLKTFMLHQTRESDLALFVKISNSA...........ALQTPDQVPFKVLVPAFVTSELKTAFQ
IGFVIFIPFLIIDMVVASVLMSMGMMMVSPSVISLPFKLMLFVLADGWNLLIGSLVQSFn....
>up|A0A023CDZ6|A0A023CDZ6_9PSED/41-244
..vSLQILLIMTALSFIPAFVMLMTSFTRIIIVFSILRQALGLQQTPSNQILTGMALFLTLFIMAPVFDKVNQQA..LQP
YLAEKMTAQDAIDKAQGPIKDFMLSQTRSSDLELFVRLSKRT...........DIASPDQAPLTILVPAFVTSELKTAFQ
IGFMIFIPFLIIDLVVASVLMAMGMMMLSPLIISLPFKIMLFVLVDGWALIIGTLAGSF.....
>ur|UPI000567CD86|UniRef100_UPI000567CD86/24-227
..rAIQLIALLTVLSLAPSILIMMTSFTRIVVVLSLLRTAMGTATAPPNSVIIALAMFLTFFVMGPVLQKSYDEG..IRP
LVANQIGVEDALQRASVPLRGFMQKNVREKDLKLFLDLSGEQ...........PPATPDDLALRILVPAFMISELKRAFE
IGFLLFLPFLIIDLVVASVLMSMGMMMLPPATISLPFKLIFFVLVDGWSLVAGSLVQSY.....
>up|A0A0H3E2Y3|A0A0H3E2Y3_BACA1/17-221
.ssTVKLLLLLTVFSVAPGILILMTCFTRIVIVLSFVRTSLATQSMPPNQVLIGLALFLTFFIMAPTFSDINKEA..LTP
LMDNKISLDEAYTKAEEPIKEFMSKHTRQKDLALFMNYAKMD...........KPESLKDIPLTTMVPAFAISELKTAFQ
IGFMIFIPFLIIDMVVASVLMSMGMMMLPPVMISLPFKILLFVLVDGWYLIVKSLLQSF.....
>ur|UPI000496CE1D|UniRef100_UPI000496CE1D/39-243
..tTLNIVIVLTILALAPSIVFVMTSFLRLIVVFSFLRQAMGTQSMPPNTILVTLALILTFFIMEPVATKSYNEG..IKP
YLAEQIGYEEAFIKGAKPFKDFMLKNTREKDLALFYRIRNLP...........NPKTIDDVPLTILVPAFMISELKTAFE
IGFLIYLPFLVIDMVVSSVLMAMGMMMLPPTMISLPFKLLIFVLVDGWNLLVQRLVESFv....
>ur|UPI000551AAC4|UniRef100_UPI000551AAC4/45-248
...SLQTLILLTSLSFLPALLLMMTGFTRIIIVLSLMRSALGTQTSPPNQVLIGLALFLTFFVMAPVYDKVYTTA..WAP
YSEEKISLQEAVDRGSIPLKTFMLHQTRESDLALFVKISNSA...........ALQTPDQVPFKVLVPAFVTSELKTAFQ
IGFVIFIPFLIIDMVVASVLMSMGMMMVSPSVISLPFKLMLFVLADGWNLLIGSLVQSFn....
>up|A0A0F7LJT7|A0A0F7LJT7_PHOTE/6-215
..nELDLIIGLALLALLPFIAVMATSFLKLAVVFSLLRNALGVQQIPPNMAMYGLAIILTIYVMAPVGFATQDYLrqNEV
SFSNAESVEKFMEEGITPYRNFLKQHIKPSERTFFIDSTR-Qiwpsq......YADRLEPDSLLILLPAFTVSELTRAFE
IGFLLYLPFIAIDLIISNILLAMGMMMVSPMTISLPFKLLLFVLLDGWTRLTHGLVTSY.....
>ur|UPI00051668B8|UniRef100_UPI00051668B8/17-221
.ssTVKLLLLLTVFSVAPGILILMTCFTRIVIVLSFVRTSLATQSMPPNQVLIGLALFLTFFIMAPTFSEINKEA..LTP
LMDNKISLDEAYTKAEEPIKEFMSKHTRQKDLALFMNYAEMD...........KPESLKDIPLTTMVPAFAISELKTAFQ
IGFMIFIPFLIIDMVVASVLMSMGMMMLPPVMISLPFKILLFVLVDGWYLIVKSLLQSF.....
>ur|UPI0003817AD7|UniRef100_UPI0003817AD7/52-255
..vSLKILLLITVLTLAPAILILVTSFTRIIVVLSLLRRALATQQMPPNQVIIGLAIFLTIYIMSPVWTDINQNA..LQP
YLNEEIDQNTAFETALVPIRDFMFENTREKDLALFINMSQTA...........RPNSKEDVPTYILIPSFVISELKTAFQ
IGFMIYLPFIVIDMIVASTLMSMGMMMLPPVMISLPFKILLFVLVDGWYLVIKSLVETF.....
>up|V6T202|V6T202_9BACI/17-221
.stSVKLMLLLTILSIAPGILILMTSFTRIIIVLSFVRTALATQQMPPNQVLVGLAMFLSFFIMAPTFHEVNEQA..LTP
LFNEEINLEQAYERASIPFKEFMSAHTRQKDLELFLEYSKAD...........TPESIQDIPLTALVPAFAISEIKTAFQ
IGFMIFIPFLVIDMVVASVLMSMGMMMLPPVMISLPFKILLFVMVDGWYLVVKSLLQSF.....
>up|E2XVX0|E2XVX0_PSEFL/41-244
..vSLQILLIMTALSFIPAFVMLMTSFTRIIIVFSILRQALGLQQTPSNQILTGMALFLTMFIMAPVFDKVNQQA..LQP
YLAEKMTAQDAIDKAQGPIKDFMLSQTRSSDLELFMRLSKRT...........DIASPDQAPLTILVPAFVTSELKTAFQ
IGFMIFIPFLIIDLVVASVLMAMGMMMLSPLIISLPFKIMLFVLVDGWALIIGTLASSF.....
>ur|UPI00056EF9D7|UniRef100_UPI00056EF9D7/56-258
...PVQTLILMTSLSFLPAALLMMTCFTRIIIVLSLLRQALGTQSAPPNQVMVGLALFLTLFVMGPVFDKIYTDA..YLP
LQENKINMTQAMDKGVEPLKAFMLKQTRQADLALFAKMSRSP...........ALQGPEDVPLRILVPAFITSELKTAFQ
IGFAIFIPFLIIDMVVASVLMSMGMMMMSPAVISLPFKLMLFVLVDGWQLLLGSLSQSF.....
>ur|UPI00069AB15F|UniRef100_UPI00069AB15F/39-243
..tTLNIVIVLTILALAPSIVFVMTSFLRLIVVFSFLRQAMGTQSMPPNTILVTLALILTFFIMEPVATKSYNEG..IKP
YLAEKIGYEEAFIKGAKPFKDFMLKNTREKDLALFYRIRNLP...........NPKTIDDIPLTVLVPAFMISELKTAFE
IGFLIYLPFLVIDMVVSSVLMAMGMMMLPPTMISLPFKLLIFVLVDGWNLLVQRLVESFv....
>up|V9W4J1|V9W4J1_9BACL/6-210
..sTVTILLLLTVLSLAPAFLILMTSFTRIVIVLGFVRTSLGTQQMPPNQVLVGLALFLTLFIMAPTLGDINQVA..VQP
YIKGELNQTQALEKAAEPIKKFMWSHTRPKDLQLFLDYSNAE...........KPNGPEDTPIAALVPAFAISELKTAFQ
MGFMIFIPFLVIDMIISSTLMAMGMMMLPPVMISLPFKILLFVLVDGWYLVVKSLLVSYh....
>ur|UPI000617DD25|UniRef100_UPI000617DD25/45-248
...SLQMLLFMTALTFIPAMLLMMTAFTRIVIVLSLLRQALGTTQSPPNQVIVGLALFLTLFVMGPTLDQVYAKA..WVP
FSDDKISFSQALDEGSKPMKVFMLRQTREKDLAFFIEISQSP...........KPQSKEDVSMKTLIPAFAISELKTAFQ
IGFMIFIPFMIIDLVVASILMAMGMMMVSPVTISLPFKMMLFVLVDGWTLLMGSLVQSFy....
>ur|UPI000617AE97|UniRef100_UPI000617AE97/45-248
...SLQMLLFMTALTFIPAMLLMMTAFTRIVIVLSLLRQALGTTQSPPNQVIVGLALFLTLFVMGPTLDQVYAKA..WVP
FSDDKISFSQALDEGSKPMKVFMLRQTREKDLAFFIEISQSP...........KPQSKEDVSMKTLIPAFAISELKTAFQ
IGFMIFIPFMIIDLVVASILMAMGMMMVSPVTISLPFKMMLFVLVDGWTLLMGSLVQSFy....
>ur|UPI0002D5B7D4|UniRef100_UPI0002D5B7D4/45-248
..vSLQILLIMTALSFIPAFVILMTSFTRIIIVFSILRQALGLQQTPSNQLLNGMALFLTLFIMAPVFDRVNTDA..LQP
YLKEQMTAQQAIEKAQGPLKDFMLAQTRQSDLDLFMRLSKRT...........DIAGPDQVPLTILVPAFVTSELKTAFQ
IGFMIFIPFLIIDMVVASVLMAMGMMMLSPLIISLPFKIMLFVLVDGWALIMGTLASSF.....
>ur|UPI0005674E56|UniRef100_UPI0005674E56/6-215
..nELDLIIGLALLSLLPFIAVMATSFLKLAVVFSLLRNALGVQQIPPNMAMYGLAIILTIYVMAPVGFATQDYLrqNEV
SFSNAQSVEKFLEEGMAPYRNFLKQHIKPSERTFFIDSTR-Qiwpsk......YADRLEPDSLLILLPAFTVSELTRAFE
IGFLLYLPFIAIDLIISNILLAMGMMMVSPMTISLPFKLLLFVLLDGWTRLTHGLVISY.....
>ur|UPI00055A7AD1|UniRef100_UPI00055A7AD1/48-250
...SLQTLILLTSLTFLPAVVLMMTGFTRIIIVLSLLRQALGTQSVPPNQVMIGLALFLTFFVMSPVIDKIYVDA..YKP
LSENQITMQEAMDKGVAPLKEFMLKQTRESDLALFVKMAEVD...........KLESPDQVPLKVLVPAFVTSELKTAFQ
IGFAIFIPFLIIDMVVASVLMSMGMMMVSPAIVALPFKLMLFVLVDGWQLILGSLVESF.....
>up|U1TAV9|U1TAV9_PSEFL/41-244
..vSLQILLIMTALSFIPAFVMLMTSFTRIIIVFSILRQALGLQQTPSNQILTGMALFLTLFIMAPVFDKVNQQA..LQP
YLAEKMTAQDAIDKAQGPIKDFMLSQTRSSDLELFMRLSKRT...........DIATPDQAPLTILVPAFVTSELKTAFQ
IGFMIFIPFLIIDLVVASVLMAMGMMMLSPLIISLPFKIMLFVLVDGWALIIGTLAGSF.....
>up|A0A0A1YUI7|A0A0A1YUI7_PSEFL/41-244
..vSLQILLIMTALSFIPAFVMLMTSFTRIIIVFSILRQALGLQQTPSNQILTGMALFLTLFIMAPVFDKVNQQA..LQP
YLAEKMTAQDAIDKAQGPIKDFMLSQTRSSDLELFMRLSKRT...........DIATPDQAPLTILVPAFVTSELKTAFQ
IGFMIFIPFLIIDLVVASVLMAMGMMMLSPLIISLPFKIMLFVLVDGWALIIGTLAGSF.....
>up|A0A084H791|A0A084H791_9BACI/17-221
.stSVQLLLLLTVLSLAPSILILFTCFTRIVIVLSFVRTSLATQQMPPNQVLIGLSLFLTFFIMGPVLSEANEQA..LTP
LLEEKITLEEAYVKAEKPFKEFMSKHTRQKDLELFLNYANIE...........KPKTVDDIPITALVPAYAISEIKTAFQ
IGFMIFIPFLVIDMVVASILMSMGMMMLPPVMISLPFKILLFVLVDGWYLVIKSLLQSF.....
>up|A0A0F7Y2Z6|A0A0F7Y2Z6_9PSED/45-248
..vSLQILLIMTALSFIPAFVILMTSFTRIIIVFSILRQALGLQQTPSNQILTGMALFLTMFIMAPVFERVNKDA..IQP
YLAEQMTAQQAIDKAQGPLKDFMLAQTRQSDLDLFMRLSKRT...........DIAGPDQVPLTILVPAFVTSELKTAFQ
IGFMIFIPFLIIDMVVASVLMAMGMMMLSPLIISLPFKIMLFVLVDGWALIMGTLAGSF.....
>ur|UPI0004722B5A|UniRef100_UPI0004722B5A/41-244
..vSLQILLIMTALSFIPAFVMLMTSFTRIIIVFSILRQALGLQQTPSNQILTGMALFLTLFIMAPVFDKVNQQA..LQP
YLAEKMTAQDAIDKAQGPIKDFMLSQTRSSDLELFMRLSKRT...........DIATPDQAPLTILVPAFVTSELKTAFQ
IGFMIFIPFLIIDLVVASVLMAMGMMMLSPLIISLPFKIMLFVLVDGWALIIGTLAGSF.....
>ur|UPI000686FBE4|UniRef100_UPI000686FBE4/42-245
...SLQTLLLLTSLTFLPAALLMMTGFTRIIIVLSLLRQALGTQSSPPNQVLVGLALFLTFFVMGPVFDKIYENA..YEP
YTSNKITMSEALDKGAAPLKAFMMKQTREADLALFVKLSGGP...........QLNGPEDVPLRVLVPAFVTSELKTAFQ
IGFAVFIPFLIIDMVVASVLMSMGMMMVSPALVALPFKIMLFVLVDGWHMLIGSLAESFy....
>up|A0A0A0IT38|A0A0A0IT38_CLONO/51-256
..dNIKLLIMLTVISLLPSFLVMMTSFTRIIVVLGFMRNALGTQQAPPNQILVGLALFLTIFIMTPTYKTINKEA..IKP
FLENKITQTQALNNAAKPMREFMLKQTRDKDLELFLDVSKTD..........kKNITKENVPMYVVIPSFIISELKTAFK
IGFLLFVPFLIIDIVVASVLMSMGMFMLPPVMISLPFKILLFVMVDGWYLLVKSLVMGYs....
>up|A0A0A7RGE0|A0A0A7RGE0_9LACO/49-254
.dsTINTFLLLTVLSVAPILLVMTTSFTRIIMVLSFVRSALGTQQNPPNQVLLGLALFLTFFTMRPVYTDIYQDA..IQP
YNKQEISQQQAFTRSEDRLKQFMYQQTRKKDIQLFLDVSKDK..........hNYKSYKKIPLTVITPAFIISELRTAFS
IGFLLFIPFLIIDMVVSSILMSMGMVMLSPVMISLPFKILLFVMVDGWYLLVESLIKSF.....
>up|W1J763|W1J763_9ENTR/78-281
...PVQTLIFITALGFIPAALLMMTSFTRIIIVLGLLRNALGTPSAPPNQVMLGLALFMTFFIMAPVFDKVYQDA..YLP
YSEDAITLEAALDKGSKPLRQFMLRQTRENDLALFARLADQD...........AFETADSVPMRVLVPAFITSELKTAFQ
IGFTLFIPFLIIDLVVASVLMALGMMMVPPATISLPFKLMLFVLVDGWQLLLGSLAQSFy....
>up|A0A0A8X6N8|A0A0A8X6N8_9BACI/13-217
.stSVKLMLLLTVLSIAPGILILMTSFTRIIIVLSFVRTALATQQMPPNQVLVGLAMFLSFFIMAPTFHEVNEQA..LTP
LFNEEINLEQAYERASIPFKEFMSAHTRQKDLALFLEYSKAE...........TPESVQDIPLTALVPAFAISEIKTAFQ
IGFMIFIPFLVIDMVVASVLMSMGMMMLPPVMISLPFKILLFVMVDGWYLVVKSLLQSF.....
>ur|UPI00058D7559|UniRef100_UPI00058D7559/46-248
...PIQTMLMLTALSFIPAAMLMMTCFTRIIIVLSLLRQALGTQSTPPSQVLLGLALFLTFFVMGPVFDRIYTEA..YQP
FSENKIQMMEALEKGSAPLKEFMLKQTRQADLALYVKLSRTP...........DLQGPEDVSLRILVPAFVTSELKTAFQ
IGFAIFIPFLIIDMVVASILMAMGMMMMSPAIVSLPFKLMLFVLVDGWQLLIGSLAQSF.....
>ur|UPI000258972D|UniRef100_UPI000258972D/39-243
..tTLNIVIVLTILALAPSIVFVMTSFLRLIVVFSFLRQAMGTQSMPPNTILVTLALILTFFIMEPVATKSYNES..IKP
YLAEKIGYEEAFIKGAKPFKDFMLKNTREKDLALFYRIRNLP...........NPKTIDDVPLTVLVPAFMISELKTAFE
IGFLIYLPFLVIDMVVSSVLMAMGMMMLPPTMISLPFKLLIFVLVDGWNLLVQRLVESFv....
>up|A0A0K6HLQ2|A0A0K6HLQ2_9RHOB/51-254
..rALQLVALLTILSLAPSILVMVTSFTRIVVVLSLLRSAIGLQTAPPNTVMVSLALFLTAFIMAPTLQTAYNEG..IQP
LVEGTIEFDQAFERASEPFHAFMLTQVREKDLGLFQELSGQA...........PPETPQDLSFQVLIPAFMISELRRAFE
IGFLLYLPFLIIDLVIASILMSMGMMMLPPVVISLPFKLIFFVLVDGWYLVAGSLVRSF.....
>ur|UPI0005C6184C|UniRef100_UPI0005C6184C/11-215
.stSVRIILLLTVLSIAPAILIMMTSFTRLVIVLGFVRTALGTQYMPPNQVLIGLAMFLTFFIMGPTFSQINEDA..LQP
FMAGEMSQEEAFDKAASPAKEFMAKHTREKDLALFLDYANLD...........RPKTIEDIPLTALVPAFAISELKTAFQ
MGFMIFVPFLVIDMIVASILMSMGMMMLPPVMISLPFKILLFILVDGWHLIVESLLKSF.....
>up|A0A0A1F731|A0A0A1F731_9BURK/51-254
...SVQTMLLLTSLSFLPALLLSMTSFTRIIIVLGLLRTAIGAQSSPPNQILVGLALFLTFFVMSPVFDKAYSDA..YKP
FSDNKISAEQALERGIQPFKTFMLKQTREGDLALFAKLAQTP...........QMQGPEEVPLRILVPAFVISELKTAFQ
IGFTIFIPFLIVDLVVASVLMSMGMMMVPPATISLPFKLMLFVLVDGWQLLIGALAQSFy....
>ur|UPI00054B26E2|UniRef100_UPI00054B26E2/41-244
..vSLQILLIMTALSFIPAFVMLMTSFTRIIIVFSILRQALGLQQTPSNQILTGMALFLTLFIMAPVFDKVNQQA..LQP
YLAEKLNAQDAIDKAQGPIKDFMLSQTRSSDLELFMRLSKRT...........DIATPDQAPLTILVPAFVTSELKTAFQ
IGFMIFIPFLIIDLVVASVLMAMGMMMLSPLIISLPFKIMLFVLVDGWALIIGTLAGSF.....
>ur|UPI00047D09A0|UniRef100_UPI00047D09A0/79-283
..aTLQMVLVLTVLSIAPSILIMLTSFTRIIVVLHFVRSALGTQTTPPNQVLVGLALFLTLFIMSPVINQVNKDC..VQP
FQKGEIKQEEALNAGLKPIREFMFKQTNRSDIKLFLEIEGKN..........aEITSKEDIPTMVLIPSFMISELRTAFI
IGFLIYLPFIVIDMIVSSTLMSMGMMMLPPTTISMPFKILLFVLADGWNLIIGQLVKTF.....
>up|R7RPR4|R7RPR4_9CLOT/48-251
..dNIKLLLLLTSLSFIPSIILLMTSFTRIIIVFGFLRNALSTQQTPPNQVLIGLALFMTFFIMSPVYNKINNEA..IKP
YTEGKITQQEAYNIGSKPLKDFMLKQTREKDLALFYKYSGQS...........KPSNKYDVPFNILIPAYVTSELKTAFQ
MGFLIYVPFIVIDMVVASVLMSMGMFMLPPVSISLPFKILLFVLADGWHLVIKTLIESF.....
>ur|UPI0004142C43|UniRef100_UPI0004142C43/22-226
.ssTIQLLLVMTVLSLAPGILILMTCFTRIIIVLGFVRSGLATQQMPPNQVLIGLALFMTFFIMAPVFAEVNEEA..LQP
LFDGDMSQEEAFEAAADPMKEFMAEHTRENDLALFMGYAGEE...........RPESLDDVPLTALVPAFAISELKTAFQ
IGFMIFVPFLVIDMVIASVLMSMGMMMLPPVMISLPFKVLLFVMVDGWHLVVRSLLFSF.....
>up|A0A0H4KZR0|A0A0H4KZR0_9BACI/17-221
.stTIKLLLLLTVFSLAPGILILMTCFTRVVVVLAFLRTALGTQQTPPTQVLIGLALFISFFVMAPTFSEVNKEA..LQP
LFNNEISLDEAYDKAALPMKEFMTKYTREKDLALFLNYEGAE...........KPESMEEIPMRALVPAFAISELKTAFQ
IGFMIFVPFLVIDMIVSSILMSMGMMMLPPVMISLPFKILLFVLVDGWNLVIKSLLLSF.....
>ur|UPI00030E00CB|UniRef100_UPI00030E00CB/17-221
.stTIKLLLLLTVFSLAPGILILMTCFTRVVVVLAFLRTALGTQQTPPTQVLIGLALFISFFVMAPTFSEVNKEA..LQP
LFNNEISLDEAYDKAALPMKEFMTKYTREKDLALFLNYEGAE...........KPESMEEIPMRALVPAFAISELKTAFQ
IGFMIFVPFLVIDMIVSSILMSMGMMMLPPVMISLPFKILLFVLVDGWNLVIKSLLLSF.....
>up|X2GL66|X2GL66_9BACI/17-221
.stSIKLLLLLTVLSLAPSILILMTSFARIVIVLSFVRTALATQQMPPNQVIVGLALFLTFFIMAPTFQEVNKEA..LQP
LFAEEIGLEEAYEKASVPFKEFMSKHTRQKDLDLFLQYNKAE...........KPASVEEIPLTMLVPAFALSEIKTAFQ
IGFMIFIPFLVIDMIVASTLMSMGMMMLPPVMISLPFKILLFVLVDGWYLVMKSLLQSF.....
>up|G2J0N9|G2J0N9_PSEUL/43-246
...SLQMLLFMTALSFIPALLLMMTSFTRIIIVLSLLRQAMGTMQAPPNQVLVGLALFLTLFVMGPTFDQVYSKA..WVP
FSEDKIGFAQMLEEGSKPMREFMLKQTREKDLAFFIEVSQSP...........APPTPAEVSMKTLIPAFVISELKTAFQ
IGFMVFIPFLIIDLVVASILMAMGMMMVSPVIISLPFKLMLFVLVDGWTLLMGSLVRSFy....
>ur|UPI00055BA7C5|UniRef100_UPI00055BA7C5/48-251
...PVQTLVFITALGFIPAALLMMTSFTRIIIVLGLLRNALGTPSAPPNQVLLGLALFMTFFIMSPVFDKVYQDA..YLP
FSEDKISLETALENGAKPLRQFMLRQTRENDLALFARLADQP...........PFETADSVPMRVLMPAFITSELKTAFQ
IGFTLFIPFLIIDLVVASVLMALGMMMVPPATISLPFKLMLFVLVDGWQLLLGSLAQSFy....
>up|C8W1G9|C8W1G9_DESAS/52-255
..dSIKLLVLLTILSLIPAILLMMTSFTRIVIVLSFLRNALGTQQTPPNQVLIGLALFLTVFIMKPVYNDLNEQA..LKP
YLANQITQEEAQNRAAGPLKEFMLKQTRESDLALFIGVAKAQ...........KPQNRNDVPLHLVIPAFIISELKTSFQ
MGFLIYIPFLVIDAVVASTLMSMGMFMLPPAMFSLPFKLLLFVMVDGWYLVVKSLVESF.....
>ur|UPI000481AFE9|UniRef100_UPI000481AFE9/40-244
..tTLNIIIVLTLLALAPSLIFMITSFLRLIVVFSFLRQAMGTQSMPPNTILVSLALILTFFIMEPVGTKSYNEG..IKP
YLAEEIGYEEAFNRGIKPFKDFMLKNTREKDLALFYRIRNLP...........NPKTIDDVPLSVLVPAFMISELKTAFE
IGFLIYLPFLVVDMVVSSVLMSMGMMMLPPIMISLPFKLLIFVLVDGWNLLVQRLVESFv....
>ur|UPI0004934E99|UniRef100_UPI0004934E99/41-244
..vSLQILLIMTALSFIPAFVMLMTSFTRIIIVFSILRQALGLQQTPSNQILTGMALFLTLFIMAPVFDKVNQQA..LQP
YLAEKMTAQDAVEKAQGPIKDFMLSQTRSSDLELFVRLSKRT...........DIASPDQAPLTILVPAFVTSELKTAFQ
IGFMIFIPFLIIDLVVASVLMAMGMMMLSPLIISLPFKIMLFVLVDGWALIIGTLAGSF.....
>ur|UPI000620356C|UniRef100_UPI000620356C/47-250
...PVQTLVFITALTFIPAALLMMTSFTRIIIVLGLLRNALGTPSAPPNQVLLGLALFMTFFIMSPVFDKVYQDA..YLP
FSEDKISLETALENGAKPLRQFMLRQTRENDLALFARLADQP...........PFETADAVPMRVLMPAFITSELKTAFQ
IGFTLFIPFLIIDLVVASVLMALGMMMVPPATISLPFKLMLFVLVDGWQLLLGSLAQSFy....
>up|A0A076FAB7|A0A076FAB7_9PROT/40-243
..tSLNVLIVLTLLALAPSLIFVMTSFLRLIIVFSFLRQAMGTQQMPPTNILISLALILTFFIMEPVAKKSYEEG..VKP
YLAEQISYQEAFEKGAKPFKEFMVRNTREKDLALFYRIRQLP...........NPKTIDDIPLTIAAPAFIISELKTAFE
IGFLIYLPFLVIDMVVSSVLMAMGMMMLPPVMISLPFKLLIFVLVDGWNLLVGNLVDSF.....
>ur|UPI0005E1E153|UniRef100_UPI0005E1E153/53-256
...PVQTLVLLTSLTFLPAILLMMTGFTRVIIVLGLLRNALGTPSTPPNQVLLGLALFLTFYVMSPVFNEIYKDA..WQP
LSEDKISMETALERGVQPLRTFMLAQTRETDLALYTRMAKEE...........NFQSREEVPLRILLPAFVTSELKTGFQ
IGFTVFIPFLIIDLVVASVLMALGMMMVPPATISLPFKLMLFVLVDGWQLLMGSLAQSFf....
>ur|UPI0005E6FE34|UniRef100_UPI0005E6FE34/53-256
...PVQTLVLLTSLTFLPAILLMMTGFTRVIIVLGLLRNALGTPSTPPNQVLLGLALFLTFYVMSPVFNEIYKDA..WQP
LSEDKISMETALERGVQPLRTFMLAQTRETDLALYTRMAKEE...........NFQSREEVPLRILLPAFVTSELKTGFQ
IGFTVFIPFLIIDLVVASVLMALGMMMVPPATISLPFKLMLFVLVDGWQLLMGSLAQSFf....
>up|A0A099RZG1|A0A099RZG1_9CLOT/57-260
..dNIKLLIMLTILTLLPSFIIMMTSFIRITVVFGFLRNAIGTQQSPPNQVFIGLALFLTVFIMTPVYNEINSKA..FTP
YMENKISQEQAIEIGAAPLRQFMLKQTRKKDLQLFVEVGKIN...........KDVTSEKMPLYIVVPAFIISELKTAFQ
IGFLLFIPFLIVDLVVASILMSMGMMMLPPVMISLPFKLLLFVMVDGWHLLVKSLIMSF.....
>up|C7BNU8|C7BNU8_PHOAA/47-250
...PVQTLVFITALGFIPAALLMMTSFTRIIIVLGLLRNALGTPSAPPNQVLLGLALFMTFFIMSPVFDKVYQDA..YLP
FSEDKISLETALENGAKPLRQFMLRQTRENDLALFARLADQP...........PFETADSVPMRVLMPAFITSELKTAFQ
IGFTLFIPFLIIDLVVASVLMALGMMMVPPATISLPFKLMLFVLVDGWQLLLGSLAQSFy....
>up|J7SU34|J7SU34_CLOSG/54-257
..dNIKLLIMLTVLTLLPSFIVMMTSFVRTIVVFGFLRNAMGTQQSPPNQVMIGLALFLTLFIMRPVYTEINTKA..IQP
YMKNKITQEQAVEIGAKPLRQFMLKQTRQKDLKLFVDLGKPN...........FKVTKDNAPLDIVVPAFIISELKTAFQ
IGFLLFIPFLIIDLVVASVLMSMGMFMLPPVMISLPFKLLLFVMVDGWYLLVKSLVMSF.....
>ur|UPI00047D99B3|UniRef100_UPI00047D99B3/17-221
.stSVKLLLLLTVFSIAPGILILMTCFTRIVIVLSFVRTSLATQSMPPNQVLIGLALFLTFFIMGPTFSEINKEA..LTP
LMDNKITLDEAYTKAEAPIKQFMSKHTRQKDLALFMNYANKK...........TPEKVEDIPLSTLVPAFVISELKTAFQ
MGFMIFIPFLVIDMVVASVLMSMGMMMLPPVMISLPFKILLFVLVDGWYLIVKSLLQSF.....
>ur|UPI00019E50AB|UniRef100_UPI00019E50AB/56-259
..dSIKLLVLLTILSLIPAILLMMTSFTRIVIVLSFLRNALGTQQTPPNQVLIGLALFLTVFIMKPVYNDLNEQA..LKP
YLANQITQEEAQNRAAGPLKEFMLKQTRESDLALFIGVAKAQ...........KPQNRNDVPLHLVIPAFIISELKTSFQ
MGFLIYIPFLVIDAVVASTLMSMGMFMLPPAMFSLPFKLLLFVMVDGWYLVVKSLVESF.....
>ur|UPI0003A5C832|UniRef100_UPI0003A5C832/54-257
...PIQTLVFITSLSFIPAILLMMTCFTRIIIVLSLLRNALGTPTAPPNQVLLGLSLFLTFFVMSPVLNRIYDEA..YRP
FSEDKISMEVAIEKGSQPLREFMLRQTREADLALFTRLAQMP...........SPQGPEAVPIRVLVPAYVTSELKTAFQ
IGFTIFIPFLLIDLVVASVLMALGMMMVPPATISLPFKLMLFVLVDGWQLLLGSLAQSFy....
>up|Q9ZA77|Q9ZA77_YEREN/6-215
..dEINLIIILSLLTLLPLVSVMATSFVKFAVVFSLLRNALGVQQIPPNMAMYGLAIILSLYVMAPVGFATQDYLqaNEV
SLTNIESVEKFFDEGLAPYRMFLKQHIQAQEYSFFVDSTK-Qlwpkq......YADRLESDSLFILLPAFTVSELTRAFE
IGFLIYLPFIVIDLVISNILLAMGMMMVSPMTISLPFKLLLFVLLDGWTRLTHGLVISY.....
>up|I4L8A9|I4L8A9_9PSED/41-244
..vSLQILLIMTALSFIPAFVMLMTSFTRIIIVFSILRQALGLQQTPSNQILTGMALFLTLFIMAPVFDKVNQQA..LQP
YLAEKLNAQDAIDKAQGPIKDFMLSQTRSSDLELFMRLSKRT...........DIATPDQAPLTILVPAFVTSELKTAFQ
IGFMIFIPFLIIDLVVASVLMAMGMMMLSPLIISLPFKIMLFVLVDGWALIIGTLAGSF.....
>ur|UPI00047C292C|UniRef100_UPI00047C292C/22-225
..tTIQLLVLLTILTLAPSFLILMTSFTRIVIVLSFVRTGLATQQMPPNQVLIGLALFLTFFIMAPIFGEINDEA..LTP
YFNNEITQEEAFERAALPIKEFMAKHTREKDLALFMGYAGMD...........RPETIDDVPLTALVPAFAISELKTAFQ
IGFLIFIPFLVIDMIVASVLMSMGMMMLPPVMIALPFKILLFVMVDGWYLIVRSLLLSF.....
>up|A0A0D0RP12|A0A0D0RP12_PSEFL/41-244
..vSLQILLIMTALSFIPAFVMLMTSFTRIIIVFSILRQALGLQQTPSNQILTGMALFLTLFIMAPVFDKVNQQA..LQP
YLAEKLNAQDAIDKAQGPIKDFMLSQTRSSDLELFMRLSKRT...........DIATPDQAPLTILVPAFVTSELKTAFQ
IGFMIFIPFLIIDLVVASVLMAMGMMMLSPLIISLPFKIMLFVLVDGWALIIGTLAGSF.....
>up|Q4HSS2|Q4HSS2_CAMUP/39-243
..tTLNIIIVLTILALAPSIIFIMTSFLRLIIVFSFLRQAMGTQSMPPNTILVTMALILTFFIMEPVATKSYNEG..VKP
YLSEQIGYEEAFVRGAKPFKDFMLKNTREKDLALFYRIRNLP...........NPKTIDDVPLSVLVPAFMISELKTAFE
IGFLIYLPFLVIDMVVSSVLMAMGMMMLPPVMISLPFKLLIFVLVDGWNLLVQRLVESFv....
>ur|UPI000615285F|UniRef100_UPI000615285F/10-216
...--SALVTVIVLALAPFVAVMVTSFTKIIVVLSLLRNALGLQQVPPNVVLNGIAIVLSLYVMYPVGQQMGERVgsVQG
LGSSTESLMAAADRAKEPLREFLIKHSHPRERAFFHRTAQKSlsad.......RAAQVTERDFIVVLPAFTVSELSTAFQ
IGFLIFLPFLVIDLVISNILMSMGMQMLTPTTVSLPFKLLLFVLVDGWIKLVHGLVLSY.....
>up|A0A0E3MT89|A0A0E3MT89_PSEFL/41-244
..vSLQILLIMTALSFIPAFVMLMTSFTRIIIVFSILRQALGLQQTPSNQILTGMALFLTLFIMAPVFDKVNQQA..LQP
YLAEKLNAQDAIDKAQGPIKDFMLSQTRSSDLELFMRLSKRT...........DIATPDQAPLTILVPAFVTSELKTAFQ
IGFMIFIPFLIIDLVVASVLMAMGMMMLSPLIISLPFKIMLFVLVDGWALIIGTLAGSF.....
>ur|UPI0006477922|UniRef100_UPI0006477922/41-244
...PVQTLIFITALGFIPAALLMMTSFTRIIIVLGLLRNALGTPSAPPNQVMLGLALFMTFFIMAPVFDKVYQDA..YLP
FSEDKISLEAALDKGSQPVRQFMLRQTRENDLALFARLADQQ...........AFETADSVPMRVLVPAFMTSELKTAFQ
IGFTLFIPFLIIDLVVASVLMALGMMMVPPATISLPFKLMLFVLVDGWQLLLGSLAQSFy....
>ur|UPI0004865466|UniRef100_UPI0004865466/52-255
..tSLRILILLTVLSLAPAILILLTSFTRIAIVLSMIRRALATQTMPPNQVLIGLSIFLTIYIMSPVWGEINQEA..LQP
YLNEEIGQEDAIDRGVEPLREFMFRHTREKDIALFINMSEGD...........RPNSREDIATYILIPAFVLSELKTAFQ
IGFIIFIPFIVIDMIVASTLMAMGMMMLPPVMISLPFKILLFVLVDGWYLVIKSLVETF.....
>up|B6IS80|B6IS80_RHOCS/50-253
...IIQLVALLTVLSLAPSILIMMTCFVRIVIVLSFLRSAMGTQQVPPNQVLVSLALFLTFFIMAPVMQESYANG..IRP
LINEDIDELTAFNRAVEPFHGFMMKHVRERDLQLFLDIAKTG...........PVADPKDVPLQVVIPAFMLSELKRAFE
IGFLVFVPFLVIDMVVASVLMSMGMMMLPPTLIALPFKVIFFVLVDGWYLIVGSLVQSFg....
>ur|UPI000480A59A|UniRef100_UPI000480A59A/41-244
..vSLQILLIMTALSFIPAFVMLMTSFTRIIIVFSILRQALGLQQTPSNQILTGMALFLTMFIMAPVFDKVNQQA..LQP
YLAEKMTAQDAIDKAQGPIKDFMLSQTRSSDLELFMRLSKRT...........DIATPDQAPLTILVPAFVTSELKTAFQ
IGFMIFIPFLIIDLVVASVLMAMGMMMLSPLIISLPFKIMLFVLVDGWALIIGTLAGSF.....
>ur|UPI0002EBE6F3|UniRef100_UPI0002EBE6F3/41-244
..vSLQILLIMTALSFIPAFVMLMTSFTRIIIVFSILRQALGLQQTPSNQILTGMALFLTLFIMAPVFDKVNQQA..LQP
YLAEKLTAQDAIDKAQGPIKDFMLSQTRSSDLELFMRLSKRT...........DIATPDQAPLTILVPAFVTSELKTAFQ
IGFMIFIPFLIIDLVVASVLMAMGMMMLSPLIISLPFKIMLFVLVDGWALIIGTLASSF.....
>ur|UPI0002E81A34|UniRef100_UPI0002E81A34/41-244
..vSLQILLIMTALSFIPAFVMLMTSFTRIIIVFSILRQALGLQQTPSNQILTGMALFLTMFIMAPVFDKVNQQA..LQP
YLAEKMTAQDAIDKAQGPIKDFMLSQTRSSDLELFMRLSKRT...........DIATPDQAPLTILVPAFVTSELKTAFQ
IGFMIFIPFLIIDLVVASVLMAMGMMMLSPLIISLPFKIMLFVLVDGWALIIGTLAGSF.....
>ur|UPI0006840B49|UniRef100_UPI0006840B49/51-254
...SVQTLLLLTSLSFLPALLLTMTSFTRILIVLGLLRSAIGTQSSPPNQILVGLALFLTFFIMSPVFDKVYSDA..YQP
FSNNKISAEQALDRGVAPLKQFMLKQTREADLALFARLANTP...........QMQGPEDVSLRILVPSFIISELKTAFQ
IGFTIFIPFLIVDLVVASVLMSMGMMMVPPATISLPFKLMLFVLVDGWQLLVGALAQSFf....
>ur|UPI000643AF37|UniRef100_UPI000643AF37/41-244
...PVQTLVFITSLTFIPAILLMMTSFTRIIIVFGLLRNALGTPSAPPNQVLLGLALFLTFFIMSPVIDKIYTDA..YQP
FSEDKISMQEALDKGAQPLREFMLRQTREADLALFVRLSNTG...........ELQGPEAVPMRVLLPAYVTSELKTAFQ
IGFTIFIPFLIIDLVIASVLMALGMMMVPPATIALPFKIMLFVLVDGWELLVSSLAQSFy....
>ur|UPI0006A5BCAD|UniRef100_UPI0006A5BCAD/41-244
..vSLQILLIMTALSFIPAFVMLMTSFTRIIIVFSILRQALGLQQTPSNQILTGMALFLTLFIMAPVFDKVNQQA..LQP
YLAEKLTAQDAIDKAQGPIKDFMLSQTRSSDLELFMRLSKRT...........DIATPDQAPLTILVPAFVTSELKTAFQ
IGFMIFIPFLIIDLVVASVLMAMGMMMLSPLIISLPFKIMLFVLVDGWALIIGTLASSF.....
>up|A0A068QVW2|A0A068QVW2_9ENTR/60-263
...PVQTLIFITALGFIPAALLMMTSFTRIIIVLGLLRNALGTPSAPPNQVMLGLALFMTFFIMAPVFDKVYQNA..YLP
YSEDKITLEVALDQGAQPLRQFMLRQTRENDLALFARLANQE...........AFETADSVPMRVLVPAFITSELKTAFQ
IGFTLFIPFLIIDLVVASVLMALGMMMVPPATISLPFKLMLFVLVDGWQLLLGSLAQSFy....
>ur|UPI0002807269|UniRef100_UPI0002807269/6-215
..dELNLIVGLALLALLPFIAVMATSFVKLAVVFSLLRNALGVQQIPPNMAMYGLAIILSIYVMAPVGFATQDYLrqNEV
SLAKAESVEKFLDEGIAPYRDFLKKQIKPREHAFFIDSTKQ-lwpsk......YADRLEPDSLLILLPAFTVSELSRAFE
IGFLIYLPFIAIDLIISNILLAMGMMMVSPMTISLPFKLLLFVLLDGWARLTHGLVISY.....
>ur|UPI0001C281C2|UniRef100_UPI0001C281C2/39-243
..tTLNIVIVLTILALAPSIVFVMTSFLRLIVVFSFLRQAMGTQSMPPNTILVTLALILTFFIMEPVATKSYNEG..IKP
YLAEKIGYEEAFIKGVKPFKDFMLKNTREKDLALFYRIRNLP...........NPKTIDDVPLTVLVPAFMISELKTAFE
IGFLIYLPFLVIDMVVSSVLMAMGMMMLPPTMISLPFKLLIFVLVDGWNLLVQRLVESFv....
>up|V3PME4|V3PME4_9ENTR/41-244
...PVQTLVFITSLTFIPAILLMMTSFTRIIIVFGLLRNALGTPSAPPNQVLLGLALFLTFFIMSPVIDKIYTDA..YQP
FSEDKISMQEALDKGAQPLREFMLRQTREADLALFARLSNTG...........ELQGPESVPMRILLPAYVTSELKTAFQ
IGFTIFIPFLIIDLVIASVLMALGMMMVPPATIALPFKIMLFVLVDGWQLLVSSLAQSFy....
>ur|UPI000381873D|UniRef100_UPI000381873D/54-258
..dSVKILVLLTILSLAPAILITVTSFTRIIVVLSLLRSALGVQQAPPNQVLIALAIFLTIFIMTPVVKQINEQA..LEP
YLQNKISQQDAFTAASAPLKQFMLKNTREKDLELFVALNQKQ...........RPRNAAELELSTVIPAFMISELKTAFQ
MGVMLYIPFLVIDMVVASTLMSMGMFMLPPVMISLPFKILLFVMVDGWYLVVKSLVESFa....
>up|A0A0G2MBR2|A0A0G2MBR2_ENTCL/41-244
...PVQTLVFITSLTFIPAILLMMTSFTRIIIVFGLLRNALGTPSAPPNQVLLGLALFLTFFIMSPVIDKIYTDA..YQP
FSEDKISMQEALDKGAQPLREFMLRQTREADLALFVRLSNTG...........ELQGPEAVPMRVLLPAYVTSELKTAFQ
IGFTIFIPFLIIDLVIASVLMALGMMMVPPATIALPFKIMLFVLVDGWQLLVSSLAQSFy....
>up|A0A0H2MDI7|A0A0H2MDI7_9PROT/47-249
...ILQMLALLTILSLAPAILMMVTSFTRIIVVLSFIRTAMGIQQAPPNTVLISLALFLTAFIMTPTMEKVYEDA..IKP
LVDEEISEIEAWDRGTGPIRDFMLQHVREKDLRLFLDLAETG...........EVAEPSATPLRALIPAFMISELRRAFE
IGFLIFLPFLIIDMVVASVLMSMGMMMLPPIMLSLPFKLIFFVMVDGWYLIAGSLVRSF.....
>up|A0A0A8JLB6|A0A0A8JLB6_BACSX/17-221
.stSIKLMLLLTVLSLAPAILILMTSFARIVIVLSFVRTALATQQMPPNQVLVGLALFLTFFIMAPTFQEVNETA..LSP
LFAEEITLEEAYENASLPFKQFMSQHTRQKDLELFLRYNEAE...........RPESLEDIPLTMLVPAFALSELKTAFQ
MGFMIFIPFLVIDMIVASILMSMGMMMLPPVMISLPFKILLFVLVDGWYLIIKSLLQGF.....
>up|R9KJ72|R9KJ72_9FIRM/85-294
...NIRILLVLTVISLAPAILIMLTSFTRIVVVLHFVRTAVGTQTVPPNQVMVGLALFLTLFIMNPVFSEINETA..IQP
LEANEINQEEAMERIEAPIRRFMYKEMQRKDLKLFCDIAEIDmagmd....lsEPETLEPIPMNVVIPAFIVSELRTAFI
IGFLIYIPFIVIDMVVASVLMSMGMMMLPPTTISMPFKILLFVLADGWNLVISNLVKTF.....
>up|A0A0K9GE59|A0A0K9GE59_9BACI/17-220
.stSVKLLLLLTVLSLAPSILILMTCFTRIVVVLGFVRTALSTQQMPPTQVLIGLSLFITFFVMAPVFSEVNEEA..LQP
LFKDEIKLDEAYSRAAEPMKEFMAKHTRQADLQLFLDYTKAK...........PPASIEDIPLTTLVPAFAISELKTAFQ
IGFMIFIPFLVIDMIVASVLMSMGMMMLPPTMISLPFKILLFVMVDGWHLVVKSLLQS-.....
>ur|UPI00037F42F8|UniRef100_UPI00037F42F8/53-255
...PLQTMLLMTALSFIPAALLLMTCFTRIIIVLSLLRQALGTQSAPPNQVMVGLALFLTLFVMGPTFDKIYNEA..YLP
LQESKINMSEALDKGAAPLKAFMLKQTRQADLALFAKLSRTP...........AMQGPEDVPLRILVPAFVTSELKTAFQ
IGFAIFIPFLIIDMVVASVLMAMGMMMMSPAVISLPFKLMLFVLVDGWQLLLGSLAQSF.....
>ur|UPI0006B4959C|UniRef100_UPI0006B4959C/17-221
.stSVKLLLLLTVLSLAPSILILMTSFARIVIVLSFVRTALATQQMPPNQVIIGLALFLTFFIMAPTFQEVNNEA..LQP
LFAEEIGLEEAYDRASVPFKEFMSKHTRQKDLELFLSYNQAE...........RPASVEEIPLTMLVPAFALSEIKTAFQ
IGFMIFIPFLVIDMIVASTLMSMGMMMLPPVMISLPFKILLFVLVDGWYLVMKSLLQSF.....
>up|W7PLG6|W7PLG6_9ENTR/41-244
...PVQTLVFITSLTFIPAILLMMTSFTRIIIVFGLLRNALGTPSAPPNQVLLGLALFLTFFIMSPVIDKIYTDA..YQP
FSEDKISMQEALDKGAQPLREFMLRQTREADLALFARLSNTG...........ELQGPESVPMRILLPAYVTSELKTAFQ
IGFTIFIPFLIIDLVIASVLMALGMMMVPPATIALPFKIMLFVLVDGWQLLVSSLAQSFy....
>up|A0A0K4BSA2|A0A0K4BSA2_ECOLX/41-244
...PVQTLVFITSLTFIPAILLMMTSFTRIIIVFGLLRNALGTPSAPPNQVLLGLALFLTFFIMSPVIDKIYADA..YQP
FSEEKISMQEALEKGAQPLREFMLRQTREADLGLFARLANTG...........PLQGPEAVPMRILLPAYVTSELKTAFQ
IGFTIFIPFLIIDLVIASVLMALGMMMVPPATIALPFKLMLFVLVDGWQLLVGSLAQSFy....
>ur|UPI00053E39E0|UniRef100_UPI00053E39E0/7-215
...ELGLILGLALLALVPFIAVMATSFIKMSVVFSLLRNALGVQQIPPNMAMYGLAIILSLYVMAPVGFATRDYLrnHDV
SLSDSASVERFLDEGMAPYRNFLKRQIQEREHTFFMESTR-Qvwpse......YAERLDPDSLLILLPAFTVSELTRAFE
IGFLIYLPFIAIDLIISNILLAMGMMMVSPMTISLPFKLLLFVLLDGWARLTHGLVISY.....
>ur|UPI00069B7D93|UniRef100_UPI00069B7D93/39-243
..tTLNIVIVLTILALAPSIVFVMTSFLRLIVVFSFLRQAMGTQSMPPNTILVTLALILTFFIMEPVATKSYNES..IKP
YLAEKIGYEEAFIKGAKPFKDFMLKNTREKDLALFYRIRNLP...........NPKTIDDVPLTVLVPAFMISELKTAFE
IGFLIYLPFLVIDMVVSSVLMAMGMMMLPPTMISLPFKLLIFVLVDGWNLLVQRLVESFi....
>ur|UPI0005B1EAA1|UniRef100_UPI0005B1EAA1/6-215
..dELNLIVGLALLALLPFIAVMATSFVKMAVVFSLLRNALGVQQIPPNMAMYGLAIILSIYVMAPVGFATQDYLrqNEV
SLAKSESVEKFLDEGMAPYRAFLKKQIKPREHAFFIDSTKQ-lwpse......YADRLEPDSLLILLPAFTVSELSRAFE
IGFLIYLPFIAIDLIISNILLAMGMMMVSPMTISLPFKLLLFVLLDGWARLTHGLVISY.....
>ur|UPI00044D527A|UniRef100_UPI00044D527A/43-246
...PVQTLLFLTLLGFIPTMLLMMTSFTRIIIVLGLLRNALGTPSAPPNQVLLGLALFLTFFVMSPVADQVYREA..YQP
FSEDKISLETALEKGTAPLRTFMLGQTRESDLALFARIAKVG...........DIQEAKDVPMRILIPAFITSELKTAFQ
IGFTIFIPFLIIDLVVASVLMALGMMMVPPATVSLPFKLMLFVLVDGWQLLLGSLSQSFf....
>up|A0A0M0GHW9|A0A0M0GHW9_SPOGL/17-221
.stSVKLFLLLTVLSLAPSILILMTCFTRIVIVLSFVRTALATQQMPPNQVLIGLSLFLTFFVMAPTMQEVNEQA..LTP
LFNEEINLEKAYEKASIPFKEFMSAHTRQKDLALFLEYSGAQ...........APSSIEDIPLTALVPAFAISEIKTAFQ
IGFMIFIPFLVIDMVVASVLMSMGMMMLPPVMISLPFKILLFVLVDGWYLVVKSLLQSF.....
>up|A0A011QJJ1|A0A011QJJ1_9PROT/49-252
...SIQTLLTLTALTFIPAALLMMTSFTRIIIVLSLLRHALGTQTSPPNQVLLGLALFLTFFIMSPVLDSVYSEA..YQP
LSENRITYQQAIERGAVPLRKFMLKQTRESDIALFARMANAP...........RFQSSDDIPMRLLVPAFVTSELKTAFQ
IGFIIFIPFLIVDMVVASVLMSMGMMMMSPVMIALPFKLMLFVLVDGWHLILGSLVASFa....
>ur|UPI000473CD61|UniRef100_UPI000473CD61/17-221
.stSIQLLLLLTVLSIAPGILILMTCFTRIVIVLSFVRTSLGTQQMPPNQVLLGLALFITFFVMAPTFSQVNKEA..LQP
LFNEEINLTEAYDRASLPMKEFMSAHTRQKDLALFLEYAEMD...........KPSSVEEIPLTALVPAFAISELKTAFQ
IGFMIFVPFLVIDMIISSVLMSMGMMMLPPVMISLPFKILLFVLVDGWNLVVKSLLISF.....
>ur|UPI0005B6E66E|UniRef100_UPI0005B6E66E/6-213
..dELNLIVSLALLALIPFIAMMATSFVKLAVVFYMLRNALGVQQIPPNMALYGLAIILSIFIMAPVGFETYDYVkqHDI
SLEDSASVEGLIESGLQPYREFLKKHIRETEAIFFTDAAR-Tlwpqk......YVDRLESDSLLLLLPAFTVSELTRAFE
IGFLLYLPFIAIDLIVSNILLAMGMMMVSPMTISLPFKLLLFVLLDGWTKLTHGLVX--.....
>up|R5VTC7|R5VTC7_9CLOT/77-283
..aSMKMLLVLTVLSLAPFIIIMVTSFTRIIVVLHFLRSALGTQTTPPNQVLIGLALFLTLFIMSPVMAQINTDC..IQP
YEAGEMTQEEALNAGLKPIRTFMFKQTNRKDIKLFMQIESQK...d.....dvTVEKVDDIKTAVLIPAFMISELRTAFI
IGFLIYLPFIIIDMVVASTLMSMGMMMLPPTTISMPFKILLFVLADGWNLVIGQVVKTF.....
>ur|UPI00069BDC87|UniRef100_UPI00069BDC87/39-243
..tTLNIAIVLTILALAPSIVFVMTSFLRLIVVFSFLRQAMGTQSMPPNTILVTLALILTFFIMEPVATKSYNEG..IKP
YLAEKIGYEEAFIKGAKPFKDFMLKNTREKDLALFYRIRNLP...........NPKTIDDVPLTVLVPAFMISELKTAFE
IGFLIYLPFLVIDMVVSSVLMAMGMMMLPPTMISLPFKLLIFVLVDGWNLLVQRLVESFv....
>ur|UPI000345B930|UniRef100_UPI000345B930/41-244
..vSLQILLIMTALSFIPAFVMLMTSFTRIIIVFSILRQALGLQQTPSNQILTGMALFLTLFIMAPVFDKVNQQA..LQP
YLAEKLTAQDAIDKAQGPIKDFMLSQTRSSDLELFMRLSKRT...........DIATPDQAPLTILVPAFVTSELKTAFQ
IGFMIFIPFLIIDLVVASVLMAMGMMMLSPLIISLPFKIMLFVLVDGWALIIGTLASSF.....
>up|A0A0L8EWI5|A0A0L8EWI5_9CLOT/55-258
...DIKLLLVLTVLTLLPSIIVMMTSFTRIIVVFGFLRNAMGTQQSPPNQVLVGLALFLTMFIMMPTYNTMNKDA..IQP
YLNKQITQQEAYTRIKKPLRQFMLKNTYKKDSNLFIELDKSK...........GKYTAVNMPMHIVIPAFIISELKTAFT
IGFLLYIPFLIIDLVVASILMSMGMMMLPPAMVSMPFKLLLFVMVDGWYMVVKSLVLSFa....
>up|A0A0B5FVH9|A0A0B5FVH9_9DELT/41-244
..tALRILFVFTVLSVAPAILLMTTSFTRIVIVLGFVRNAMGTQQAPPNQVILGLALFLTFFIMAPVFNQINNDA..LQP
YLNEEIAFNSAVERAVVPMREFMFRQVGESDLALLVSISGND...........QPETRDDIPTLTLIPAFMLSELKRAFQ
IGFLVYIPFLVIDMVIASVLMGMGMMMLPPIIISLPFKLLLFVLVDGWELVVGSLVRSF.....
>up|A0A0F2QVL5|A0A0F2QVL5_9DELT/44-248
..vTMQIFLLLTVLSLAPSILIMVTCFTRIAIVLSLLRQAIGSNQLPPNQIIVGLTLFLTFFIMTPVWQTVNEEA..LTP
YLNNQLSSVEALKKAEKPIRAFMLKHTREKDLSLLMDIAKRS...........RPKNIDEVPTTVLVPSFIISELKTAFQ
IGFMLYIPFLIIDMVVASVLLSMGMMMLPPVMVSLPFKLMIFVLADGWYLIVGSLVKSFa....
>ur|UPI00069BC95A|UniRef100_UPI00069BC95A/39-243
..tTLNIVIVLTILALAPSIVFVMTSFLRLIVVFSFLRQAMGTQSMPPNTILVTLALILTFFIMEPVATKSYNEG..IKP
YLAEKIGYEEAFIKGAKPFKDFMLKNTREKDLALFYRIRNLP...........NPKTIDNVPLTVLVPAFMISELKTAFE
IGFLIYLPFLVIDMVVSSVLMAMGMMMLPPTMISLPFKLLIFVLVDGWNLLVQRLVESFv....
>ur|UPI000688A02C|UniRef100_UPI000688A02C/39-244
..vSLQILLIMTALGFIPAFVMLMTCFTRIIIVFSILRQALGLQQTPSNQILVGLTIFLTLFIMAPVFDRINEDA..LQP
YLNEEIDVQQALTAAEEPIRGFMLAQTRESDLELFVRLSKRT...........DIVSAEQTPLVILIPAFVTSELKTAFQ
IGFMIFIPFLIIDLVVASILMAMGMMMLSPLIISLPFKIMLFVLVDGWALIIGTLASSFgt...
>ur|UPI0005927B18|UniRef100_UPI0005927B18/11-214
..tSVQLVLLLTVLSLAPGILVLMTCFTRIVVVLSFVRMGLATQQTPPNQVLIGLALFLTFFIMAPTLSEVNEQA..FSP
LMAGEIDQNEALTEAVGPMKEFMSRYTREKDLALFMDYAGEE...........RPESVEDIPLTSLVPAFAISELKTAFQ
MGFLIFVPFLVIDMIVASVLMSMGMMMLPPVMISLPFKILLFVLVDGWYLIVESLLLSY.....
>up|A4J753|A4J753_DESRM/53-256
..dSVKLLIFLTLLSMVPAFLMMLTSFTRIIVVLSFLRSALGTQQTPPNQVLIGLALFLTIFIMNPVYQDINKNS..IQP
YLANQLTYEQATDQAAKPLRNFMVRQTREKDLGLFLNIAKMD...........KPKNANEVPMSVLVPAFVISELKTAFQ
IGFILFVPFLVIDMVVASTLMSMGMFMLPPVMVALPFKLLLFVMVDGWYLVVKSLVESF.....
>up|A0A0J1FTW0|A0A0J1FTW0_9BURK/54-257
...SVQTMLLLTMLSFLPAMVLMMTSFTRIIIVLSLLRQALGTASTPPNQVLVGLALFLSLFVMSPVLDRAYNDA..YKP
FSDGTITMDQAMTRGVAPFKQFMLRQTREADLALFARISKAA...........PMNGPEDVPLSLLVPSFVTSELKTGFQ
IGFTIFIPFLIIDMVVASVLMSMGMMMVSPTTISLPFKLMLFVLVDGWQLLIGSLAQSFv....
>up|V9X0W2|V9X0W2_9PSED/41-244
..vSLQILLIMTALSFIPAFVILMTSFTRIIIVFSILRQALGLQQTPSNQLLTGMALFLTMFIMAPVFDRVNQDA..LQP
YLKEQMTAQQAIDKAQGPLKDFMLAQTRQSDLDLFMRLSKRT...........DIAGPDQVPLTILVPAFVTSELKTAFQ
IGFMIFIPFLIIDMVVASVLMAMGMMMLSPLIISLPFKIMLFVLVDGWALIMGTLASSF.....
>ur|UPI0005BE0D70|UniRef100_UPI0005BE0D70/45-248
...SLQMLLFMTSLTFIPAMLLMMTAFTRIVIVLSLLRQALGTTQSPPNQVIVGLALFLTLFVMGPTFDQVYSKA..WVP
FSDDKINITQALDEASKPMKAFMLRQTREKDLAFFIEISQSA...........KPQTKEDVSMKTLIPAFAISELKTAFQ
IGFMVFIPFMIIDLVVASILMAMGMMMVSPVTISLPFKMMLFVLVDGWTLLMGSLVQSFy....
>up|V9V5L8|V9V5L8_9PSED/41-244
..vSLQILLIMTALSFIPAFVILMTSFTRIIIVFSILRQALGLQQTPSNQLLTGMALFLTMFIMAPVFDRVNQDA..LQP
YLKEQMTAQQAIDKAQGPLKDFMLAQTRQSDLDLFMRLSKRT...........DIAGPDQVPLTILVPAFVTSELKTAFQ
IGFMIFIPFLIIDMVVASVLMAMGMMMLSPLIISLPFKIMLFVLVDGWALIMGTLASSF.....
>up|T0U8U6|T0U8U6_9ENTE/49-253
..dTINTFLLLTLLSLLPVLLIMMTSFTRIIMVLSFVRSSLGTQQNPPNQVLIGLALFLTFFIMKPVYTDIYQQA..IEP
FDRQEISQAEAFDRSEKRIKAFMMVQTREKDIALFAEADGET..........eKYHSSDDVPLTVMVPAFIISELRTAFS
IGFLIFIPFLIIDLVVSSILMSMGMMMLSPIMISLPFKILLFVLVDGWYLIVESLIKSF.....
>up|A0A099N4D4|A0A099N4D4_9PSED/45-248
..vSLQILLIMTALSFIPAFVILMTSFTRIIIVFSILRQALGLQQTPSNQLLTGMALFLTMFIMAPVFDRVNQDA..LQP
YLKEQMTAQQAIDKAQGPLKDFMLAQTRQSDLDLFMRLSKRT...........DIAGPDQVPLTILVPAFVTSELKTAFQ
IGFMIFIPFLIIDMVVASVLMAMGMMMLSPLIISLPFKIMLFVLVDGWALIMGTLASSF.....
>ur|UPI00069C3B4A|UniRef100_UPI00069C3B4A/39-243
..tTLNIVIVLTILVLAPSIVFVMTSFLRLIVVFSFLRQAMGTQSMPPNTILVTLALILTFFIMEPVATKSYNEG..IKP
YLAEKIGYEEAFIKGAKPFKDFMLKNTREKDLALFYRIRNLP...........NPKTIDDVPLTVLVPAFMISELKTAFE
IGFLIYLPFLVIDMVVSSVLMAMGMMMLPPTMISLPFKLLIFVLVDGWNLLVQKLVESFv....
>up|A0A0F9Z0V4|A0A0F9Z0V4_9ZZZZ/66-269
..vTIQILAIMTALTLLPALAMMMTSFTRIIVVFAILRQALGLQQTPSNQILLGLALFLSIFIMTPVFQQVNENA..LQP
YINEEISVQEALDQAEGPFRTFMAAQTRESDLQLFLDLADAG...........PVNGIEDVPMTVLIPAFVTSELKTAFQ
IGFLLFIPFLVIDLVVASVLMAMGMMMLSPIIISLPFKIMLFVLVDGWAMIIGTLAMSF.....
>up|F8FV85|F8FV85_PSEP6/46-249
..vSLQILLIMTALSFIPAFVILMTSFTRIIIVFSILRQALGLQQTPSNQLLTGMALFLTMFIMAPVFDRVNQDA..LQP
YLKEQMTAQQAIDKAQGPLKDFMLAQTRQSDLDLFMRLSKRT...........DIAGPDQVPLTILVPAFVTSELKTAFQ
IGFMIFIPFLIIDMVVASVLMAMGMMMLSPLIISLPFKIMLFVLVDGWALIMGTLASSF.....
>ur|UPI00067491A9|UniRef100_UPI00067491A9/58-261
..dSVKLLIFLTLLSMVPAFLMMLTSFTRIIVVLSFLRSALGTQQTPPNQVLIGLALFLTIFIMNPVYQDINKNS..IQP
YLANQLTYEQATDQAAKPLRNFMVRQTREKDLGLFLNIAKMD...........KPKNANEVPMSVLVPAFVISELKTAFQ
IGFILFVPFLVIDMVVASTLMSMGMFMLPPVMVALPFKLLLFVMVDGWYLVVKSLVESF.....
>up|E3G214|E3G214_ENTLS/41-244
...PVQTLVFITSLTFLPAILLMMTSFTRIIIVFGLLRSALGTASAPPNQVLLGLALFLTFFIMSPVIDKIYTDA..YQP
FNDNKITLEQAIDKGAQPLREFMLRQTREADLALFARLSHSE...........PIQGPEAVPMRILLPAYVTSELKTAFQ
IGFTIFIPFLIIDLVIASVLMALGMMMVPPATIALPFKLMLFVLVDGWQLLVGSLAQSFy....
>ur|UPI000685B122|UniRef100_UPI000685B122/27-230
...TLQLLALMSVLTLLPSLLLMMTSFVRIIIVFSLLRQALGTAQTPPNQVLVGLALFLTLFIMAPVLTSVYDDA..ITP
YFEEKISFETALDAAEAPIRTFMLNQTRESDIGMFLEIAGNT...........EVTEPADVPFLTLVPAFITSELKSAFS
IGFLIYIPFVVIDLVVASVLMSMGMMMLSPMMISMPFKLMLFVLVDGWTLIMGSLTASFa....
>up|Q9Z444|Q9Z444_PSEPU/45-248
..vSLQILLIMTALSFIPAFVILMTSFTRIIIVFSILRQALGLQQTPSNQLLTGMALFLTMFIMAPVFDRVNQDA..LQP
YLKEQMTAQQAIDKAQGPLKDFMLAQTRQSDLDLFMRLSKRT...........DIAGPDQVPLTILVPAFVTSELKTAFQ
IGFMIFIPFLIIDMVVASVLMAMGMMMLSPLIISLPFKIMLFVLVDGWALIMGTLASSF.....
>up|B0KQY1|B0KQY1_PSEPG/45-248
..vSLQILLIMTALSFIPAFVILMTSFTRIIIVFSILRQALGLQQTPSNQLLTGMALFLTMFIMAPVFDRVNQDA..LQP
YLKEQMTAQQAIDKAQGPLKDFMLAQTRQSDLDLFMRLSKRT...........DIAGPDQVPLTILVPAFVTSELKTAFQ
IGFMIFIPFLIIDMVVASVLMAMGMMMLSPLIISLPFKIMLFVLVDGWALIMGTLASSF.....
>up|B6VK38|B6VK38_PHOAA/6-215
..nELDLIIGLALLSLLPFIAVMATSFLKLAVVFSLLRNALGVQQIPPNMAMYGLAIILTIYVMAPVGFATQDYLrqNEV
SFSNAQSVEKFLEEGMAPYRNFLKQHIKSSERTFFIDSTR-Qiwpsq......YANRLEPDSLLILLPAFTVSELTRAFE
IGFLLYLPFIAIDLIISNILLAMGMMMVSPMTISLPFKLLLFVLLDGWTRLTHGLVISY.....
>up|I2BQV7|I2BQV7_PSEFL/41-244
..vSLQILLIMTALSFIPAFVMLMTSFTRIIIVFSILRQALGLQQTPSNQILTGMALFLTLFIMAPVFDKVNQQA..LQP
YLAEKLTAQDAIDKAQGPIKDFMLSQTRSSDLELFMRLSKRT...........DIATPDQAPLTILVPAFVTSELKTAFQ
IGFMIFIPFLIIDLVVASVLMAMGMMMLSPLIISLPFKIMLFVLVDGWALIIGTLAGSF.....
>ur|UPI000369D6F2|UniRef100_UPI000369D6F2/48-250
...SLQTLILLTSLTFLPAVVLMMTGFTRIIIVLSLLRQALGTQSVPPNQVMIGLALFLTFFVMSPVIDKIYLDA..YKP
LSENQITMQEAMDKGVAPLKEFMLKQTRESDLALFAKMAEVD...........KIETPDQVPLKVLVPAFVTSELKTAFQ
IGFAIFIPFLIIDMVVASVLMSMGMMMVSPAIVALPFKLMLFVLVDGWQLILGSLVESF.....
>up|Q7N0V8|Q7N0V8_PHOLL/7-216
...ELDLIIGLALLALLPFIAVMATSFLKLAVVFSLLRNALGVQQIPPNMAMYGLAIILTIYVMAPVGFATQDYLrqNEV
SFSNAQSVDKFVEEGLTPYRNFLKQHIKPSERTFFIDSTR-Qiwpsq......YADRLEPDSLLILLPAFTVSELTRAFE
IGFLLYLPFIAIDLIISNILLAMGMMMVSPMTISLPFKLLLFVLLDGWTRLTHGLVISYg....
>ur|UPI0005198189|UniRef100_UPI0005198189/41-244
..vSLQILLIMTALSFIPAFVMLMTSFTRIIIVFSILRQALGLQQTPSNQILTGMALFLTLFIMAPVFDKVNQQA..LQP
YLAEKLTAQDAIDKAQGPIKDFMLSQTRSSDLELFMRLSKRT...........DIATPDQAPLTILVPAFVTSELKTAFQ
IGFMIFIPFLIIDLVVASVLMAMGMMMLSPLIISLPFKIMLFVLVDGWALIIGTLAGSF.....
>ur|UPI000444B103|UniRef100_UPI000444B103/39-243
..tTLNIVIVLTILVLAPSIVFVMTSFLRLIIVFSFLRQAMGTQSMPPNTILVTLALILTFFIMEPVATKSYNKG..IKP
YLAEKIGYEEAFIKGAKPFKDFMLKNTREKDLALFYRIRNLP...........NPKTIDDVPLTVLVPAFMISELKTAFE
IGFLIYLPFLVIDMVVSSVLMAMGMMMLPPTMISLPFKLLIFVLVDGWNLLVQRLVESFv....
>up|F0E3S9|F0E3S9_PSEDT/49-252
..vSLQILLIMTALSFIPAFVILMTSFTRIIIVFSILRQALGLQQTPSNQLLTGMALFLTMFIMAPVFDRVNQDA..LQP
YLKEQMTAQQAIDKAQGPLKDFMLAQTRQSDLDLFMRLSKRT...........DIAGPDQVPLTILVPAFVTSELKTAFQ
IGFMIFIPFLIIDMVVASVLMAMGMMMLSPLIISLPFKIMLFVLVDGWALIMGTLASSF.....
>ur|UPI00036DD600|UniRef100_UPI00036DD600/69-273
...PVQTLVLLTSLSFLPAAMLMMTGFTRIIIVLGLLRSALGTATSPPNQVLVGLSLFLTFFVMAPVFDRVYNDA..YKP
LSENKISLEAAAAKAAEPLKAFMLRQTREKDLAMFAQMAKAP...........EMQGPEEVPLSILVPAFVTSELKTAFQ
IGFTIFIPFLIIDLVVASVLMAMGMMMVPPATISLPFKLMLFVLVDGWQLLLGSLAQSFmn...
>ur|UPI00054AFF67|UniRef100_UPI00054AFF67/41-244
..vSLQILLIMTALSFIPAFVMLMTSFTRIIIVFSILRQALGLQQTPSNQILTGMALFLTLFIMAPVFDKVNTQA..LQP
YLAEKMTAQDAIDKAQGPIKDFMLSQTRSSDLELFMRLSKRT...........DIASPDQAPLTILVPAFVTSELKTAFQ
IGFMIFIPFLIIDLVVASVLMAMGMMMLSPLIISLPFKIMLFVLVDGWALIIGTLAGSF.....
>ur|UPI00051C43A5|UniRef100_UPI00051C43A5/6-215
..dELNLIVGLALLALLPFIAVMATSFVKLAVVFSLLRNALGVQQIPPNMAMYGLAIILSIYVMAPVGFATQDYLrqNEV
SLAKSESVEKFLDEGIAPYRAFLKKQIKPREHAFFIDSTKQ-lwpse......YADRLEPDSLLILLPAFTVSELSRAFE
IGFLIYLPFIAIDLIISNILLAMGMMMVSPMTISLPFKLLLFVLLDGWARLTHGLVISY.....
>up|A0A0A7S9C0|A0A0A7S9C0_9GAMM/42-245
...PVETLVFLTLLTFIPAILLLMTSFTRIVIVLGLLRNALGTQSAPPNQVILGIALFMTLFIMSPVFDKIYEDA..YVP
YSENQITMQQGLNKATQPLREFMLNQTRENDLALFANMSHVG...........EIQSRQDMPLRILVPAFVISELKTAFQ
IGFTIFIPFLVIDLVVASTLMALGMMMVPPATISLPFKLMLFVLADGWHLLLGSLAQSFf....
>ur|UPI0005B4F2A0|UniRef100_UPI0005B4F2A0/43-246
...PVQTLLFLTLLGFIPALLLMMTSFTRIIIVLGLLRNALGTPSAPPNQVLLGLALFLTFFVMSPVADQVYREA..YQP
FSEDKISLEVALEKGTAPLRTFMLGQTRESDLALFARIAKVG...........EIQEAKDVPLRILVPAFITSELKTAFQ
IGFTIFIPFLIIDLVVASVLMALGMMMVPPATVSLPFKLMLFVLVDGWQLLLGSLSQSFf....
>ur|UPI0005E3E116|UniRef100_UPI0005E3E116/53-256
...PVQTLVLLTSLTFLPAILLMMTGFTRVIIVLGLLRNALGTPSTPPNQVLLGLALFLTFYVMSPVFNEIYKEA..WQP
LSEDKISMETALEKGVQPLRTFMLAQTRETDLALYTRMAKEE...........NFQSRDEVPLRILLPAFVTSELKTGFQ
IGFTVFIPFLIIDLVVASVLMALGMMMVPPATISLPFKLMLFVLVDGWQLLMGSLAQSFf....
>up|F4DMR1|F4DMR1_PSEMN/55-260
..vSLQILLIMTALSFIPAFVMLMTSFTRIIIVFSILRQALGLQQTPSNQILVGLALFLTMFIMAPVFDRINTDA..LQP
YLNEEIIAQEALTRAEGPIRDFMLAQTRESDLALFVRLSKRT...........DLAGVEDVPLTILVPAFVTSELKTAFQ
IGFMIFIPFLIIDMVVASILMAMGMMMLSPLIISLPFKIMLFVLVDGWALIMGTLAASFgt...
>up|Q5XL17|Q5XL17_AERHY/6-215
..dELNLIVGLALLALLPFIAVMATSFVKLAVVFSLLRNALGVQQIPPNMAMYGLAIILSIYVMAPVGFATQGYLhqNEV
SLTKSESVEKFLDEGMAPYRAFLKKQIKPREHAFFIDSTKQ-lwpse......YADRLEPDSLLILLPAFTVSELSRAFE
IGFLIYLPFIAIDLIISNILLAMGMMMVSPMTISLPFKLLLFVLLDGWARLTHGLVTSY.....
>up|W2DHT7|W2DHT7_9PSED/41-244
..vSLQILLIMTALSFIPAFVMLMTSFTRIIIVFSILRQALGLQQTPSNQILTGMALFLTLFIMAPVFDKVNQQA..LQP
YLAEKLTAQDAVDKAQGPIKDFMLSQTRSSDLELFVRLSKRT...........DIASPDQAPLTILVPAFVTSELKTAFQ
IGFMIFIPFLIIDLVVASVLMAMGMMMLSPLIISLPFKIMLFVLVDGWALIIGTLAGSF.....
>ur|UPI000403C6B6|UniRef100_UPI000403C6B6/46-249
..rAIQLIALLTVLSIAPSILIMMTSFTRIVVVLSLLRTALGTATAPPNSVIIALAMFLTAFVMGPVLQKSYDDG..IKP
LVSNEIGVEEALQKASVPLRGFMQKNVREKDLKLFMDLSGEP...........PPATPEDMSLRILVPAFMISELKRAFE
IGFLLFLPFLIIDLVVASVLMSMGMMMLPPVVVSLPFKLIFFVLVDGWSLVAGSLVQSY.....
>up|A0A0E1RR36|A0A0E1RR36_CAMJU/39-243
..tTLNIVIVLTILALAPSIVFVITSFLRLIVVFSFLRQAMGTQSMPPNTILVTLALILTFFIMEPVATKSYNEG..IKP
YLAEKIGYEEAFIKGAKPFKDFMLKNTREKDLALFYRIRNLP...........NPKTIDDVPLTVLVPAFMISELKTAFE
IGFLIYLPFLVIDMVVSSVLMAMGMMMLPPTMISLPFKLLIFVLVDGWNLLVQRLVESFv....
>ur|UPI0002DDB839|UniRef100_UPI0002DDB839/39-243
..tTLNIVIVLTILVLAPSIVFVMTSFLRLIVVFSFLRQAMGTQSMPPNTILVTLALILTFFIMEPVATKSYNEG..IKP
YLAEKIGYEEAFIKGAKPFKDFMLKNTREKDLALFYRIRNLP...........NPKTIDDVPLTVLVPAFMISELKTAFE
IGFLIYLPFLVIDMVVSSVLMAMGMMMLPPTMISLPFKLLIFVLVDGWNLLVQRLVESFv....
>up|A0A0M2SXV5|A0A0M2SXV5_9BACI/27-229
...TLQLLFLLTVLSLAPGILIMLTCFTRIVIVLSFVRTALGTQSMPPNQVLIGLALFLTFFVMAPVFTEINENA..LQP
YLAGDMPQEEALDAAILPVKEFMAKHTREKDLALFFKYGQLE...........KPDSIEEIPLTALIPAFAISELKTAFQ
IGFVIFIPFLVIDMVVASTLMAMGMMMLPPVMISLPFKILLFVLVDGWYLIVESLLVSF.....
>ur|UPI00057157CD|UniRef100_UPI00057157CD/6-215
..dEFNLIISLALLALIPFIAMMATSFVKLAVVFSLLRNALGVQQIPPNMALYGLAIILSIFIMAPIGFETYDYVasHNI
SIEDSASVEGLFESGMQPYRNFLKKHIRATEALFFTDAAR-Slwpkk......YVERLESDSLLLLLPAFTVSELTRAFE
IGFLLYLPFITIDLIVSNILLAMGMMMVSPMTISLPFKLLLFVMLDGWTKLTHGLVLSY.....
>ur|UPI0006B543E6|UniRef100_UPI0006B543E6/49-251
...SLQLLFVLTILTLAPSILIMMTSFTRIIIVLSFIRNALGLQQTPPNQVIIGLALFLTFFIMAPIGAQVNEDA..IQP
FLKEEINQEVALKKAMEPIREFMFRQTRDKDLGLFLNMKKID...........GVSNLEDIPSHVLIPAFIISELKTAFQ
IGFVIYIPFLVIDMVVSSTLMSMGMMMLPPVIISLPFKILLFVLVDGWNLIVKSIVLGF.....
>ur|UPI0005E57A69|UniRef100_UPI0005E57A69/53-256
...PVQTLVLLTSLTFLPAILLMMTGFTRVIIVLGLLRNALGTPSTPPNQVLLGLALFLTFYVMSPVFNEIYKEA..WQP
LSEDKISMETALEKGVQPLRTFMLAQTRETDLALYTRMAKEE...........NFQSRDEVPLRILLPAFVTSELKTGFQ
IGFTVFIPFLIIDLVVASVLMALGMMMVPPATISLPFKLMLFVLVDGWQLLMGSLAQSFf....
>ur|UPI00061DB404|UniRef100_UPI00061DB404/41-244
..vSLQILLIMTALSFIPAFVMLMTSFTRIIIVFSILRQALGLQQTPSNQILTGMALFLTMFIMAPVFDKVNQQA..LQP
YLAEKLTAQDAIDKAQGPIKDFMLSQTRSSDLELFMRLSKRT...........DIATPDQAPLTILVPAFVTSELKTAFQ
IGFMIFIPFLIIDLVVASVLMAMGMMMLSPLIISLPFKIMLFVLVDGWALIIGTLASSF.....
>up|J2VQ40|J2VQ40_9BURK/65-267
...PIQTMLMLTALSFIPAAMLMMTCFTRIIIVLSLLRQALGTQSTPPSQVLLGLALFLTFFVMGPVFDRIYTEA..YQP
FSENKIQMMEALEKGSAPLKEFMLKQTRQADLALYVKLSRTP...........DLQGPEDVSLRILVPAFVTSELKTAFQ
IGFAIFIPFLIIDMVVASILMAMGMMMMSPAIVSLPFKLMLFVLVDGWQLLIGSLAQSF.....
>up|V6J8R8|V6J8R8_PSEPU/45-248
..vSLQILLIMTALSFIPAFVILMTSFTRIIIVFSILRQALGLQQTPSNQILTGMALFLTLFIMAPVFDRINQTA..LQP
YLNEQLTAQQAIDRAQGPLKDFMLAQTRQSDLDLFMRLSKRT...........DIASPDQVPLSILVPSFVTSELKTAFQ
IGFMIFIPFLIIDMVVASVLMAMGMMMLSPLIISLPFKIMLFVLVDGWALIMGTLASSF.....
>up|A0A0C5RR50|A0A0C5RR50_PSEPU/45-248
..vSLQILLIMTALSFIPAFVILMTSFTRIIIVFSILRQALGLQQTPSNQILTGMALFLTMFIMAPVFDRVNQDA..LQP
YLKEQMTAQQAIDKAQVPLKDFMLAQTRQSDLDLFMRLSKRT...........DIAGPDQVPLTILVPAFVTSELKTAFQ
IGFMIFIPFLIIDMVVASVLMAMGMMMLSPLIISLPFKIMLFVLVDGWALIMGTLASSF.....
>up|D8ISZ0|D8ISZ0_HERSS/41-243
...PIQTMLLLTSLSFLPAALLMMTCFTRIVIVLSLLRQALGTQSTPPTQVLVGLSLFLTFFVMSPVFDRIYTDA..YQP
FAENKIQMMEALDKGAQPLKEFMLKQTRESDLALYVKLSRGP...........ALQGPEDVPLRLLVPAFVTSELKTAFQ
IGFAIFLPFLIIDMVVASILMSMGMMMMSPALVSLPFKLMLFVLVDGWQLLIGSLAQSF.....
>up|A0A0H0AIV5|A0A0H0AIV5_ENTAS/41-244
...PVQTLVFITSLTFIPAILLMMTSFTRIIIVFGLLRNALGTPSAPPNQVLLGLALFLTFFIMSPVIDKIYTDA..YQP
FSEDKISMQEALDKGAQPLREFMLRQTREADLALFARLSNTG...........EMQGPEAVPMRILLPAYVTSELKTAFQ
IGFTIFIPFLIIDLVIASVLMALGMMMVPPATIALPFKIMLFVLVDGWQLLVSSLAQSFy....
>ur|UPI000370C286|UniRef100_UPI000370C286/76-279
...SVQTLVLLTSLSFLPAAMLMMTGFTRIIIVLGLLRNALGTATSPPNQVLVGLSLFLTFFVMSPVFDRVYTDA..YKP
LSENKISLEDAAEKAAVPLKAFMLKQTREKDLALFAQMAKAP...........EMQGPEDVQMRILVPAFVTSELKTAFQ
IGFTVFIPFLIIDLVVASVLMAMGMMMVPPATISLPFKLMLFVLVDGWQLLLGSLAQSFl....
>ur|UPI00035D4C72|UniRef100_UPI00035D4C72/45-249
..mTLQALFIMTALSLIPAFIMMMTSFTRIIVVLSILRQAIGLQQSPSNQILIGVSLFLSLFIMRPVFDQINERA..LQP
YLDEEMTSKQAFEEAKAPMRAFMLSQTRVKDLETFVRIAGDE..........dKYQEPSEVPLTILIPSFVTSELKTAFQ
IGFMLFIPFLIIDLVVASILMAMGMMMLSPMIVSLPFKLMLFVLVDGWNLVFGTLATSF.....
>ur|UPI000683549F|UniRef100_UPI000683549F/41-244
...PVQTLVFITSLTFIPAILLMMTSFTRIIIVFGLLRNALGTPSAPPNQVLLGLALFLTFFIMSPVMDKIYTDA..YQP
FSEDKISMQEALDKGAQPLREFMLRQTREADLALFVRLSNTG...........ELQGPEAVPMRVLLPAYVTSELKTAFQ
IGFTIFIPFLIIDLVIASVLMALGMMMVPPATIALPFKIMLFVLVDGWQLLVSSLAQSFy....
>ur|UPI0005086A2C|UniRef100_UPI0005086A2C/17-221
.ssTVKLLLLLTVFSVAPGILILMTCFTRIVIVLSFVRTSLATQSMPPNQVLIGLALFLTFFIMAPTFSEINKEA..LTP
LMDNKISLDEAYSKAEGPIKEFMSKHTRQKDLALFMNYAKMD...........KPESLKDIPLTTMVPAFAISELKTAFQ
IGFMIFIPFLIIDMVVASVLMSMGMMMLPPVMISLPFKILLFVLVDGWYLIVKSLLQSF.....
>ur|UPI00039A0E0E|UniRef100_UPI00039A0E0E/41-244
...PVQTLVFITSLTFIPAILLMMTSFTRIIIVFGLLRNALGTPSAPPNQVLLGLALFLTFFIMSPVIDKIYTDA..YQP
FSEDKISMQEALDKGAQPLREFMLRQTREADLALFARLSNTG...........ELQGPEAVPMRILLPAYVTSELKTAFQ
IGFTIFIPFLIIDLVIASVLMALGMMMVPPATIALPFKIMLFVLVDGWQLLVSSLAQSFy....
>ur|UPI00048B5D2A|UniRef100_UPI00048B5D2A/41-244
...PIQTLLFLTALSFLPAVLLMMTAFTRIIIVLSLLRQALGTMQSPPNQVIVGLSLFLTFFVMGPVFDKMYVEA..YQP
YSEQKLTFNEALAKGSVPLKEFMLKQTRQKDLAFFLEVSGTA...........QPQGPEDVSLKVLVPAFVTSELKTAFQ
IGFLIIIPFLIIDLVVASVLMGMGMMMVSPMIISLPFKLMLFVLVDGWTLLMGSLVQSFy....
>up|W3VDM4|W3VDM4_PHOTE/6-215
..nELDLIIGLALLALLPFIAVMATSFLKLAVVFSLLRNALGVQQIPPNMAMYGLAIILTIYVMAPVGFATQDYLrqNEV
SFSNAESVEKFMEEGIAPYRNFLKQHIKPSERTFFIDSTR-Qiwpsq......YADRLESDSLLILLPAFTVSELTRAFE
IGFLLYLPFIAIDLIISNILLAMGMMMVSPMTISLPFKLLLFVLLDGWTRLTHGLVISY.....
>ur|UPI000579847C|UniRef100_UPI000579847C/41-244
...PVQTLVFITSLTFIPAILLMMTSFTRIIIVFGLLRNALGTPSAPPNQVLLGLALFLTFFIMSPVIDKIYTNA..YQP
FSEDKISMQEALEKGAQPLREFMLRQTREADLALFARLSNTG...........ELQGPEAVPMRILLPAYVTSELKTAFQ
IGFTIFIPFLIIDLVIASVLMALGMMMVPPATIALPFKIMLFVLVDGWQLLVSSLAQSFy....
>up|G8MAE4|G8MAE4_9BURK/52-255
...SVQTMLLLTMLSFLPAMVLMMTSFTRIIIVLSLLRQALGTSSTPPNQVLVGLALFLSFFVMSPVLDRAYNDA..YKP
FSEGQIAMDQAVTRGVAPFKQFMLKQTRESDLALFARISKAA...........PMNGPEDVPLSLLVPSFITSELKTGFQ
IGFTIFIPFLIIDMVVASVLMSMGMMMVSPTTIALPFKLMLFVLVDGWQLLIGSLAQSFv....
>up|A0A0G4BM09|A0A0G4BM09_ENTCL/41-244
...PVQTLVFITSLTFIPAILLMMTSFTRIIIVFGLLRNALGTPSAPPNQVLLGLALFLTFFIMSPVIDKIYTDA..YQP
FSEDKISMQEALDKGAQPLREFMLRQTREADLALFARLSNTG...........ELQGPEAVPMRILLPAYVTSELKTAFQ
IGFTIFIPFLIIDLVIASVLMALGMMMVPPATIALPFKIMLFVLVDGWQLLVSSLAQSFy....
>ur|UPI0006AD7913|UniRef100_UPI0006AD7913/52-255
...SVQTMLLLTMLSFLPAMVLMMTSFTRIIIVLSLLRQALGTSSTPPNQVLVGLALFLSFFVMSPVLDRAYNDA..YKP
FSEGQIAMDQAVTRGVAPFKQFMLKQTRESDLALFARISKAA...........PMNGPEDVPLSLLVPSFITSELKTGFQ
IGFTIFIPFLIIDMVVASVLMSMGMMMVSPTTIALPFKLMLFVLVDGWQLLIGSLAQSFv....
>up|A0A060P104|A0A060P104_9BURK/52-255
...SVQTMLLLTMLSFLPAMVLMMTSFTRIIIVLSLLRQALGTSSTPPNQVLVGLALFLSFFVMSPVLDRAYNDA..YKP
FSEGQIAMDQAVTRGVAPFKQFMLKQTRESDLALFARISKAA...........PMNGPEDVPLSLLVPSFITSELKTGFQ
IGFTIFIPFLIIDMVVASVLMSMGMMMVSPTTIALPFKLMLFVLVDGWQLLIGSLAQSFv....
>ur|UPI0006684A4B|UniRef100_UPI0006684A4B/41-244
...PVQTLVFITSLTFIPAILLMMTSFTRIIIVFGLLRNALGTPSAPPNQVLLGLALFLTFFIMSPVIDKIYTDA..YQP
FSEDKISMQEALDKGAQPLREFMLRQTREADLALFARLSNTG...........ELQGPEAVPMRILLPAYVTSELKTAFQ
IGFTIFIPFLIIDLVIASVLMALGMMMVPPATIALPFKIMLFVLVDGWQLLVSSLAQSFy....
>up|W0BNZ2|W0BNZ2_ENTCL/41-244
...PVQTLVFITSLTFIPAILLMMTSFTRIIIVFGLLRNALGTPSAPPNQVLLGLALFLTFFIMSPVIDKIYTDA..YQP
FSEDKISMQEALDKGAQPLREFMLRQTREADLALFARLSNTG...........ELQGPEAVPMRILLPAYVTSELKTAFQ
IGFTIFIPFLIIDLVIASVLMALGMMMVPPATIALPFKIMLFVLVDGWQLLVSSLAQSFy....
>up|A0A0F1D3R7|A0A0F1D3R7_ENTAS/41-244
...PVQTLVFITSLTFIPAILLMMTSFTRIIIVFGLLRNALGTPSAPPNQVLLGLALFLTFFIMSPVIDKIYTDA..YQP
FSEDKISMQEALDKGAQPLREFMLRQTREADLALFARLSNTG...........ELQGPEAVPMRILLPAYVTSELKTAFQ
IGFTIFIPFLIIDLVIASVLMALGMMMVPPATIALPFKIMLFVLVDGWQLLVSSLAQSFy....
>up|V3EJP8|V3EJP8_ENTCL/41-244
...PVQTLVFITSLTFIPAILLMMTSFTRIIIVFGLLRNALGTPSAPPNQVLLGLALFLTFFIMSPVIDKIYTDA..YQP
FSEDKISMQEALDKGAQPLREFMLRQTREADLALFARLSNTG...........ELQGPEAVPMRILLPAYVTSELKTAFQ
IGFTIFIPFLIIDLVIASVLMALGMMMVPPATIALPFKIMLFVLVDGWQLLVSSLAQSFy....
>ur|UPI000642A17F|UniRef100_UPI000642A17F/41-244
...PVQTLVFITSLTFIPAILLMMTSFTRIIIVFGLLRNALGTPSAPPNQVLLGLALFLTFFIMSPVIDKIYTDA..YQP
FSEDKISMQEALDKGAQPLREFMLRQTREADLALFARLSNTG...........ELQGPEAVPMRILLPAYVTSELKTAFQ
IGFTIFIPFLIIDLVIASVLMALGMMMVPPATIALPFKIMLFVLVDGWQLLVSSLAQSFy....
>up|K4LHA6|K4LHA6_THEPS/55-259
.sqSLQILLIITLLSLAPAILIMMTSFTRIIVVFSFLRSALATQQMPPNQVLIGIALFLTFFIMAPTWQAVNRDA..LQP
FLRGEIDQEVAFERGMEPIRTFMFKQTREKDLALFVSLAKIP...........RPRTYEDIPNYVLIPAFAISELKTAFQ
IGFMIYIPFLVIDMIVASTLMSMGMLMLPPMMISLPFKILLFIMVDGWHLLVRSLILSF.....
>up|C4RWW2|C4RWW2_YERBE/53-256
...PVQTLVLLTSLTFLPAILLMMTGFTRIIIVLGLLRNALGTPSTPPNQVLLALALFLTFYVMSPVFNQIYKEA..WQP
LSEDKISMETALERGVQPLRVFMLEQTRESDLALYARMAKEE...........NFQSKDDVPLRVLLPAFVTSELKTGFQ
IGFTVFIPFLIIDLVVASVLMALGMMMVPPATISLPFKLMLFVLVDGWQLLMGSLAQSFf....
>ur|UPI0001E8B414|UniRef100_UPI0001E8B414/41-244
...PVQTLVFITSLTFIPAILLMMTSFTRIIIVFGLLRNALGTPSAPPNQVLLGLALFLTFFIMSPVIDKIYVDA..YQP
FSEEKISMQEALEKGAQPLREFMLRQTREADLGLFARLANTG...........PLQGPEAVPMRILLPAYVTSELKTAFQ
IGFTIFIPFLIIDLVIASVLMALGMMMVPPATIALPFKLMLFVLVDGWQLLVGSLAQSFt....
>up|B8CYQ3|B8CYQ3_HALOH/51-253
...SLRILLLLTVLSLAPALLVMVTSFTRVIVVLGLIRQALATRRMPPNQVLIGLALFLTVFIMAPVWQDINEQA..LQP
YLNNEITTQQAYDRGIKPIRDFMFKQTREKDLALFVNMTGIE...........RPENRADIPTYVLIPAFVISELKTAFQ
IGFLIYLPFLMIDMVVASILMSMGMLMLPPIIISLPFKLLLFILVDGWYLVIESLVKTF.....
>ur|UPI00067F141C|UniRef100_UPI00067F141C/44-247
..vTLQVLLLMTLLTFIPAILMMMTAFTRIVVVLGILRQALGLQQVPSNQVIMGISLFMTFFVMSPVFDQIYNDA..VQP
YSQEKLTFQQALGEAQKPLRAFMLKQTRETDVKTFASMAGVE...........SFDTPQDVPMRILIPAFVTSELKTAFQ
IGFMLFIPFLIIDLVVASVLMAMGMMMLSPMIISLPFKLMLFVLVDGWNLVLGTLARSF.....
>ur|UPI000685ED6B|UniRef100_UPI000685ED6B/55-259
...PIQTLVLLTSLSFLPAAMLMMTGFTRIIIVLGLLRSALGTATSPPNQVLVGLSLFLTFFVMAPVLDRVYNDA..YKP
LSENKISLEAAAAKAAEPLKAFMLRQTREKDLAMFAQMAKAP...........EMQGPEEVPLSILVPAFVTSELKTAFQ
IGFTIFIPFLIIDLVVASVLMAMGMMMVPPATISLPFKLMLFVLVDGWQLLLGSLAQSFmn...
>up|Y1H7G4|Y1H7G4_9ENTR/41-244
...PVQTLVFITSLTFIPAILLMMTSFTRIIIVFGLLRNALGTPSAPPNQVLLGLALFLTFFIMSPVIDKIYTDA..YQP
FSEDKISMQEALEKGAQPLREFMLRQTREADLALFARLSNTG...........ELQGPEAVPMRILLPAYVTSELKTAFQ
IGFTIFIPFLIIDLVIASVLMALGMMMVPPATIALPFKIMLFVLVDGWQLLVSSLAQSFy....
>up|W2UJR8|W2UJR8_9GAMM/51-254
...TLQLLALMSVLTLLPSLLLMMTSFVRIIIVFSLLRQALGTAQTPPNQVLVGLALFLTLFIMAPVLTSVYDDA..ITP
YFEEKISFETALDAAEAPIRTFMLNQTRESDIGMFLEIAGNT...........EVTEPADVPFLTLVPAFITSELKSAFS
IGFLIYIPFVVIDLVVASVLMSMGMMMLSPMMISMPFKLMLFVLVDGWTLIMGSLTASFa....
>ur|UPI0003F6CC1B|UniRef100_UPI0003F6CC1B/51-255
..rAVQLVALLTILSLAPSILVMVTSFTRIVVVLSLLRSAIGLQTAPPNAVMTSLALFLTAFIMAPTFEAAYNEG..VQP
LVEGSIELNEAFERASTPFHSFMRANVREKDLSLFIELSGQP...........APEEPADLGMRILVPAFMISELRRAFE
IGFLLYLPFLIIDLVIASVLMSMGMMMLPPVVISLPFKLIFFVLVDGWNLIAGSLVQSFa....
>ur|UPI0004952B9A|UniRef100_UPI0004952B9A/45-248
..rAIQLIALLTVLSIAPSILIMMTSFTRIVVVLSLLRTALGTATAPPNSVIIALAMFLTAFVMAPVLQRSYDDG..IKP
LVANQIGVEDALQRASMPLRSFMQKNVREKDLKLFMDMSGEA...........PPATPEEMSLRILVPAFMISELKRAFE
IGFLLFLPFLIIDLVVASVLMSMGMMMLPPVVVSLPFKLIFFVLVDGWSLVAGSLVQSY.....
>up|A0A0F2AJ04|A0A0F2AJ04_ENTCL/41-244
...PVQTLVFITSLTFIPAILLMMTSFTRIIIVFGLLRNALGTPSAPPNQVLLGLALFLTFFIMSPVIDKIYTDA..YQP
FSEDKISMQEALEKGAQPLREFMLRQTREADLALFARLSNTG...........ELQGPEAVPMRILLPAYVTSELKTAFQ
IGFTIFIPFLIIDLVIASVLMALGMMMVPPATIALPFKIMLFVLVDGWQLLVSSLAQSFy....
>up|A0A0H3CNK7|A0A0H3CNK7_ENTCC/41-244
...PVQTLVFITSLTFIPAILLMMTSFTRIIIVFGLLRNALGTPSAPPNQVLLGLALFLTFFIMSPVIDKIYTDA..YQP
FSEDKISMQEALEKGAQPLREFMLRQTREADLALFARLSNTG...........ELQGPEAVPMRILLPAYVTSELKTAFQ
IGFTIFIPFLIIDLVIASVLMALGMMMVPPATIALPFKIMLFVLVDGWQLLVSSLAQSFy....
>up|A0A0M0GQR2|A0A0M0GQR2_9BACI/17-221
.stSVKLLLLFTVLSLAPSILILMTCFTRIIIVLSFVRTSLATQQMPPNQVLIGLSLFLTFFIMAPTFQQVNKDA..LTP
LFNEEINLEQAYDRASVPFKEFMSGHTRQKDLELFLNYSGAE...........QPESIEEIPLTSLVPAFALSEIKTAFQ
IGFMIFIPFLVIDMVVASILMSMGMMMLPPVMISLPFKILLFVLVDGWYLVVKSLLQSF.....
>up|A0A0D0KBP1|A0A0D0KBP1_9PSED/55-260
..vSLQILLIMTALSFIPAFVMLMTSFTRIIIVFSILRQALGLQQTPSNQILIGLALFLTMFIMAPVFDQINREA..LQP
YLSEQLPAQQAIERAEVPIKNFMLAQTRESDLELFVRLSKRT...........DIATPEQAPLTILVPAFVTSELKTAFQ
IGFMIFIPFLIIDMVVASILMAMGMMMLSPLIISLPFKIMLFVLIDGWALIMGTLASSFgt...
>ur|UPI00069157B0|UniRef100_UPI00069157B0/43-245
...PVQTFLLMTALTFIPAALLMMTSFTRIIIVLSLLRQALGTQTAPPNQVMVGLALFLTLFVMGPTFDRIYNEA..YAP
LQNNTIQMGEAMDKAAAPLKGFMLKQTRQSDLALFVKISRTP...........ALQGPEDVPLRVLIPAFITSELKTAFQ
IGFAIFIPFLIIDMVVASVLMSMGMMMMSPAVISLPFKLMLFVLVDGWQLLLGSLSQSF.....
>ur|UPI00045E9002|UniRef100_UPI00045E9002/43-246
...SLQMLLFMTALSFIPALLLMMTSFTRIIIVLSLLRQAMGTMQAPPNQVLIGLALFLTLFVMGPTFDQVYSKA..WVP
FSEDKIGFAQMMEEGGKPMREFMLKQTREKDLAFFIEVSQSP...........APPTPAEVSMKTLIPAFVISELKTAFQ
IGFMVFIPFLIIDLVVASILMAMGMMMVSPVIISLPFKLMLFVLVDGWTLLMGSLVRSFy....
>up|A0A0F3SVL3|A0A0F3SVL3_ECOLX/41-244
...PVQTLVFITSLTFIPAILLMMTSFTRIIIVFGLLRNALGTPSAPPNQVLLGLALFLTFFIMSPVIDKIYVDA..YQP
FSEEKISMQEALEKGAQPLREFMLRQTREADLGLFARLANTG...........PLQEPEAVPMRILLPAYVTSELKTAFQ
IGFTIFIPFLIIDLVIASVLMALGMMMVPPATIALPFKLMLFVLVDGWQLLVGSLAQSFy....
>up|I3E4R6|I3E4R6_BACMT/18-221
..vSVKLLLLLTVLSLAPSILILMTCFTRIVIVLSFVRTALATQQMPPTQVLIGLSLFLTFFVMAPTFEKVNDEA..LIP
LFNNEITLEEAYDRASVPFKEFMSAHTRQKDLALFLDYSKAE...........RPKSVQDIPLTTLVPAFAISEIKTAFQ
IGFMIFIPFLVIDMVVSSVLMSMGMMMLPPVMISLPFKILLFIMVDGWYLVVKSLLQSY.....
>up|W2E4V7|W2E4V7_9BACL/50-254
..sTVTILLLLTVLSLAPAFLILMTSFTRIVIVLGFVRTSLGTQQMPPNQVLVGLALFLTLFIMAPTLGDINQVA..VQP
YIKGELNQTQALEKAAEPIKKFMWSHTRPKDLQLFLDYSNAE...........KPNGPEDTPIAALVPAFAISELKTAFQ
MGFMIFIPFLVIDMIISSTLMAMGMMMLPPVMISLPFKILLFVLVDGWYLVVKSLLVSYh....
>up|A0A0K8JRZ4|A0A0K8JRZ4_9BURK/47-249
...PVQTLLLMTALSFLPAVLLMMTSFTRIIIVLSLLRQAIGTQSAPPNQVMVGLALFLTLFVMGPVFDKIYVDA..YQP
LQENKIQMGEAMDKAVAPLKTFMIRQTRQADLAMFVRISRSA...........ALQGPEDIPLRILIPAFVTSELKTAFQ
IGFAIFIPFLIIDMVVASVLMSMGMMMMSPAVISLPFKLMLFVLVDGWQLLLGSLAQSF.....
>up|A0A0K1K4F1|A0A0K1K4F1_9BURK/47-249
...SLQTLILMTALTFIPAALLMMTGFTRIVIVLSLLRQALGTQSAPPNQVMIGLALFLTFFTMGPVFDRIYTEA..YQP
LQENKITMLQAMEKGAAPLKTFMMKQTRQSDLALFVKISRSP...........ALQGPEDVPLRILVPAFITSELKTAFQ
IGFAIFIPFLIIDMVVASVLMSMGMMMMSPAVISLPFKLMLFVLVDGWQLLLGSLAQSF.....
>up|B7LTN5|B7LTN5_ESCF3/41-244
...PVQTLVFITSLTFIPAILLMMTSFTRIIIVFGLLRNALGTPSAPPNQVLLGLALFLTFFIMSPVIDKIYVDA..YQP
FSEEKISMQEALEKGAQPLREFMLRQTREADLALFARLANTG...........PIQGPEAVPMRILLPAYVTSELKTAFQ
IGFTIFIPFLIIDLVIASVLMALGMMMVPPATIALPFKLMLFVLVDGWQLLVGSLAQSFy....
>ur|UPI00047E5B0C|UniRef100_UPI00047E5B0C/54-259
..sSIKILIFFTILSLLPSIVIMMTSFTRIVVVFSFLKSAMGVQQAVPNQILTGLAIFLTLFIMQPVYNEVNTKA..IQP
YLENKITQDQAFEEASKPLKSFMLKQTREKDLELFVEIGGVD..........kENLTKENVSFTTLIPAFAISELKTAFQ
IGFLIYLPFLVIDMVVSSVLMSMGMFMLPPTMVSLPFKLILFVMVDGWYLLVKSLIQSFm....
>ur|UPI0005C8989E|UniRef100_UPI0005C8989E/17-221
.stSVKLLLLFTVLSLAPSILILMTSFTRIMIVLSFVRTSLATQQMPPNQVLIGISLFLTFFIMAPTFQEVNDEA..LTP
LFNEEINLEEAYDKASIPFKEFMSKHTRQKDLELFLQYSGAE...........RPESVEDIPLTSLVPAFALSEIKTAFQ
IGFMIFIPFLVIDMVVASVLMSMGMMMLPPVMISLPFKILLFVLVDGWYLVIKSLLQSF.....
>ur|UPI000419A74B|UniRef100_UPI000419A74B/59-262
..dTVKLLVLLTLLALAPALLVMVTSFTRLVVVLSILRGALGVQQAPPNQVIIGLALFLTAFIMTPTFQEINRQA..LQP
YLNNQLTQEQFLEAAAKPLKEFMLRQTREKDLALFVGLAKLP...........QPRNAGDLPLTVVIPAFVISELKTAFE
MGFLLYVPFLVIDMVVASALMSMGMFMLPPVMISLPFKLLLFVMVDGWYLVVKSLVESF.....
>up|G2SBI0|G2SBI0_ENTAL/41-244
...PVQTLVFITSLTFIPAILLMMTSFTRIIIVFGLLRNALGTPSAPPNQVLLGLALFLTFFIMSPVIDKIYTDA..YQP
FSEDKISMQDALEKGAQPLREFMLRQTREADLALFARLANTG...........ELQGPEAVPMRILLPAYVTSELKTAFQ
IGFTIFIPFLIIDLVIASVLMALGMMMVPPATIALPFKIMLFVLVDGWQLLVSSLAQSFy....
>ur|UPI0002557158|UniRef100_UPI0002557158/45-248
..vSLQILLIMTALSFIPAFLMLMTSFTRIIIVFSILRQALGLQQTPSNQILVGLALFLTLFIMAPVFDQINKDA..LQP
YLNEQLPAQEAILKAEGPIKNFMLAQTRESDLELFMRLSKRT...........DIASPDDAPLTILVPAFVTSELKTAFQ
IGFMIFIPFLIIDLVVSSILMAMGMMMLSPLIISLPFKIMLFVLIDGWALIMGTLAASF.....
>ur|UPI0003B73AE7|UniRef100_UPI0003B73AE7/49-253
..rVLQMIALLTVLSLAPSILIMTTSFIRIVVVLSLLRTAIGLQQSPPNAVLISLSLFLTAFIMSPVFTQAYQDG..VEP
LLNGQISNQEAFTAAAQPVKAFMLAHTREEDLGLFLNISGEE...........-PETPEATPVYVVAPAFMISELRRAFE
IGFLLFIPFLIIDLVVASILMSMGMMMLPPVIISLPFKLIFFVLVDGWTLVIGSLVQSFer...
>up|F0JTY8|F0JTY8_ESCFE/41-244
...PVQTLVFITSLTFIPAILLMMTSFTRIIIVFGLLRNALGTPSAPPNQVLLGLALFLTFFIMSPVIDKIYVDA..YQP
FSEEKISMQEALEKGAQPLREFMLRQTREADLALFARLANTG...........PIQGPEAVPMRILLPAYVTSELKTAFQ
IGFTIFIPFLIIDLVIASVLMALGMMMVPPATIALPFKLMLFVLVDGWQLLVGSLAQSFy....
>ur|UPI0006655F04|UniRef100_UPI0006655F04/41-244
...PVQTLVFITSLTFIPAILLMMTSFTRIIIVFGLLRNALGTPSAPPNQVLLGLALFLTFFIMSPVIDKIYTDA..YQP
FSEDKISMQEALEKGTQPLREFMLRQTREADLALFARLSNTG...........ELQGPEAVPMRILLPAYVTSELKTAFQ
IGFTIFIPFLIIDLVIASVLMALGMMMVPPATIALPFKIMLFVLVDGWQLLVSSLAQSFy....
>ur|UPI000360561E|UniRef100_UPI000360561E/45-249
...SIQTLLLLTSLSFLPAVLLMMTSFTRIIIVLSLMRQAIGTQSSPPNQVLIGLAMFLTFFIMAPVGEQIYANA..YQP
LSENRITFEQALDIGSKPLKTFMLKQVREPDVELFMRLSNTP...........KVASQEELPMRVVVPAYVTSELKTAFQ
IGFIVFIPFIIIDMVVASVLMSMGMMMMSPVIVSLPFKLMLFVLVDGWNLILGTLVSSFgq...
>up|A0A0E9ZGI1|A0A0E9ZGI1_9PSED/49-252
..vSLQILLIMTALSFIPAFVILMTSFTRIIIVFSILRQALGLQQTPSNQILTGMALFLTMFIMAPVFDRVNQDA..LQP
YLKEQMTAQQAIDKAQVPLKDFMLAQTRQSDLDLFMRLSKRT...........DIAGPDQVPLTILVPAFVTSELKTAFQ
IGFMIFIPFLIIDMVVASVLMAMGMMMLSPLIISLPFKIMLFVLVDGWALIMGTLASSF.....
>up|A0A0M2R3R3|A0A0M2R3R3_9PROT/47-249
...ILQMLALLTILSLAPAILMMVTSFTRIIVVLSFIRTAMGIQQAPPNTVLISLALFLTAFIMTPTMEKVYQDA..IRP
LVDEEISEIEAWDRGTGPIRDFMLQHVREKDLRLFLDLAETG...........EVAEPSATPLRALIPAFMISELRRAFE
IGFLIFLPFLIIDMVVASVLMSMGMMMLPPIMLSLPFKLIFFVMVDGWYLIAGSLVRSF.....
>up|A0A0D6ZAA8|A0A0D6ZAA8_9BACI/17-221
.stSVKLMLLLTVLSIAPGILILMTSFTRIIIVLSFVRTALATQQMPPNQVLVGLAMFLSFFIMAPTFQEVNEQA..LTP
LFNEEINLEQAYERASIPFKEFMSAQTRQKDLALFLQYAKAD...........TPKSVQEIPLTALVPAFAISEIKTAFQ
IGFMIFIPFLVIDMVVASVLMSMGMMMLPPVMISLPFKILLFVMVDGWYLVVKSLLQSF.....
>up|Q699S3|Q699S3_AERHY/6-215
..dELNLIVGLALLALLPFIAVMATSFVKMAVVFSLLRNALGVQQIPPNMAMYGLAIILSIYVMAPVGFATQDYLrqNEV
SLAKSESVEKFLDEGIAPYRAFLKKQIKPREHAFFIDSTKQ-lwpsk......YADRLEPDSLLILLPAFTVSELSRAFE
IGFLIYLPFIAIDLIISNILLAMGMMMVSPMTISLPFKLLLFVLLDGWARLTHGLVISY.....
>ur|UPI0003F74110|UniRef100_UPI0003F74110/45-248
..rAIQLIALLTVLSIAPSILIMMTSFTRIVVVLSLLRTALGTATAPPNSVIIALAMFLTAFVMGPVLQKSYDDG..IRP
LVANQISVEDALQRAAVPLRGFMQKNVREKDLKLFMDLSGES...........PPATPEEMSLRILVPAFMISELKRAFE
IGFLLFLPFLIIDLVVASVLMSMGMMMLPPVVVSLPFKLIFFVLVDGWSLVAGSLVQSY.....
>up|A0A0M0T6L4|A0A0M0T6L4_9ENTR/41-244
...PVQTLIFITALGFIPAALLMMTSFTRIIIVLGLLRNALGTPSAPPNQVMLGLALFMTFFIMAPVFDKVYQNA..YLP
YSEDKITLEVALDQGAKPLRQFMLRQTRENDLALFARLADQG...........AFETADSVPMRVLVPAFITSELKTAFQ
IGFTLFIPFLIIDLVVASVLMALGMMMVPPATISLPFKLMLFVLVDGWQLLLGSLAQSFy....
>ur|UPI00048C5318|UniRef100_UPI00048C5318/6-215
..dELSLILGLALLSLVPFIAVMATSFLKMAVVFSLLRNALGVQQIPPNMALYGLAIILSLYVMAPVGMATYDYLnaHET
TLGDARSVERFLDEGMAPFRAFLDSQVNERERAFFLDSTR-Qlwpqh......YAERVDGNSLLVLLPAFTISELSRAFE
VGFLIYLPFIAIDLIISNILLAMGMMMVSPVTISLPFKLLLFVLLDGWGRLSHGLVLSY.....
>ur|UPI0000DAF245|UniRef100_UPI0000DAF245/7-215
...ELGLILGLALLALVPFIAVMATSFIKMTVVFSLLRNALGVQQIPPNMAMYGLAIILSLYVMAPVGFATRDYLrnHDV
SLNDSASVERFLDEGMAPYRNFLKRQIQEREHTFFMESTR-Qvwpse......YAERLDPDSLLILLPAFTVSELTRAFE
IGFLIYLPFIAIDLIISNILLAMGMMMVSPMTISLPFKLLLFVLLDGWARLTHGLVISY.....
>up|J7TP65|J7TP65_MORMO/43-245
...PVQTLLFLTLLGFIPALLLMTTSFTRIIIVLGLLRNALGTPSAPPNQVLLGLALFLTFFVMSPVFDKVYEDA..YRP
FSEDKISLETALDRGTAPLRTFMLGQTRENDLALFARIAKVG...........EIQEAKDVPMRILIPAFITSELKTAFQ
IGFTLFIPFLIIDLVVASVLMALGMMMVPPATVSLPFKLMLFVLVDGWQLLLGSLSQSF.....
>ur|UPI00062034BD|UniRef100_UPI00062034BD/6-216
..nELDLIIGLALLALLPFIAVMATSFLKLAVVFSLLRNALGVQQIPPNMAMYGLAIILTIYVMAPVGFATQDYLrqNEV
SFSNSQSVEKFVEEGLTPYRNFLKQHIKPSERTFFIDSTR-Qiwpsq......YADRLEPDSLLILLPSFTVSELTRAFE
IGFLLYLPFIAIDLIISNILLAMGMMMVSPMTISLPFKLLLFVLLDGWTRLTHGLVISYg....
>up|R4WJB5|R4WJB5_9BURK/52-255
...SVQTMLLLTMLSFLPAMVLMMTSFTRIIIVLSLLRQALGTASTPPNQVLVGLALFLSFFVMSPVLDRAYNDA..YKP
FSEGQIAMDQAMTRGVAPFKQFMLKQTRESDLALFARISKAA...........PMNGPEDVPLSLLVPSFVTSELKTGFQ
IGFTIFIPFLIIDMVVASVLMSMGMMMVSPTTIALPFKLMLFVLVDGWQLLIGSLAQSFv....
>up|A0A090TU07|A0A090TU07_9ENTR/41-244
...PVQTLVFITSLTFLPAILLMMTSFTRIIIVFGLLRNALGTPSAPPNQVLLGLALFLTFFIMSPVIDKIYVDA..YQP
FSEEKISMQEAIEKGAQPLREFMLRQTREADLALFARLANSG...........PLQGPEAVPMRILLPAYVTSELKTAFQ
IGFTIFIPFLIIDLVIASVLMALGMMMVPPATIALPFKLMLFVLVDGWQLLVGSLAQSFy....
>up|A0A0A3ID70|A0A0A3ID70_9BACI/17-221
.stSVKLLLLLTVLSLAPSILILMTSFARIVIVLSFVRTALATQQMPPNQVIVGLALFLTFFIMAPTFQEVNKEA..LQP
LFAEEIGIEEAYDRASVPFKEFMSKHTRQKDLDLFLTYNQAE...........KPASVEEIPLTMLVPAFALSEIKTAFQ
IGFMIFIPFIVIDMIVASTLMSMGMMMLPPVMISLPFKILLFVLVDGWYLVMKSLLQSF.....
>ur|UPI00037E87A3|UniRef100_UPI00037E87A3/45-249
...SIQTLLLLTSLSFLPAVLLMMTSFTRIIIVLSLMRQAIGTQSSPPNQVLIGLAMFLTFFIMAPVGEQIYANA..YQP
LSENRITFEQALDIGSKPLKAFMLKQVREPDVELFMRLSNTP...........KVASQEELPMRVVVPAYVTSELKTAFQ
IGFIVFIPFIIIDMVVASVLMSMGMMMMSPVIVSLPFKLMLFVLVDGWNLILGTLVSSFgq...
>up|A0A0D7QJ00|A0A0D7QJ00_9BRAD/45-248
..rAIQLIALLTVLSIAPSVLIMMTSFTRIVVVLSLLRTALGTATAPPNSVMIALAMFLTAFVMGPVLQKSYDDG..IKP
LVANQIGVEEALQRASGPLRGFMQKNVREKDLKLFMDLSGEA...........PPATPEEMSLRILVPAFMISELRRAFE
IGFLLFLPFLIIDLVVASVLMSMGMMMLPPVVVSLPFKLIFFVLVDGWSLVAGSLVQSY.....
>ur|UPI0006AE9999|UniRef100_UPI0006AE9999/11-215
.stSVRIILLLTVLSIAPAILIMMTSFTRLVIVLGFVRTALGTQYMPPNQVLIGLAMFLTFFIMGPTFSQINEDA..LQP
FMAGELSQEEAFDKAASPAKEFMAKHTREKDLALFLDYANLD...........RPKTIDDIPLTALVPAFAISELKTAFQ
MGFMIFVPFLVIDMIVASILMSMGMMMLPPVMISLPFKILLFILVDGWHLIVESLLKSF.....
>ur|UPI000368F153|UniRef100_UPI000368F153/51-254
...SLQTLILLTSLTFIPAAMLMMTGFTRIVIVLSLLRQALGTQSAPSNQVLIGLALFITFFVMGPVFDKIYTDA..YQP
LSESKITMQEALERGVLPLKGFMLKQTRENDLAMFANMAHTE...........AIQTPEEVPLRILVPAFMTSELKTAFQ
IGFAIYIPFLIIDMVVASILMAMGMMMVSPAIVSLPFKLMLFVLVDGWQLIIGSLAQSFv....
>ur|UPI00040BE78E|UniRef100_UPI00040BE78E/42-245
...TLQTLLFLTSLTFLPAILLMMTAFTRIVIVLSLLRQALGTMQAPPNQVIVGLSLFLTLFVMTPVLDRVWDDA..YLP
YSQDRIGFNEALERGAVPLKQFMLKQTRQKDLALFIELSQSA...........KPNGPEDVSLKVLVPAFVTSELKTAFQ
IAFLVFIPFLIIDMVVASVLMAMGMMMVSPVTISLPFKIILFVLVDGWTLLIGSLVQSFy....
>up|A0A090U6H0|A0A090U6H0_9ENTR/41-244
...PVQTLVFITSLTFIPAILLMMTSFTRIIIVFGLLRNALGTPSAPPNQVLLGLALFLTFFIMSPVIDKIYVEA..YQP
FSEEKISMQEALDKGAQPLREFMLRQTREADLALFARLANSG...........PLQGPEAVPMRILLPAYVTSELKTAFQ
IGFTIFIPFLIIDLVIASVLMALGMMMVPPATIALPFKLMLFVLVDGWQLLVGSLAQSFy....
>up|A0A083Z0V2|A0A083Z0V2_CITAM/41-244
...PVQTLVFITSLTFIPAILLMMTSFTRIIIVFGLLRNALGTPSAPPNQVLLGLALFLTFFIMSPVIDKIYVEA..YQP
FSEEKISMQEALDKGAQPLREFMLRQTREADLALFARLANSG...........PLQGPEAVPMRILLPAYVTSELKTAFQ
IGFTIFIPFLIIDLVIASVLMALGMMMVPPATIALPFKLMLFVLVDGWQLLVGSLAQSFy....
>ur|UPI000463FD7E|UniRef100_UPI000463FD7E/51-254
...SLQTLILLTSLTFIPAAMLMMTGFTRIVIVLSLLRQALGTQSAPSNQVLIGLALFITFFVMGPVFDKIYTDA..YQP
LSESKITMQEALERGVLPLKGFMLKQTRENDLAMFANMAHTE...........AIQTPEEVPLRILVPAFMTSELKTAFQ
IGFAIYIPFLIIDMVVASILMAMGMMMVSPAIVSLPFKLMLFVLVDGWQLIIGSLAQSFv....
>ur|UPI00054B8184|UniRef100_UPI00054B8184/41-244
..vSLQILLIMTALSFIPAFVMLMTSFTRIIIVFSILRQALGLQQTPSNQILTGMALFLTLFIMAPVFDKVNTQA..LQP
YLAEKMTAQDAIDKAQGPIKDFMLSQTRASDLELFMRLSKRT...........DIASPDQAPLTILVPAFVTSELKTAFQ
IGFMIFIPFLIIDLVVASVLMAMGMMMLSPLIISLPFKIMLFVLVDGWALIIGTLAGSF.....
>up|A6M186|A6M186_CLOB8/54-259
..sSIKILIFFTILSLLPSIVIMMTSFTRIVVVFSFLKSAMGVQQAVPNQILTGLAIFLTLFIMQPVYNEVNTKA..IQP
YLENKITQDQAFEEASKPLKAFMLKQTREKDLELFVEIGGVD..........kENLTKENVSFTTLIPAFAISELKTAFQ
IGFLIYLPFLVIDMVVSSVLMSMGMFMLPPTMVSLPFKLILFVMVDGWYLLVKSLIQSFm....
>ur|UPI000349BEAA|UniRef100_UPI000349BEAA/46-249
..rAIQLIALLTVLSIAPSILIMMTSFTRIVVVLSLLRTALGTATAPPNSVIIALALFLTAFVMGPVLQKSYDDG..IRP
LIANEITVDQALERGAVPLRGFMQKNVREKDLKLFMDLSGEP...........PPATPDDLSLRILMPAFMISELRRAFE
IGFLLFLPFLIIDLVVASILMSMGMMMLPPVVVSLPFKLIFFVLVDGWSLVAGSLVQSY.....
>up|D2TNT6|D2TNT6_CITRI/41-244
...PVQTLVFITSLTFIPAILLMMTSFTRIIIVFGLLRNALGTPSAPPNQVLLGLALFLTFFIMSPVIDKIYVEA..YQP
FSEEKISMQEALDKGAQPLREFMLRQTREADLALFARLANSG...........PLQGPEAVPMRILLPAYVTSELKTAFQ
IGFTIFIPFLIIDLVIASVLMALGMMMVPPATIALPFKLMLFVLVDGWQLLVGSLAQSFy....
>ur|UPI0002B52D48|UniRef100_UPI0002B52D48/7-215
...ELDLILGLALLALVPFIAVMATSFIKMTVVFSLLRNALGVQQIPPNMAMYGLAIILSLYVMAPVGFATRDYLrnHDV
SLSDSASVERFLDEGMAPYRNFLKRQIQEREHTFFMESTR-Qvwpse......YAERLDPDSLLILLPAFTVSELTRAFE
IGFLIYLPFIAIDLIISNILLAMGMMMVSPMTISLPFKLLLFVLLDGWARLTHGLVISY.....
>up|U3QQ76|U3QQ76_RALPI/69-273
...PIQTLVLLTSLSFLPAAMLMMTGFTRIIIVLGLLRSALGTATSPPNQVLVGLSLFLTFFVMAPVLDRVYNDA..YKP
LSENKISLEAAAAKAAEPLKAFMLRQTREKDLAMFAQMAKAP...........EMQGPEEVPLSILVPAFVTSELKTAFQ
IGFTIFIPFLIIDLVVASVLMAMGMMMVPPATISLPFKLMLFVLVDGWQLLLGSLAQSFmn...
>ur|UPI0006481904|UniRef100_UPI0006481904/51-254
...SLQTLILLTSLTFIPAAMLMMTGFTRIVIVLSLLRQALGTQSAPSNQVLIGLALFITFFVMGPVFDKIYTDA..YQP
LSESKITMQEALERGVLPLKGFMLKQTRENDLAMFANMAHTE...........AIQTPEEVPLRILVPAFMTSELKTAFQ
IGFAIYIPFLIIDMVVASILMAMGMMMVSPAIVSLPFKLMLFVLVDGWQLIIGSLAQSFv....
>up|A0A0D6ITH6|A0A0D6ITH6_ECOLX/41-244
...PVQTLVFITSLTFIPAILLMMTSFTRIIIVFGLLRNALGTPSAPPNQVLLGLALFLTFFIMSPVIDKIYVDA..YQP
FNEEKISMQEALEKGEQPLREFMLRQTREADLGLFARLANTG...........PLQGPEAVPMRILLPAYVTSELKTAFQ
IGFTIFIPFLIIDLVIASVLMALGMMMVPPATIALPFKLMLFVLVDGWQLLVGSLAQSFy....
>ur|UPI0006BB675E|UniRef100_UPI0006BB675E/57-259
...PVQTLLLMTALSFLPAVLLMMTSFTRIIIVLSLLRQAIGTQSAPPNQVMVGLALFLTLFVMGPVFDKIYVDA..YQP
LQENKIQMGEAMDKAVAPLKTFMIRQTRQADLAMFVRISRSA...........ALQGPEDIPLRILIPAFVTSELKTAFQ
IGFAIFIPFLIIDMVVASVLMSMGMMMMSPAVISLPFKLMLFVLVDGWQLLLGSLAQSF.....
>up|W3RFA6|W3RFA6_9BRAD/45-248
..rAIQLIALLTVLSIAPSIVVMMTSFTRIVVVLSLLRTALGTATAPPNSVIIALALFLTGFVMGPTLQQSYDAG..IKP
LVANEITVEQALERAGAPLRTFMQKNVREKDLKLFMDLSGEP...........PPATPDQMSMRILIPAFMISELKRAFE
IGFLLFLPFLIIDLVVASVLMSMGMMMLPPVVVSLPFKLIFFVLVDGWTLVAGSLVQSY.....
>up|F8A9C7|F8A9C7_THEID/43-246
..tVLQILLLLTVLSVAPALLLMVTSFTRLVIVFSLLRHALGTQQTPPNQVLIALALFLTFFIMKPVFSQAYNQA..ISP
YLAGEIGDQEFFRDVVKPFREFMFKNTRKKDLALMIRLSGAP...........KPENKEDVSTLTLIPAFMISELRTAFE
IGFLLYIPFLIIDMVVASVLLSMGMMMLPPVMISLPIKVLLFVLVDGWHLLVGSLVKSF.....
>up|B1HQX3|B1HQX3_LYSSC/17-221
.stSVKLLLLLTVLSLAPSILILMTSFARIVIVLSFVRTALATQQMPPNQVIVGLALFLTFFIMAPTFQEVNKEA..LQP
LFSEEIGLEEAYDRASLPFKEFMSKHTRQKDLDLFLSYNQAE...........KPASVEEIPLTMLVPAFALSEIKTAFQ
IGFMIFIPFLVIDMIVASTLMSMGMMMLPPVMISLPFKILLFVLVDGWYLVMKSLLQSF.....
>ur|UPI0005B94B4F|UniRef100_UPI0005B94B4F/7-215
...ELGLILGLALLALVPFIAVMATSFIKMTVVFSLLRNALGVQQIPPNMAMYGLAIILSLYVMAPVGFATRDYLrnHDV
SLSDSASVERFLDEGMAPYRNFLKRQIQEREHTFFMESTR-Qvwpse......YAERLDPDSLLILLPAFIVSELTRAFE
IGFLIYLPFIAIDLIISNILLAMGMMMVSPMTISLPFKLLLFVLLDGWARLTHGLVISY.....
>up|E6L9D6|E6L9D6_CAMUP/39-243
..tTLNIIIVLTILALAPSIIFIMTSFLRLIIVFSFLRQAMGTQSMPPNTILVTMALILTFFIMEPVATKSYNEG..VKP
YLSEQIGYEEAFVRGVKPFKDFMLKNTREKDLALFYRIRNLP...........NPKTIDDVPLSVLVPAFMISELKTAFE
IGFLIYLPFLVIDMVVSSVLMAMGMMMLPPVMISLPFKLLIFVLVDGWNLLVQRLVESFv....
>ur|UPI000478AC20|UniRef100_UPI000478AC20/17-221
.stSVKLLLLLTVLSIAPSILILMTCFTRIIIVLSFVRTSLATQSMPPNQVLIGIAMFLTFFIMAPTFSQVNEQA..LTP
LFNEEIGLEEAYERAANPFKEFMSKHTRQKDLALFLNYAGID...........NPNSIEEIPLTALVPAFAISEIKTAFQ
IGFMIFIPFLVIDMVVASILMSMGMMMLPPVMISLPFKILLFVLVDGWYLIVKSLLQSF.....
>ur|UPI000665833D|UniRef100_UPI000665833D/41-244
...PVQTLVLITSLTFIPAILLMMTSFTRIIIVFGLLRNALGTPSAPPNQVLLGLALFLTFFIMSPVIDKIYVDA..YQP
FSEEKISMQEALEKGAQPLREFMLRQTREADLGLFARLANTG...........PLQGPEAVPMRILLPAYVTSELKTAFQ
IGFTIFIPFLIIDLVIASVLMALGMMMVPPATIALPFKLMLFVLVDGWQLLVGSLAQSFy....
>up|C9CLM7|C9CLM7_ENTCA/66-270
..dTINTFLLLTLLSLLPVLLIMMTSFTRIIMVLSFVRSSLGTQQNPPNQVLIGLALFLTFFIMKPVYTDVYQQA..IEP
FDRQEISQAEAFDRSEKRIKAFMMVQTREKDIALFAEADGET..........eKYHSSDDVPLTVMVPAFIISELRTAFS
IGFLIFIPFLIIDLVVSSILMSMGMMMLSPIMISLPFKILLFVLVDGWYLIVESLIKSF.....
>ur|UPI0003629EAE|UniRef100_UPI0003629EAE/22-226
.stALQLLLLLTVLSLAPAILILMTCFTRIVVVLSFVRQGIATQQMPPNQVLIALALFLTFFIMAPVFAEINEEA..LTP
FLDGDINQDEAFEEASIPLKEFMAEHTREKDLALFIDYAGME...........QPETIEDIPLTAMVPAFAISELKTAFQ
IGFLIFIPFLVIDMIVASVLMSMGMMMLPPVMISLPFKILLFVLVDGWYLIVESLLLSY.....
>ur|UPI00054D1CC1|UniRef100_UPI00054D1CC1/42-244
...TMQILLAMTALSLLPAVLLMMTSFTRIIIVFSILRQALGLQQAPSNQILVGLALFLTFFIMQPVFNEINARA..LQP
YMNEQIDARTALEEAGKPMHRFMLEQTREDHLALFVRLADEQ...........NLQGPEQVPFNILIPAFITSELKTAFQ
IGFMIFIPFLVIDLVVASVLMAMGMMMLSPIIVSLPFKIMLFVLVDGWAMIMGTLAASY.....
>ur|UPI0004079A29|UniRef100_UPI0004079A29/45-248
..rAIQLIALLTVLSIAPSILIMMTSFTRIVVVLSLLRTALGTATAPPNSVIIALALFLTAFVMGPVLQKSYDEG..IKP
LVANELGVEEALQKASVPLRGFMQKNVREKDLKLFVDLSGEP...........PPATPEDLSLRILVPAFMISELKRAFE
IGFLLFLPFLIIDLVVASVLMSMGMMMLPPVVVSLPFKLIFFVLVDGWSLVAGSLVQSY.....
>up|K0AZ98|K0AZ98_CLOA9/49-252
..sSIKLLILFTILTLAPSILIMMTSFTRILIVLSFVRNALGTQQIPQNQILIGLALFLTFFIMAPVATQINEQA..IQP
YVKEEINQEQMIEKTMEPIRTFMFKQTKEKDMGLFLKIAKID...........KVDKIEEIPTKVLIPSFIISEIKTAFQ
IGFVIFVPFLVIDMVVASTLMSMGMMMLPPAMISLPFKLLLFIMVDGWNLIIGQLVNSF.....
>ur|UPI0006848E60|UniRef100_UPI0006848E60/43-247
..rAVQLVGLLTVLSLAPSIVVMMTSFTRIVVVLSLLRSAIGLQSAPPNAVMISLALFLTAFIMAPTFQEAYTNG..IEP
VVNNQIELTEGFARTMRPMRAFMLAHTRESDLRLFVDLANLP...........QPESQADLETRIIIPAFMISELRRAFE
IGFLIYLPFLIIDMVVSSILMAMGMMMLPPQVVSLPFKLIFFVLVDGWALLAGSLVRSYa....
>up|A0A0J6KWA4|A0A0J6KWA4_9BACI/17-221
.stSVKLLLLLTVLSLAPSILILMTSFARIVIVLSFVRTALATQQMPPNQVIIGLALFLTFFIMAPTFQEVNKEA..LQP
LFAEEIGIEEAYDRASVPFKEFMSKHTRQKDLDLFLTYNQAE...........KPASVEEIPLTMLVPAFALSEIKTAFQ
IGFMIFIPFLVIDMIVASTLMSMGMMMLPPVMISLPFKILLFVLVDGWYLVMKSLLQSF.....
>ur|UPI00005F1614|UniRef100_UPI00005F1614/41-244
...PVQTLVFITSLTFIPAILLMMTSFTRIIIVFGLLRNALGTPSAPPNQVLLGLALFLTFFIMSPVIDKIYVDA..YQP
FSEEKISMQEALEKGAQPLREFMLRQTREADLGLFARLANTG...........PLQGPEAVPMRILLPAYVISELKTAFQ
IGFTIFIPFLIIDLVIASVLMALGMMMVPPATIALPFKLMLFVLVDGWQLLVGSLAQSFy....
>up|A0A0K8QP68|A0A0K8QP68_9GAMM/39-241
...SVQILLALTALTLLPAILLMMTSFTRIIIVLGFLRQALGTAQTPPNQVLLGLALFLTFFIMSPVLSAAWQNG..VQP
YMDGKLGEQQAFEAAAQPFRRFMLDQTREPDLQLFTRLAHGD...........GYASKDDVPLGVLVPAFVTSELKTAFQ
MGFLLFIPFLVIDLVVSSVLMSMGMMMVSPMIVSLPFKIMLFVLVDGWTLIVGTLAASF.....
>ur|UPI00067C0E3B|UniRef100_UPI00067C0E3B/17-221
.stSVKLLLMLTVLSLAPSILILMTCFTRIVIVLSFVRTALGTQQMPPTQVLLGLSLFLTFFIMSPVLQEVNEEA..LTP
LFNEEINLEEAYTLASGPFKEFMSAQTRQKDLQLFLDYTQAE...........QPESIEEIPLTTLVPAFALSEIKTAFQ
IGFMIFIPFLVIDMIVASVLMSMGMMMLPPVMISLPFKILLFVLIDGWYLVIESLLQSF.....
>up|A0A038H3K2|A0A038H3K2_9BURK/42-245
...SVQTMLLLTMLSFLPAMVLMMTSFTRIIIVLSLLRQALGTTSTPPNQVLVGLALFLSFFVMSPVLDRAYNDA..YKP
FSEGQIAMDQAMTRGVAPFKQFMLKQTRETDLALFARISKAA...........PMNGPEDVPLSLLVPSFITSELKTGFQ
IGFTIFIPFLIIDMVVASVLMSMGMMMVSPTTIALPFKLMLFVLVDGWQLLIGSLAQSFv....
>ur|UPI00036CBF01|UniRef100_UPI00036CBF01/45-248
...VVQTIALVTVLSLAPSILIMTTSFVRIVVVLSLLRTAMGLQQSPPNAVMISLALFMTGFIMAPVFTQAYEQG..LQP
YFDNEIELEDAFTRTATPVKDFMLLQTREDDLALFFDLSQT-...........QPENPEATPLWIIAPAFIISELRRAFE
IGFLLFIPFLIIDLVVASILMSMGMMMLPPVVISLPFKLIFFVLVDGWRLVVGSLIQSFqn...
>up|B2A362|B2A362_NATTJ/52-254
...TLQIIILLTILSLAPALLILTTSFTRVVIVLSFIRNALATQQMPPNQVLIGLALFLTFFIMSPVWGDVYQEA..WEP
YREGDITQEEAIENGLEPVREFMYQQTREDDLALFVEYSDIE...........NPATIEDVPTHVIIPAFVISELKTAFQ
IGFMIFVPFLIIDMIVASTLMSMGMLMLPPVMISLPFKVLLFVLVDGWFLITRSLLISF.....
>up|A0A0C6F199|A0A0C6F199_PSEAI/7-215
...ELGLILGLALLALVPFIAVMATSFIKMTVVFSLLRNALGVQQIPPNMAMYGLAIILSLYVMAPVGFATRDYLrnHDV
SLSDSASVERFLDEGMAPYRNFLKRQIQEREHTFFMESTR-Qvwpse......YAERLDPDSLLILLPAFTVSELTRAFE
IGFLIYLPFIAIDLIISNILLAMGMMMVSPMTISLPFKLLLFVLLDGWARLTHGLVISY.....
>ur|UPI0003B535B1|UniRef100_UPI0003B535B1/42-245
..tVLQILLLLTILSVAPALLLMLTSFTRLVIVFSLLRHALGTQQTPPNQVLIALALFLTFYIMSPVFHKVYNQA..VSP
YLAGELSDEEFFKDALSPFREFMFKNTREKDLALMIKLSGEP...........RPENKEDVSTLTLIPAFMISELRTAFE
IGFLLYIPFLIIDMVVASVLLSMGMMMLPPIMISLPIKVLLFVLVDGWHLLVGSLVRSF.....
>up|A0A0A8H5D9|A0A0A8H5D9_CAMLA/39-243
..tTLNIVIVLTILALAPTIVFVMTSFLRLVVVFSFLRTALGTQTMPPNTILVTLALILTFFIMEPVATKSYNEG..IKP
YIAEQIGYEEAFTKGVKPFKDFMLKNTREKDLALFYRIRKLE...........NPKTIDDVPLTVLVPAFMISELKTAFE
IGFLLFLPFLVIDMVVSSVLMAMGMMMLPPVMISMPFKLLIFVLVDGWNLLIQNLVKSFl....
>up|A0A0J5JSN7|A0A0J5JSN7_9BACI/17-221
.stSVQLLLLLTVFSLAPAILILMTSFTRIIIVLSFVRTSLATQSMPPNQVLIGLALFLTFFIMAPTFAQVNDQA..LQP
LFNEEITLDEAYEQASIPLKEFMSKHTRQKDLALFIDYAGME...........RPESIEDIPLTVLVPAFAISELKTAFQ
IGFMIFIPFLVIDMVVASVLMSMGMMMLPPVMISLPFKILLFVLVDGWYLIVKSLLQTF.....
>ur|UPI000399A3DB|UniRef100_UPI000399A3DB/54-257
...PVQTLIFITALSFIPAVLLMMTCFTRIIIVLSLLRNALGTPTAPPNQVLLGLSLFLTFFVMSPVLNRIYDEA..YRP
FSEDKISMEVAIDKGSKPLREFMLRQTREADLALFTRLAQIP...........SLQSPEAVPMRVLVPAYVTSELKTAFQ
IGFTIFIPFLLIDLVVASVLMALGMMMVPPATISLPFKLMLFVLVDGWQLLLGSLAQSFy....
>up|A0A085FDY0|A0A085FDY0_9BURK/46-248
...PVQTLILLTALTFLPAALLMMTAFTRIIIVLSLLRQALGTQTAPPNQVMVGLALFLTFFVMGPTFDRAYTEA..YLP
LQQNRIQMSEALDRGVVPFKEFMIKQTRQSDLALFVKISRSP...........ALQGPEDVPLRVLIPAFVTSELKTAFQ
IGFAIFIPFLIIDMVVASVLMAMGMMMMSPAVISLPFKLMLFVLVDGWQLLLGSLTQSF.....
>ur|UPI0002BBB183|UniRef100_UPI0002BBB183/41-244
...PVQTLVFITSLTFIPAILLMMTSFTRIIIVFGLLRNALGTPSAPPNQVLLGLALFLTFFIMSPVIDKIYVDA..YQP
FSEEKISMQEALEKGAQPLREFMLRQTREADLALFARLANSG...........PLQGPEAVPMRILLPAYVTSELKTAFQ
IGFTIFIPFLIIDLVIASVLMALGMMMVPPATIALPFKLMLFVLVDGWQLLVGSLAQSFy....
>ur|UPI0002BA56CF|UniRef100_UPI0002BA56CF/41-244
...PVQTLVFITSLTFIPAILLMMTSFTRIIIVFGLLRNALGTPSAPPNQVLLGLALFLTFFIMSPVIDKIYVDA..YQP
FSEEKISMQEALEKGAQPLREFMLRQTREADLALFARLANSG...........PLKGPEAVPMRILLPAYVTSELKTAFQ
IGFTIFIPFLIIDLVIASVLMALGMMMVPPATIALPFKLMLFVLVDGWQLLVGSLAQSFy....
>up|A6CQA4|A6CQA4_9BACI/18-221
..tSVKLLLLFTVLSIAPGILILMTSFTRIVIVLSFVRTSLATQQMPPNQVLVGLSLFLTFFIMAPTFQEVNETA..LTP
LFNEEINLEQAYENAAGPFKDFMSKHTRQKDLELFLNYSGAE...........RPESIDDIPLTALVPAFALSEIKTAFQ
IGFMIFIPFLVIDMVVASILMSMGMMMLPPVMISLPFKILLFVLVDGWYLVVKSLLQSF.....
>up|A4XW51|A4XW51_PSEMY/55-260
..vSLQILLIMTALSFIPAFVMLMTSFTRIIIVFSILRQALGLQQTPSNQILVGLALFLTLFIMAPIFDRINTDA..LQP
YLNEEIVAQEALTRAEGPIRDFMLAQTRESDLALFVRLSKRT...........DLAGVEDVPLTILVPAFVTSELKTAFQ
IGFMIFIPFLIIDMVVASILMAMGMMMLSPLIISLPFKIMLFVLVDGWALIMGTLAASFgt...
>up|A0A0A5GPS1|A0A0A5GPS1_9BACI/17-221
.stSVQLLLLLTVLSLAPSILILMTSFTRIVIVLSFVRTSLATQTMPPNQVLVGLALFLTFFVMAPTFNEVNEEA..LQP
LFNEEITLDEAYERAATPMKEFMSKHTREKDLALFMNYAGME...........RPETIQDVPLTTLVPAFAISELKTAFQ
MGFMIFIPFLVIDMAVASVLMSMGMMMLPPVMISLPFKILLFVLVDGWYLVTHSLLQGF.....
>ur|UPI00067F6DAE|UniRef100_UPI00067F6DAE/11-214
...PVQTLVFITSLTFIPAILLMMTSFTRIIIVFGLLRNALGTPSAPPNQVLLGLALFLTFFIMSPVIDKIYVDA..YQP
FSEEKISMQEALEKGAQPLREFMLRQTREADLGLFARLANTG...........PLQGPEAVPMRILLPAYVTSELKTAFQ
IGFTIFIPFLIIDLVIASVLMALGMMMVPPATIALPFKLMLFVLVDGWQLLVGSLAQSFy....
>ur|UPI0004674835|UniRef100_UPI0004674835/45-248
..rAIQLIALLTVLSIAPSILIMMTSFTRIVVVLSLLRTAMGTATAPPNTVIIALAVFLTAFVMGPVLQKSYDDG..IRP
LINNEISAEEALQRASVPLRAFMQKNVREKDLRLFMDLSGEP...........PPATPDEMSLRILVPAFMISELRRAFE
IGFLLFLPFLIIDLVVASILMSMGMMMLPPATISLPFKLIFFVLVDGWSLVAGSLVQSY.....
>up|A0A0K8JEZ7|A0A0K8JEZ7_9FIRM/53-255
...SLQLLFMLTILSIAPSILIMMTSFTRIIVVLSFLRSALATQQMPPNQVLVGLALFLTFFTMSPYIDQMNRNS..LQP
YLAGQITQTVAMEEAAKPMREFMFKQTRENDLALFVNLSEGE...........RPSSPEDVPTTTLIPAFIISELKTAFQ
IGFLLYIPFIVIDMVVASTLMAMGMMMVPPAMISLPFKIMLFILVDGWHLVVRSLIASF.....
>ur|UPI0005EF5F52|UniRef100_UPI0005EF5F52/46-248
..sSIQIVLLLTVLTLAPSILIMMTSFTRIIVVLSFLRNALGLQQMPPNQVLIGLALFLTFFIMAPVGVQINKDS..IQP
YMQGKITPQEAYVKARDPLKSFMLKQTRKNDLNLFISLSKL-...........KVKSVNDVPLRVVIPSFIISELKTAFE
IGFIIYIPFLIIDMVVASVLMSMGMFMLPPVLISLPFKLLLFILVDGWNILAKSLVIGF.....
>up|A0A0L0H1B3|A0A0L0H1B3_9ENTR/41-244
...PVQTLVFITSLTFIPAILLMMTSFTRIIIVFGLLRNALGTPSAPPNQVLLGLALFLTFFIMSPVIDKIYVDA..YQP
FSENKISMEQALDKGAQPLREFMLRQTREADLALFARLSNTA...........PLQGPEAVPMRILLPAYVTSELKTAFQ
IGFTIFIPFLIIDLVIASVLMALGMMMVPPATIALPFKLMLFVLVDGWQLLIGSLAQSFy....
>ur|UPI0006BA3A79|UniRef100_UPI0006BA3A79/41-244
...PVQTLVFITSLTFIPAILLMMTSFTRIIIVFGLLRNALGTPSAPPNQVLLGLALFLTFFIMSPVIDKIYVDA..YQP
FSENKISMEQALDKGAQPLREFMLRQTREADLALFARLSNTA...........PLQGPEAVPMRILLPAYVTSELKTAFQ
IGFTIFIPFLIIDLVIASVLMALGMMMVPPATIALPFKLMLFVLVDGWQLLIGSLAQSFy....
>ur|UPI0004A75D58|UniRef100_UPI0004A75D58/11-219
...---ALVVVVALALAPFFAVMVTSFTKIVVTLSLLRNALGLQQVPPNIVLNGLALILTLYVMYPVGQQMQDAIaaRQV
QMQSTASISTAIDAGKEPLREFLIKHSDANERAFFLRTAQRVgnpe.......HAKEMTDRDLIIVIPAFVVKELSLAFQ
IGFLIFLPFLVIDLVISNILLAMGMMMLSPTTISLPFKLLLFVLVDGWVKLSHGLVLSY.....
>ur|UPI0004118C6B|UniRef100_UPI0004118C6B/45-248
..vSLQILLIMTALSFIPAFVILMTSFTRIIIVFSILRQALGLQQTPSNQILTGMALFLTLFIMAPVFDRVNQTA..LQP
YLNEQMTAQEAIDKAQGPLKDFMLAQTRQSDLDLFMRLSKRT...........DITGPDQVPLTILVPSFVTSELKTAFQ
IGFMIFIPFLIIDMVVASVLMAMGMMMLSPLIISLPFKIMLFVLVDGWALIMGTLAGSF.....
>up|A0A085ASM5|A0A085ASM5_9ENTR/41-244
...PVQTLVFITSLTFIPAILLMMTSFTRIIIVFGLLRNALGTPSAPPNQVLLGLALFLTFFIMSPVIDKIYVDA..YQP
FSENKISMEQALDKGAQPLREFMLRQTREADLALFARLSNTA...........PLQGPEAVPMRILLPAYVTSELKTAFQ
IGFTIFIPFLIIDLVIASVLMALGMMMVPPATIALPFKLMLFVLVDGWQLLIGSLAQSFy....
>ur|UPI0003C4DB92|UniRef100_UPI0003C4DB92/41-244
...PVQTLVFITSLTFIPAILLMMTSFTRIIIVFGLLRNALGTPSAPPNQVLLGLALFLTFFIMSPVIDKIYVDA..YQP
FSEEKISMQEALEKGAQPLREFMLRQTREADLGLFARLANTG...........PLQGPEAVPMRILLPAYVTSELKTAFQ
IGFTIFIPFLIIDLVVASVLMALGMMMVPPATIALPFKLMLFVLVDGWQLLVGSLAQSFy....
>ur|UPI00054E1D76|UniRef100_UPI00054E1D76/52-255
...SVQTMLLLTMLSFLPAMVLMMTSFTRIIIVLSLLRQALGTTSTPPNQVLVGLALFLSFFVMSPVLDRAYNDA..YKP
FSEGQIAMDQAMTRGVAPFKQFMLKQTRETDLALFARISKAA...........PMNGPEDVPLSLLVPSFITSELKTGFQ
IGFTIFIPFLIIDMVVASVLMSMGMMMVSPTTIALPFKLMLFVLVDGWQLLIGSLAQSFv....
>ur|UPI0005A8EE9B|UniRef100_UPI0005A8EE9B/44-247
..vSLQILLIMTALSFIPAFVILMTSFTRIIIVFSILRQALGLQQTPSNQILIGLALFLTMFIMAPVFDRVNKDA..LQP
YLAETLNAQQALDKAQVPLKDFMLAQTRQSDLDLFMRLSKRT...........DIAGPDQAPLTILVPAFVTSELKTAFQ
IGFMIFIPFLIIDLVVASVLMAMGMMMLSPLIISLPFKIMLFVLVDGWALIIGTLAGSF.....
>up|U7QX46|U7QX46_PHOTE/6-215
..nELDLIIGLALLALLPFIAVMATSFLKLAVVFSLLRNALGVQQIPPNMAMYGLAIILTIYVMAPVGFATQDYLrqNEV
SFSNAESVEKFMEEGIAPYRNFLKQHIKPSERTFFIDSTR-Qiwpsq......YADRLEPDSLLILLPAFTVSELTRAFE
IGFLLYLPFIAIDLIISNILLAMGMMMVSPMTISLPFKLLLFVLLDGWTRLTHGLVISY.....
>up|A0A073VMJ3|A0A073VMJ3_ECOLX/41-244
...PVQTLVFITSLTFLPAILLMMTSFTRIIIVFGLLRNALGTPSAPPNQVLLGLALFLTFFIMSPVIDKIYVDA..YQP
FSEEKISMQEAMEKGAQPLREFMLRQTREADLALFARLANSG...........PLQGPEAVPMRILLPAYVTSELKTAFQ
IGFTIFIPFLIIDLVIASVLMALGMMMVPPATIALPFKLMLFVLVDGWQLLVGSLAQSFy....
>ur|UPI0004938651|UniRef100_UPI0004938651/6-215
..dELNLIVGLALLALLPFIAVMATSFVKLAVVFSLLRNALGVQQIPPNMAMYGLAIILSIYVMAPVGFATQDYLrqNEV
SLAKSESVEKFLDEGMAPYRTFLKKQIKPREHAFFIDSTKQ-lwpse......YAYRLESDSLLILLPAFTVSELSRAFE
IGFLIYLPFIAIDLIISNILLAMGMMMVSPMTISLPFKLLLFVLLDGWARLTHGLVISY.....
>ur|UPI0003EF7E74|UniRef100_UPI0003EF7E74/41-244
...PVQTLVFITSLTFIPAILLMMTSFTRIIIVFGLLRNALGTPSAPPNQVLLGLALFLTFFIMSPVIDKIYVDA..YQP
FSEEKISMQEALEKGAQPLREFMLRQTREADLGLFARLANTG...........PLQGPEAVPMRILLPAYVTSELKTAFQ
IGFTIFIPFLIIDLVVASVLMALGMMMVPPATIALPFKLMLFVLVDGWQLLVGSLAQSFy....
>ur|UPI00040DDA5C|UniRef100_UPI00040DDA5C/46-248
...PVQTLILLTALTFLPAALLMMTAFTRIIIVLSLLRQALGTQTAPPNQVMVGLALFLTFFVMGPTFDRAYTEA..YLP
LQQNRIQMSEALDRGVVPFKEFMIKQTRQSDLALFVKISRSP...........ALQGPEDVPLRVLIPAFVTSELKTAFQ
IGFAIFIPFLIIDMVVASVLMAMGMMMMSPAVISLPFKLMLFVLVDGWQLLLGSLTQSF.....
>ur|UPI00068EC16B|UniRef100_UPI00068EC16B/41-244
...PIQTLVFITSLTFIPAILLMMTSFTRIIIVFGLLRSALGTPSAPPNQVLLGLALFLTFFIMSPVIDKVYTDA..YQP
FSEDKISMQEALEKGAQPLREFMLRQTREADLALFARLANSA...........PIQGPEAVPMRILLPAYVTSELKTAFQ
IGFTIFIPFLIIDLVIASVLMALGMMMVPPATIALPFKLMLFVLVDGWQLLVGSLAQSFy....
>up|A0A0D7LR66|A0A0D7LR66_CITFR/41-244
...PVQTLVFITSLTFLPAILLMMTSFTRIIIVFGLLRNALGTPSAPPNQVLLGLALFLTFFIMSPVIDKIYVDA..YQP
FSEEKISMQEAMEKGAQPLREFMLRQTREADLALFARLANSG...........PLQGPEAVPMRILLPAYVTSELKTAFQ
IGFTIFIPFLIIDLVIASVLMALGMMMVPPATIALPFKLMLFVLVDGWQLLVGSLAQSFy....
>up|A0A0F5SIK0|A0A0F5SIK0_CITAM/41-244
...PVQTLVFITSLTFLPAILLMMTSFTRIIIVFGLLRNALGTPSAPPNQVLLGLALFLTFFIMSPVIDKIYVDA..YQP
FSEEKISMQEAMEKGAQPLREFMLRQTREADLALFARLANSG...........PLQGPEAVPMRILLPAYVTSELKTAFQ
IGFTIFIPFLIIDLVIASVLMALGMMMVPPATIALPFKLMLFVLVDGWQLLVGSLAQSFy....
>up|A0A023VER9|A0A023VER9_CITFR/41-244
...PVQTLVFITSLTFLPAILLMMTSFTRIIIVFGLLRNALGTPSAPPNQVLLGLALFLTFFIMSPVIDKIYVDA..YQP
FSEEKISMQEAMEKGAQPLREFMLRQTREADLALFARLANSG...........PLQGPEAVPMRILLPAYVTSELKTAFQ
IGFTIFIPFLIIDLVIASVLMALGMMMVPPATIALPFKLMLFVLVDGWQLLVGSLAQSFy....
>up|R8WUR1|R8WUR1_9ENTR/41-244
...PVQTLVFITSLTFLPAILLMMTSFTRIIIVFGLLRNALGTPSAPPNQVLLGLALFLTFFIMSPVIDKIYVDA..YQP
FSEEKISMQEAMEKGAQPLREFMLRQTREADLALFARLANSG...........PLQGPEAVPMRILLPAYVTSELKTAFQ
IGFTIFIPFLIIDLVIASVLMALGMMMVPPATIALPFKLMLFVLVDGWQLLVGSLAQSFy....
>up|Q84GZ8|Q84GZ8_PHOLU/6-216
..nELDLIIGLALLALLPFIAVMATSFLKLAVVFSLLRNALGVQQIPPNMAMYGLAIILTIYVMAPVGFATQDYLrqNEV
SFSNAQSVEKFVEEGLTPYRNFLKQHIKPSERTFFIDSTR-Qiwpsq......YADRLEPDSLLILLPSFTVSELTRAFE
IGFLLYLPFIAIDLIISNILLAMGMMMVSPMTISLPFKLLLFVLLDGWTRLTHGLVISYg....
>up|A0A0J1KHA1|A0A0J1KHA1_CITFR/41-244
...PVQTLVFITSLTFLPAILLMMTSFTRIIIVFGLLRNALGTPSAPPNQVLLGLALFLTFFIMSPVIDKIYVDA..YQP
FSEEKISMQEAMEKGAQPLREFMLRQTREADLALFARLANSG...........PLQGPEAVPMRILLPAYVTSELKTAFQ
IGFTIFIPFLIIDLVIASVLMALGMMMVPPATIALPFKLMLFVLVDGWQLLVGSLAQSFy....
>up|A0A089Q6W2|A0A089Q6W2_9ENTR/42-245
...PVQTLVFITSLTFLPAILLMMTSFTRIIIVFGLLRNALGTPSAPPNQVLVGLALFLTFFIMSPVFDKIYSDA..YQP
FSEDKISMEVAIDKGAQPLREFMLRQTREADLALFARLANTQ...........PLQGPEAVPMRILLPAYVTSELKTAFQ
IGFTVFIPFLIIDLVIASVLMALGMMMVPPATIALPFKLMLFVLVDGWQLLVGSLAQSFy....
>ur|UPI00067DFB12|UniRef100_UPI00067DFB12/45-248
..rAIQLIALLTVLSIAPSILVMMTSFTRIVVVLSLLRTALGTATAPPNSVMIALAMFLTAFVMGPVLQKSYDDG..IKP
LVANQIGVEEALQRASVPLRGFMQKNVREKDLKLFMDLSGEP...........PPATPEEVSLRILVPAFMISELKRAFE
IGFLLFLPFLIIDLVVASVLMSMGMMMLPPVVVSLPFKLIFFVLVDGWALVAGSLVQSY.....
>ur|UPI0005A7DE8D|UniRef100_UPI0005A7DE8D/41-244
...SVQTLVFITSLTFIPAILLMMTSFTRIIIVFGLLRNALGTPSAPPNQVLLGLALFLTFFIMSPVIDKIYVDA..YQP
FSEEKISMQEALEKGAQPLREFMMRQTREADLALFARLANSG...........PLQGPEAVPMRILLPAYVTSELKTAFQ
IGFTIFIPFLIIDLVIASVLMALGMMMVPPATIALPFKLMLFVLVDGWQLLVGSLAQSFy....
>up|D7WMU7|D7WMU7_9BACI/17-221
.stSVKLLLLLTVLSLAPSILILMTSFARIVIVLSFVRTALATQQMPPNQVIIGLALFLTFFIMAPTFQEVNKEA..LQP
LFAEEIGIEEAYDRASVPFKEFMSKHTRQKDLDLFLTYNQAD...........KPASVEEIPLTMLVPAFALSEIKTAFQ
IGFMIFIPFLVIDMIVASTLMSMGMMMLPPVMISLPFKILLFVLVDGWYLVMKSLLQSF.....
>up|F5LS26|F5LS26_9BACL/53-257
..sTISVILLLTVLSLAPSFLILMTSFTRIVIVLGFVRTSLGTQQMPPNQVLIGLALFLTLFIMAPTLGQINDTA..VQP
YMKGELNQTQALQKASVPIKQFMWNHTRPKDLKLFLDYTKAE...........APKGVEDTPLTALVPAYAISELKTAFQ
MGFMIFIPFLVIDMVIASTLMAMGMMMLPPVMISLPFKILLFILVDGWYLVVKSLLLSYs....
>ur|UPI00067F4389|UniRef100_UPI00067F4389/16-219
...PVQTLVFITSLTFIPAILLMMTSFTRIIIVFGLLRNALGTPSAPPNQVLLGLALFLTFFIMSPVIDKIYVDA..YQP
FSEEKISMQEALEKGAQPLREFMLRQTREADLGLFARLANTG...........PLQGPEAVPMRILLPAYVTSELKTAFQ
IGFTIFIPFLIIDLVIASVLMALGMMMVPPATIALPFKLMLFVLVDGWQLLVGSLAQSFy....
>up|I0G4F3|I0G4F3_9BRAD/46-249
..rAIQLIALLTVLSIAPSILIMMTSFTRIVVVLSLLRTAMGTATAPPNSVIIALAMFLTFFVMGPVLQKSYDEG..IRP
LVANQISVEDALQRASVPLRGFMQKNVREKDLKLFLDLSREP...........PPATPDDLALRILVPAFMISELKRAFE
IGFLLFLPFLIIDLVVASVLMSMGMMMLPPATISLPFKLIFFVLVDGWSLVAGSLVQSY.....
>up|Q07RD5|Q07RD5_RHOP5/47-250
..rAIQLIALLTVLSIAPSILIMMTSFTRIVVVLSLLRTALGTATAPPNAVILALALFLTGFVMGPVLQKSYDDG..IKP
LVANQITVEQAFERAVDPLRGFMQKNVREKDLKLFLDLSGEP...........PPATPDAMSLRILVPAFMISELKRAFE
IGFLLFLPFLVIDLVVASVLMSMGMMMLPPVVVSLPFKLIFFVLVDGWSLVAGSLVQSY.....
>ur|UPI000366DC36|UniRef100_UPI000366DC36/49-251
...SLQTLILLTSLSFLPALLLMMTGFTRIIIVLSLLRQALGTQSSPPTQVLIGLALFLTFFVMSPVLDKIYADA..YLP
YSENRINMQEALDKGAAPLKSFMLKQTRETDLALFVKMSNKP...........PLKSAADVPLSVLVPAFVTSELKTAFQ
IGFAVFIPFLIIDMVVASVLMSMGMMMVSPAIVSLPFKLMLFVLVDGWGLILGSLVQSF.....
>ur|UPI000466339A|UniRef100_UPI000466339A/50-252
...SVQTMLLLTMLSFLPAMLLMMTSFTRIIIVLSLLRQAIGTASTPPNQVLVGLALFLTLFVMSPVIDRAYNDA..YKP
FSEGTLQMDQAVQRGTAPFKAFMLKQTRETDLALFAKISKAA...........PMQGPEDVPLSLLVPAFVTSELKTGFQ
IGFTIFIPFLIIDMVVASVLMSMGMMMVSPATVSLPFKLMLFVLVDGWQLLIGSLAQSF.....
>ur|UPI00058915F4|UniRef100_UPI00058915F4/41-244
...PVQTLVFITSLTFIPAILLMMTSFTRIIIVFGLLRNALGTPSAPPNQVLLGLALFLTFFIMSPVIDKIYTDA..YRP
FSEDKISMQEALDKGAQPLREFMLRQTREADLALFARLSNTG...........ELQGPEAVPMRILLPAYVTSELKTAFQ
IGFTIFIPFLIIDLVIASVLMALGMMMVPPATIALPFKIMLFVLVDGWQLLVSSLAQSFy....
>ur|UPI00053CF264|UniRef100_UPI00053CF264/7-215
...ELGLILGLALLALVPFIAVMATSFIKMTVVFSLLRNALGVQQIPPNMAMYGLAIILSLYVMAPVGFATRDYLrnHDV
SLSDSASVERFLDEGMAPYRNFLKRQIQEREHTFFMESTR-Qvwpse......YAERLDPDSLLILLPAFTVSELTRAFE
IGFLIYLPFIAIDLIISNILLAMGMMMVSPMTISLPFKLLLFVLLDGWARLTHGLVVSY.....
>up|S0JE59|S0JE59_9FIRM/86-295
...NIRILLVLTVISLAPSILIMLTSFTRIIIVLHFVRTAIGTQTVPPNQVMVGLALFLTLFIMNPVFSEINETV..IQP
LEANEINQDEAMERIEAPIRRFMYKEMQRKDLKLFCDIAEIDmtgmd....lsEPETLEPIPMNVVIPSFIVSELRTAFI
IGFLIYIPFIVIDMVVASVLMSMGMMMLPPTTISMPFKILLFVLADGWDLVIGNLVKTF.....
>ur|UPI00034D4C82|UniRef100_UPI00034D4C82/80-283
...SVQTLVLLTSLSFLPAAMLMMTGFTRIIIVLGLLRNALGTASSPPNQVLVGLSLFLTFFVMSPVFDRIYTDA..YKP
LSENRLSLEDATDKAAAPLKAFMLKQTREKDLALFAQMAKAP...........EMQGPEDVQMRILVPAFVTSELKTAFQ
IGFTVFIPFLIIDLVVASVLMAMGMMMVPPATISLPFKLMLFVLVDGWQLILGSLAQSFl....
>ur|UPI0003022402|UniRef100_UPI0003022402/7-215
...ELGLILGLALLALVPFIAVMATSFIKMTVVFSLLRNALGVQQTPPNMAMYGLAIILSLYVMAPVGFATRDYLrnHDV
SLSDSASVERFLDEGMAPYRNFLKRQIQEREHTFFMESTR-Qvwpse......YAERLDPDSLLILLPAFTVSELTRAFE
IGFLIYLPFIAIDLIISNILLAMGMMMVSPMTISLPFKLLLFVLLDGWARLTHGLVISY.....
>up|B2AIF8|B2AIF8_CUPTR/70-274
...PVQTLVLLTSLSFLPAAMLMMTGFTRVIIVLGLLRNALGTATSPPNQVLVGLSLFLTFFVMAPVFDRVYNDA..YKP
LSENKLSLEAAAAKAAEPLKAFMLRQTREKDLAMFAQMAKAP...........EMQGPEEVPLSILVPAFVTSELKTAFQ
IGFTIFIPFLIIDLVVASVLMAMGMMMVPPATISLPFKLMLFVLVDGWQLLLGSLAQSFmn...
>ur|UPI0004706AA8|UniRef100_UPI0004706AA8/70-274
...PVQTLVLLTSLSFLPAAMLMMTGFTRVIIVLGLLRNALGTATSPPNQVLVGLSLFLTFFVMAPVFDRVYNDA..YKP
LSENKLSLEAAAAKAAEPLKAFMLRQTREKDLAMFAQMAKAP...........EMQGPEEVPLSILVPAFVTSELKTAFQ
IGFTIFIPFLIIDLVVASVLMAMGMMMVPPATISLPFKLMLFVLVDGWQLLLGSLAQSFmn...
>ur|UPI0002CA757A|UniRef100_UPI0002CA757A/41-244
...PVQTLVFITSLTFIPAILLMMTSFTRIIIVFGLLRNALGTPSAPPNQVLMGLALFLTFFIMSPVIDKIYVDA..YQP
FSEEKISMQEALEKGAQPLREFMLRQTREADLGLFARLANTG...........PLQGPEAVPMRILLPAYVTSELKTAFQ
IGFTIFIPFLIIDLVIASVLMALGMMMVPPATIALPFKLMLFVLVDGWQLLVGSLAQSFy....
>up|A0A0G4Q453|A0A0G4Q453_PROVU/52-255
...PVQTLIFITALGFIPAVLLMMTSFTRIIIVLGLLRNALGTPSAPPNQVVLGLALFMTFFIMAPVFDRIYQDA..YMP
FSEDKISFEQALDNGSKPLREFMMQQTRETDLALFARLADAP...........AFETRESVPMRILVPAYITSELKTAFQ
IGFMIFIPFLIIDLVVASVLMALGMMMVPPATVSLPFKLMLFVLVDGWQLILGSLAQSFf....
>up|A3UDZ3|A3UDZ3_9RHOB/49-253
..rVLQMIALLTVLSLAPSILIMTTSFIRIVVVLSLLRTAMGLQQSPPNAVLISLSLFLTAFIMAPVFTQAYQDG..VEP
LLSGQLSNQEAFSAAAQPVKTFMLAHTREEDLGLFLNISGEE...........-PETAQDTPVHVVAPAFMISELRRAFE
IGFLLFIPFLIIDLVVASILMSMGMMMLPPVIISLPFKLIFFVLVDGWSLVIGSLVQSFer...
>ur|UPI0005AA1AF8|UniRef100_UPI0005AA1AF8/53-257
..sTVSVILLLTVLSLAPSFLILMTSFTRIVIVLGFVRTSLGTQQMPPNQVLIGLALFLTLFIMAPTLGQINDTA..VQP
YMKGELNQTQALQKASVPIKQFMWNHTRPKDLKLFLDYTKAE...........APKGVEDTPLTALVPAYAISELKTAFQ
MGFMIFIPFLVIDMVIASTLMAMGMMMLPPVMISLPFKILLFILVDGWYLVVKSLLLSYs....
>ur|UPI000486663F|UniRef100_UPI000486663F/47-250
..rAIQLIALLTVLSIAPSILIMMTSFTRIVVVLSLLRTALGTATAPPNSVIIALAMFLTFFVMGPVLQKSYDDG..IRP
LVANQIGVEDALQRASVPLRGFMQKNVREKDLKLFLDLSGEA...........PPATPDDLALRILVPAFMISELKRAFE
IGFLLFLPFLIIDLVVASVLMSMGMMMLPPATISLPFKLIFFVLVDGWSLVAGSLVQSY.....
>ur|UPI0005BB1832|UniRef100_UPI0005BB1832/45-248
..vSLQILLIMTALSFIPAFVILMTSFTRIIIVFSILRQALGLQQTPSNQILTGMALFLTMFIMAPVFDRVNTDA..LQP
YLKEQMTAQQAIDKAQVPLKDFMLAQTRQSDLDLFMRLSKRT...........DIAGPDQVPLTILVPAFVTSELKTAFQ
IGFMIFIPFLIIDMVVASVLMAMGMMMLSPLIISLPFKIMLFVLVDGWALIMGTLASSF.....
>ur|UPI0003650C12|UniRef100_UPI0003650C12/47-250
..rAIQLIALLTVLSIAPSILIMMTSFTRIVVVLSLLRTALGTATAPPNSVIIALAMFLTFFVMGPVLQKSYDDG..IRP
LVANQIGVEDALQRASVPLRGFMQKNVREKDLKLFLDLSGEA...........PPATPDDLALRILVPAFMISELKRAFE
IGFLLFLPFLIIDLVVASVLMSMGMMMLPPATISLPFKLIFFVLVDGWSLVAGSLVQSY.....
>ur|UPI00058AC5EA|UniRef100_UPI00058AC5EA/53-257
..sNIKLLILLTILTLLPSFIIMMTSFTRIIVTFSFLKGAMGTQQSIPNQVLIGLALFLTIFIMTPVYNEINEKA..LKP
FMNNEINQEQASEYASKPLREFMLKQTRQKDLKLFVELSKLE..........eDKVTKEDIPLYVVVPAFAISELKTAFQ
IGFLIYIPFLIIDLVVASVLMSMGMFMLPPVLISLPFKLLLFVMVDGWYLLVKSLIASF.....
>ur|UPI00047E81C3|UniRef100_UPI00047E81C3/17-221
.stSVKLFLLLTVLSLAPSILILMTSFTRIIIVLSFVRTALATQQMPPNQVLIGLSMFLTFFIMAPTLQEVNEQA..LTP
LFNEEINLEEAYEKASMPFKEFMSAHTRQKDLALFLEYSKAD...........VPSSIEDIPLTALVPAFAISEIKTAFQ
IGFMIFIPFLVIDMVVASVLMSMGMMMLPPVMISLPFKILLFVLVDGWYLVVKSLLQSF.....
>up|A0A0D5LAY4|A0A0D5LAY4_9BURK/50-252
...SVQTMLLLTMLSFLPAMLLMMTSFTRIIIVLSLLRQALGTASTPPNQVLVGLALFLTLFVMSPVLDRAYADA..YKP
FSEGTLQMDQAVQRGAAPFKTFMLKQTRETDLALFAKISKAA...........PMQGPEDVPLSLLVPAFVTSELKTGFQ
IGFTIFIPFLIIDMVVASVLMSMGMMMVSPATVSLPFKLMLFVLVDGWQLLIGSLAQSF.....
>up|F6A8C1|F6A8C1_PSEF1/55-260
..vSLQILLIMTALSFIPAFLMLMTSFTRIIIVFSILRQALGLQQTPSNQILIGLALFLTMFIMAPVFDQINREA..LQP
YLNQQLPAQQAIERAEVPIKNFMLAQTRESDLELFVRLSKRT...........DIATPEAAPLTILVPAFVTSELKTAFQ
IGFMIFIPFLIIDMVVASILMAMGMMMLSPLIISLPFKIMLFVLIDGWALIMGTLASSFgt...
>ur|UPI0001E891C9|UniRef100_UPI0001E891C9/17-221
.stSVQLLLLLTVFSLAPAILILMTSFTRIIIVLSFVRTSLATQSMPPNQVLIGLALFLTFFIMAPTFSQVNDQA..LQP
LFNEEITLDEAYEKASIPLKEFMSKHTRQKDLALFIDYAGME...........RPESIEDIPLTVLVPAFAISELKTAFQ
IGFMIFIPFLVIDMVVASVLMSMGMMMLPPVMISLPFKILLFVLVDGWYLIVKSLLLTF.....
>up|M1K0B6|M1K0B6_CITAM/41-244
...PVQTLVFITSLTFIPAILLMMTSFTRIIIVFGLLRNALGTPSAPPNQVLLGLALFLTFFIMSPVIDKIYVEA..YQP
FSEEKISMQEALDKGAQPLREFMLRQTRQADLALFARLANSG...........PLQGPEAVPMRILLPAYVTSELKTAFQ
IGFTIFIPFLIIDLVIASVLMALGMMMVPPATIALPFKLMLFVLVDGWQLLVGSLAQSFy....
>up|Q2SC32|Q2SC32_HAHCH/6-214
...AIPLIGTLVLLSLIPFIAIMTTSFIKLAVVFSLLRNALGIQQIPPNMALYGLAIVLSIYIMAPVGYQIADTVkeKGF
DLSQSESLKELANSAIDPMSEFLTKHSSEKERGFFLESAE-Tlwpke......YAARLDTNSMLVLVPSFTISELKSAFE
IGFLLYLPFIAIDLIVSNILLAMGMMMVSPMTISLPFKLLLFVLLDGWTRLTHGLVLSY.....
>up|A0A0K4N492|A0A0K4N492_ECOLX/41-244
...PVQTLVFITSLTFIPAILLMMTSFTRIIIVFGLLRNALGTPSAPPNQVLLGLALFLTFFIMSPVIDKIYVDA..YQP
FSEEKISMQEALEKGAQPLREFMLRQTREADLTLFARLANSG...........PLQGPEAVPMRILLPAYVTSELKTAFQ
IGFTIFIPFLIIDLVIASVLMALGMMMVPPATIALPFKLMLFVLVDGWQLLVGSLAQSFy....
>up|J3FCN9|J3FCN9_9PSED/44-248
..vSLQILLIMTALSFIPAAVILMTSFTRIIIVFSILRQALGLQQTPSNQILTGMALFLTLFIMAPVFDRVNNDA..LQP
YLAEKLTAQQAVEKAQVPIKDFMLAQTRSSDLELFMRLSKRT...........DIATPDQAPLTILVPAFVTSELKTAFQ
IGFMIFIPFLIIDLVVASVLMAMGMMMLSPLIISLPFKIMLFVLVDGWALIIGTLASSFg....
>ur|UPI0005E490DF|UniRef100_UPI0005E490DF/41-244
...PVQTLVFITSLTFIPAILLMMTSFTRIIIVFGLLRNALGTPSAPPNQVLLGLALFLTFFIMSPVIDKIYVDA..YQP
FNEEKISMQEALEKGEQPLREFMLHQTREADLGLFARLANTG...........PLQGPEAVPMRILLPAYVTSELKTAFQ
IGFTIFIPFLIIDLVIASVLMALGMMMVPPATIALPFKLMLFVLVDGWQLLVGSLAQSFy....
>up|A0A0D7NGS3|A0A0D7NGS3_9BRAD/45-248
..rAIQLIALLTVLSIAPSVLIMMTSFTRIVVVLSLLRTALGTATAPPNSVMIALAMFLTAFVMGPVLQKSYDDG..IKP
LVANQIGVEEALQRASGPLRGFMQKNVREKDLKLFMDLSGEP...........PPATPDEMSLRILVPAFMISELRRAFE
IGFLLFLPFLIIDLVVASVLMSMGMMMLPPVVVSLPFKLIFFVLVDGWSLVAGSLVQSY.....
>up|A0A0A2RDZ5|A0A0A2RDZ5_MORMO/40-242
...PVQTLLFLTLLGFIPALLLMTTSFTRIIIVLGLLRNALGTPSAPPNQVLLGLALFLTIFVMSPVFDKVYEDA..YRP
FSEDKISLETALDRGTAPLRTFMLGQTRENDLALFARIAKVG...........EIQEAKDVPMRILIPAFITSELKTAFQ
IGFTLFIPFLIIDLVVASVLMALGMMMVPPATVSLPFKLMLFVLVDGWQLLLGSLSQSF.....
>up|A0A0B1Y1F4|A0A0B1Y1F4_9BACI/17-221
.stSVKLLLLLTVLSLAPSILILMTSFARIVIVLSFVRTALATQQMPPNQVIVGLALFLTFFIMAPTFQEVNKEA..LQP
LFSEEIGLDEAYDRASLPFKEFMSKHTRQKDLDLFLSYNQAE...........KPASVEEIPLTMLVPAFALSEIKTAFQ
IGFMIFIPFLVIDMIVASTLMSMGMMMLPPVMISLPFKILLFVLVDGWYLVMKSLLQSF.....
>ur|UPI0004680C60|UniRef100_UPI0004680C60/17-221
.stSVKLLLLLTVLSLAPSILILMTSFARIVIVLSFVRTALATQQMPPNQVIVGLALFLTFFIMAPTFQEVNKEA..LQP
LFSEEIGLDEAYDRASLPFKEFMSKHTRQKDLDLFLSYNQAE...........KPASVEEIPLTMLVPAFALSEIKTAFQ
IGFMIFIPFLVIDMIVASTLMSMGMMMLPPVMISLPFKILLFVLVDGWYLVMKSLLQSF.....
>ur|UPI0005B8083C|UniRef100_UPI0005B8083C/7-215
...ELGLILGLALLALVPFIAVMATSFIKMTVVFSLLRNALGVQQMPPNMAMYGLAIILSLYVMAPVGFATRDYLrnHDV
SLSDSASVERFLDEGMAPYRNFLKRQIQEREHTFFMESTR-Qvwpse......YAERLDPDSLLILLPAFTVSELTRAFE
IGFLIYLPFIAIDLIISNILLAMGMMMVSPMTISLPFKLLLFVLLDGWARLTHGLVISY.....
>ur|UPI00053D28F0|UniRef100_UPI00053D28F0/7-215
...ELGLILGLALLALVPFIAVMATSFIKMTVVFSLLRNALGVQQIPPNMAMYGLAIILSLYVMAPVGFATRDYLrnHDV
NLSDSASVERFLDEGMAPYRNFLKRQIQEREHTFFMESTR-Qvwpse......YAERLDPDSLLILLPAFTVSELTRAFE
IGFLIYLPFIAIDLIISNILLAMGMMMVSPMTISLPFKLLLFVLLDGWARLTHGLVISY.....
>ur|UPI00066DEFE0|UniRef100_UPI00066DEFE0/45-248
..vSLQILLIMTALSFIPAFVILMTSFTRIIIVFSILRQALGLQQTPSNQILTGMALFLTMFIMAPVFDRVNTDA..LQP
YLKEQMTAQQAIDKAQVPLKDFMLAQTRQSDLDLFMRLSKRT...........DIAGPDQVPLTILVPAFVTSELKTAFQ
IGFMIFIPFLIIDMVVASVLMAMGMMMLSPLIISLPFKIMLFVLVDGWALIMGTLASSF.....
>ur|UPI00068BE508|UniRef100_UPI00068BE508/43-245
...PVQTLLFLTLLGFIPALLLMTTSFTRIIIVLGLLRNALGTPSAPPNQVLLGLALFLTIFVMSPVFDKVYEDA..YRP
FSEDKISLETALDRGTAPLRTFMLGQTRENDLALFARIAKVG...........EIQEAKDVPMRILIPAFITSELKTAFQ
IGFTLFIPFLIIDLVVASVLMALGMMMVPPATVSLPFKLMLFVLVDGWQLLLGSLSQSF.....
>ur|UPI00040650DB|UniRef100_UPI00040650DB/55-260
..vSLQILLIMTALSFIPAFVMLMTSFTRIIIVFSILRQALGLQQTPSNQILVGLALFLTMFIMAPIFDRINTDA..LQP
YLNEEIVAQEALTRAEGPIRDFMLAQTRESDLALFVRLSKRT...........DLAGVEDVPLTILVPAFVTSELKTAFQ
IGFMIFIPFLIIDMVVASILMAMGMMMLSPLIISLPFKIMLFVLVDGWALIMGTLAASFgt...
>ur|UPI0005AA5864|UniRef100_UPI0005AA5864/29-232
..tSMNLVLVLTILVLAPSLIFMMTSFLRLLIVFSFLRQALGTQQMPPSQVMVSLAMILTFFIMEPVMNESYEVA..IKP
YLAEKMSYQEAFEKGSAPFKAFMIRNTREKDLALFFRIRNLE...........NPKNIEDVPLTVAMPAFMISELKTAFE
IGFLLYLPFLVIDMVVSSVLMAMGMMMLPPVMISLPFKLLIFVLVDGWNLLVQKLVESF.....
>ur|UPI00041EDD95|UniRef100_UPI00041EDD95/17-221
.stSIRLILLLTVLSLAPSILILMTCFVRIVIVLSFVRTALATQQMPPNQVLIGLALFMTFFIMAPTFQEVNEVA..LTP
LFAEEINLEEAYDLAASPFKEFMSEHTRQKDLALFLDYAGVE...........KPETIQDIPLTALVPAYAISEMKTAFQ
IGFMIFIPFLVIDMIVASILMSMGMMMLPPVMISLPFKILLFVLVDGWYLVVKSLLQSF.....
>up|A0A0J1LHY3|A0A0J1LHY3_CITFR/41-244
...PVQTLVFITSLTFLPAILLMMTSFTRIIIVFGLLRNALGTPSAPPNQVLLGLALFLTFFIMSPVIDKIYVDA..YQP
FSEEKISMQEAMEKGAQPLREFMLRQTREADLALFARLANSG...........PLQGPEAVPMRILLPAYVTSELKTAFQ
IGFTIFIPFLIIDLVIASVLMALGMMMVPPATIALPFKLMLFVLVDGWQLLVGSLAQSFy....
>up|A0A089YIY1|A0A089YIY1_9PSED/44-247
..vNLQILLIMTALSFIPAFVMLMTSFTRIIIVFSILRQALGLQQTPSNQLLTGMALFLTMFIMAPVFDKVNQQA..LQP
YLNEQLSAQDAVARAEGPIKDFMLAQTRQSDLELFMRLSKRT...........DIASADQAPLTILVPAFVTSELKTAFQ
IGFMIFIPFLIIDLVVASVLMAMGMMMLSPLIISLPFKIMLFVLVDGWALIIGTLAGSF.....
>ur|UPI0003FE52A6|UniRef100_UPI0003FE52A6/45-248
..rAIQLIALLTVLSIAPSILIMMTSFTRIVVVLSLLRTALGTATAPPNSVIIALAMFLTAFVMGPVLQKSYDDG..IRP
LVANQIGVEDALQRASVPLRGFMQKNVREKDLKLFMDLSGEP...........PPASPEEMSLRILVPAFMISELKRAFE
IGFLLFLPFLIIDLVVASVLMSMGMMMLPPVVVSLPFKLIFFVLVDGWSLVAGSLVQSY.....
>ur|UPI000690C945|UniRef100_UPI000690C945/38-254
..tTLNIVVLLTLLILAPSLVLMMTSFTRILIVLGFLRTALGTQQSPPTQVLVSLAMILTFFIMEPVVKDAYNAG..IKP
YMEEKIGYEEAFEETMHPFKKFMLMNTRHSDIALFYKIRNEEppqmdniatkeQNTLVDKVSLSIILPAFMISELKTAFQ
IGFLLYLPFLVIDMVIASVLMAMGMMMLPPVMISLPFKILIFVLVDGFNLLIWNLVRSFn....
>up|D6Z4D5|D6Z4D5_DESAT/45-246
...-IELLLVFTVLAMAPAILLMMTCFTRLIVVFSFLRNAIGTQQMPPNQVLVGLAMFLTLFIMAPVFSQINQTA..IGP
YMEEEIGAEEALQLAAEPIREFMFKQTREKDLELFLGLARAP...........RPQTKDDVPTHILIPAFMISELKTAFT
IGFVLFLPFLVIDMVVASVLLSMGMMMLPPIMVALPFKILLFVLVDGWYLIVGSLVRSF.....
>up|C6E8D4|C6E8D4_GEOSM/44-246
...VLQIFFLMTVISLAPSLLMMTTSFTRIVVVLSFLRSALGTQQAPSNQIVIGLSLFLTFFIMAPVWQQVNANA..LQP
YRASQITQEEAVKRGVAPLRKFMLSQVREKDLALFINLSKLP...........RPKNADDIPTLTLIPAYMVSELKTAFQ
IGFLIFIPFLVLDMVVASVLMSMGMMMLPPVMISLPFKILLFVLVDGWGLVIGSLVKSF.....
>ur|UPI00037C7D00|UniRef100_UPI00037C7D00/42-243
...TLQVLALMTALSFLPAIVIMMTSFTRIIVVLSILRQALGLQQSPSNQVLIGISLFLSFFIMSPVLDRVNAEA..LQP
YLAEEIGSKEALTRAEQPIRDFMLTQTRVKDLDTFLNIANVQ...........-VNNEAEVPLRVLIPAFVTSELKTAFQ
IGFMLFLPFLVIDLVVASILMAMGMMMLSPMLISLPFKLMLFVLVDGWNLIMGTLATSF.....
>up|A0A0J8G2R1|A0A0J8G2R1_9PSED/41-244
..vSLQILLIMTALSFIPAFVMLMTSFTRIIIVFSILRQALGLQQTPSNQILTGMALFLTLFIMAPVFDKVNQQA..LQP
YLAETITAQVAIDRAQGPIKDFMLSQTRSSDLELFMRLSKRT...........DIASPDQAPLTILVPAFVTSELKTAFQ
IGFMIFIPFLIIDLVVASVLMAMGMMMLSPLIISLPFKIMLFVLVDGWALIIGTLASSF.....
>ur|UPI0004158AE4|UniRef100_UPI0004158AE4/17-221
.stSIKMLLLLTVLSLAPAILILMTSFARIIIVLSFVRTALATQQMPPNQVLVGLALFLTFFIMSPVLSQVNEEA..LTP
LFDEEISLDEAYERASVPFKEFMSQHTRQKDLELFMRYNQME...........RPDTIEDIPLTMMVPAFALSEIKTAFQ
MGFMIFIPFLVIDMIVASVLMSMGMMMLPPVMISLPFKILLFVLVDGWYLIIQSLLQSF.....
>ur|UPI00068F0042|UniRef100_UPI00068F0042/28-232
..rALQLVALITVLALAPSILMMVTSFTRIVVVLSLLRSAIGTQTAPPNAVIVGLALFLTAFVMAPVFTQAYQAG..IAP
LVAGEIEPPEAFNRAADPFRTFMLRHVREKDLALFLDLSRAP...........RPERPEDVPLQVLTPAFMISELRRAFE
IGFLLFVPFLIIDLVVASILMSVGMMMLPPVTVALPFKLIFFVLVDGWNLVAGSLVQSYa....
>up|A0A0L0BD34|A0A0L0BD34_9PSED/44-247
..vNLQILLIMTALSFIPAFVMLMTSFTRIIIVFSILRQALGLQQTPSNQLLTGMALFLTMFIMAPVFDKVNQQA..LQP
YLNEQLSAQDAVARAEGPIKDFMLAQTRQSDLELFMRLSKRT...........DIASADQAPLTILVPAFVTSELKTAFQ
IGFMIFIPFLIIDLVVASVLMAMGMMMLSPLIISLPFKIMLFVLVDGWALIIGTLAGSF.....
>up|A0A0C7NUN3|A0A0C7NUN3_9THEO/17-220
..dTVRILVLLTVLALVPAILLLMTSFTRIIIVLSFVRSALATQQTPPNQVLIGLAMFLTFFIMAPVYNQVKTQA..IDP
YLAGQITQEQALAAGAKPVREFMYRQTREKDLALFVRMSGMA...........QPRTRDDVPMHVLIPAFIISELKTAFQ
MGFLIYIPFLIIDLVIASTLMAMGMFMVPPVMISLPFKLMLFVLVDGWYLVVKSLLESF.....
>ur|UPI000481F34A|UniRef100_UPI000481F34A/47-250
..rAIQLIALLTVLSIAPSILIMMTSFTRIVVVLSLLRTALGTATAPPNSVIIALAMFLTFFVMGPVLQKSYDDG..IRP
LVANQIGVEDALQRASVPLRGFMQKNVREKDLRLFLDLSGEP...........APATPDDLALRILVPAFMISELKRAFE
IGFLLFLPFLIIDLVVASVLMSMGMMMLPPATISLPFKLIFFVLVDGWSLVAGSLVQSY.....
>up|A0A0A8HKQ6|A0A0A8HKQ6_9PROT/39-243
..tTLNIVIVLTILALAPTIIFVMTSFLRLVVVFSFLRTALGTQTMPPNTILVTLALILTFFIMEPVATKSYNEG..IKP
YIAEQIGYEEAFEKSVKPFKDFMLKNTREKDLALFYRIRNLE...........NPKTIDDVPLTVLVPAFMISELKTAFE
IGFLLFLPFLVIDMVVSSVLMAMGMMMLPPVMISMPFKLLIFVLVDGWNLLIQNLVKSFl....
>ur|UPI0003B9A92D|UniRef100_UPI0003B9A92D/7-215
...ELGLILGLALLALVPFIAVMATSFIKMTVVFSLLRNALGVQQIPPNMAMYGLAIILSLYVMAPVGFTTRDYLrnHDV
SLSDSASVERFLDEGMAPYRNFLKRQIQEREHTFFMESTR-Qvwpse......YAERLDPDSLLILLPAFTVSELTRAFE
IGFLIYLPFIAIDLIISNILLAMGMMMVSPMTISLPFKLLLFVLLDGWARLTHGLVISY.....
>ur|UPI0003C0C23F|UniRef100_UPI0003C0C23F/41-244
...PVQTLVFITSLTFIPAILLMMTSFTRIIIVFGLLRNALGTPSAPPNQVLLGLALFLTFFIMSPVIDKIYVNA..YQP
FSEEKISMQEALEKGAQPLREFMLRQTREADLGLFARLANTG...........PLQGPEAVPMRILLPAYVTSELKTAFQ
IGFTIFIPFLIIDLVIASVLMALGMMMVPPATIALPFKLMLFVLVDGWQLLVGSLAQSFy....
>up|H0S4I2|H0S4I2_9BRAD/46-249
..rAIQLIALLTVLSIAPSILIMMTSFTRIVVVLSLLRTAMGTATAPPNTVIIALAMFLTAFVMGPVLQKSYDDG..IRP
LIENQITVEDALQRASVPLRGFMQKNVREKDLKLFVDLSGEA...........PPATPDDLSLRILVPAFMISELKRAFE
IGFLLFLPFLIIDLVVASVLMSMGMMMLPPVVVSLPFKLIFFVLVDGWSLVAGSLVQSY.....
>up|A0A069Q8X5|A0A069Q8X5_PSEAI/7-215
...ELGLILGLALLALVPFIAVMATSFIKMTVVFSLLRNALGVQQIPPNMAMYGLAIILSLYVMAPVGFATRDYLrnHDV
SLSDSASVERFLDEGMAPYRNFLKRQIQEREHTFFMESTR-Qvwpse......YAERLDPDSLLILLPAFTVSELTRAFE
IGFLIYLPFIAIDLIISNILLAMGMMMVSPMTISLPFKLLLFVLLDGWARLTHGLVISY.....
>ur|UPI0005F07D0C|UniRef100_UPI0005F07D0C/39-242
..rVVQLIALITILTLAPSILIMVTSFVRIVVVLSLLRTAMGVQQSPPNAVMISLALFLTAFVMAPVFEQAYETG..IEP
LMNEQIEIGEAFDKASRPFHTFMMSQVRDKDLGLFVNLAKIE...........EPESPEAVPLRVLVPAFLISELRRAFE
IGFLVFVPFIVIDMVVASVLMSMGMMMLPPIIISLPFKLIFFVLVDGWNLITGSLVKSF.....
>ur|UPI0003AB47BD|UniRef100_UPI0003AB47BD/54-257
...PVQTLIFITALSFIPAVLLMMTCFTRIIIVLSLLRNALGTPTAPPNQVLLGLSLFLTFFVMSPVLNRIYDEA..YRP
FSEDKISMEVAIDKGSKPLREFMLRQTREADLALFTRLAQIP...........SLQGPEAVPMRVLVPAYVTSELKTAFQ
IGFTIFIPFLLIDLVVASVLMALGMMMVPPATISLPFKLMLFVLVDGWQLLLGSLAQSFy....
>up|A0A0B1NTI7|A0A0B1NTI7_ECOLX/41-244
...PVQTLVFITSLTFIPAILLMMTSFTRIIIVFGLLRNALGTPSAPPNQVLLGLALFLTFFIMSPVIDKIYVNA..YQP
FSEEKISMQEALEKGAQPLREFMLRQTREADLGLFARLANTG...........PLQGPEAVPMRILLPAYVTSELKTAFQ
IGFTIFIPFLIIDLVIASVLMALGMMMVPPATIALPFKLMLFVLVDGWQLLVGSLAQSFy....
>up|U3GKX8|U3GKX8_SULBS/43-246
..tSMNLVLVLTILTLAPSLIFMMTSFLRLLIVFSFLRQAMGTQQMPPSQVMVSLAMILTFFIMEPVMKESYDVA..VKP
YLAEKMSYQEAFEKGSAPFKAFMIRNTREKDLALFFRIRNLE...........NPKNIEDVPLTVAMPAFMISELKTAFE
IGFLLYLPFLVIDMVVSSVLMAMGMMMLPPAMISLPFKLLIFVLVDGWNLLVQRLVESF.....
>up|A0A0H0M504|A0A0H0M504_ECOLX/41-244
...PVQTLVFITSLTFIPAILLMMTSFTRIIIVFGLLRNALGTPSAPPNQVLLGLALFLTFFIMSPVIDKIYVDA..CQP
FSEEKISMQEALEKGAQPLREFMLRQTREADLGLFARLANTG...........PLQEPEAVPMRILLPAYVTSELKTAFQ
IGFTIFIPFLIIDLVIASVLMALGMMMVPPATIALPFKLMLFVLVDGWQLLVGSLAQSFy....
>up|C6C3K5|C6C3K5_DICDC/50-253
...PVQTLVLLTSLTFIPAVLLMMTSFTRIIIVLGLLRSALGTPTAPPNQILIGLSLFLTFFIMSPVLTKVYQDA..YQP
FSENKINMETAIERGSQPLRQFMLRQTRETDLALFARLAEIS...........ALSGPEAVPMRVLVPAFVTSELKTAFQ
IGFTIFIPFLIIDLVVASVLMALGMMMVPPATVSLPFKLMLFVLVDGWQLLLSSLVQSFy....
>up|A0A094TGL5|A0A094TGL5_PROVU/33-236
...PVQTLIFITALGFIPAVLLMMTSFTRIIIVLGLLRNALGTPSAPPNQVVLGLALFMTFFIMAPVFDKIYQDA..YMP
FTEDQITFEQALENGSKPLRQFMMQQTRETDLALFARLADAP...........AFETRESVPMRILVPAYITSELKTAFQ
IGFMIFIPFLIIDLVVASVLMALGMMMVPPATVSLPFKLMLFVLVDGWQLILGSLAQSFf....
>ur|UPI0005263D10|UniRef100_UPI0005263D10/47-251
..vSLQILLIMTALSFIPAFVMLMTSFTRIIIVFAILRQALGLQTTPSNQVLIGLALFLTLFIMAPVFDRINNDA..LQP
YMNEQLTAQDAIARAEGPIKDFMLAQTRQSDLDMFMRLSKRT...........DIATPDQAPLTIVVPAFVTSELKTAFQ
IGFMIFIPFLVIDLVVASVLMGMGMMMLSPMIISLPFKLMLFVLVDGWSLIMGTLAGSFg....
>up|A0A089UU41|A0A089UU41_9ENTR/42-245
...PVQTLVFITSLTFLPAILLMMTSFTRIIIVFGLLRNALGTPSAPPNQVLVGLALFLTFFIMSPVFDKIYTDA..YQP
FSEDKISMEVAMDKGAQPLREFMLRQTREADLALFARLANTQ...........PLQGPEAVPMRILLPAYVTSELKTAFQ
IGFTVFIPFLIIDLVIASVLMALGMMMVPPATIALPFKLMLFVLVDGWQLLVGSLAQSFy....
>ur|UPI000650587B|UniRef100_UPI000650587B/41-244
...PVQTLVFITSLTFLPAILLMMTSFTRIIIVFGLLRNALGTPSAPPNQVLLGLALFLTFFIMSPVIDKIYVDA..YQP
FSEEKISMQEAMEKGTQPLREFMLRQTREADLALFARLANSG...........PLQGPEAVPMRILLPAYVTSELKTAFQ
IGFTIFIPFLIIDLVIASVLMALGMMMVPPATIALPFKLMLFVLVDGWQLLVGSLAQSFy....
>up|A0A0J1PMH5|A0A0J1PMH5_CITFR/41-244
...PVQTLVFITSLTFLPAILLMMTSFTRIIIVFGLLRNALGTPSAPPNQVLLGLALFLTFFIMSPVIDKIYVDA..YQP
FSEEKISMQEAMEKGAQPLREFMLRQTREADLALFARLANSG...........PLQGPEAVSMRILLPAYVTSELKTAFQ
IGFTIFIPFLIIDLVIASVLMALGMMMVPPATIALPFKLMLFVLVDGWQLLVGSLAQSFy....
>up|A0A022GPV0|A0A022GPV0_9BURK/57-261
...PVQTLLLLTSLSFLPAAMLMMTGFTRVIIVLGLLRSALGTASSPPNQVLVGLSLFLTFFVMAPVFDRVYNDA..YKP
LSENKISLEAAAAKAAEPLKAFMLRQTREKDLAMFAQMAKAP...........EMQGPEEVPLSILVPAFVTSELKTAFQ
IGFTIFIPFLIIDLVVASVLMAMGMMMVPPATISLPFKLMLFVLVDGWQLLLGSLAQSFmn...
>up|F8GQV0|F8GQV0_CUPNN/57-261
...PVQTLLLLTSLSFLPAAMLMMTGFTRVIIVLGLLRSALGTASSPPNQVLVGLSLFLTFFVMAPVFDRVYNDA..YKP
LSENKISLEAAAAKAAEPLKAFMLRQTREKDLAMFAQMAKAP...........EMQGPEEVPLSILVPAFVTSELKTAFQ
IGFTIFIPFLIIDLVVASVLMAMGMMMVPPATISLPFKLMLFVLVDGWQLLLGSLAQSFmn...
>ur|UPI0004A821AA|UniRef100_UPI0004A821AA/43-245
...PVQTLLFLTLLGFIPALLLMTTSFTRIIIVLGLLRNALGTPSAPPNQVLLGLALFLTFFVMSPVFDKVYDDA..YRP
FSEDKISLETALDRGTAPLRTFMLGQTRENDLALFAHIAKVG...........EIQEAKDVPMRILIPAFITSELKTAFQ
IGFTLFIPFLIIDLVVASVLMALGMMMVPPATVSLPFKLMLFVLVDGWQLLLGSLSQSF.....
>up|A0A0D5WWM0|A0A0D5WWM0_9ENTR/42-245
...PVQTLVFITSLTFLPAILLMMTSFTRIIIVFGLLRNALGTPSAPPNQVLVGLALFLTFFIMSPVFDKIYTDA..YQP
FSEDKISMEVAMDKGAQPLREFMLRQTREADLALFARLANTQ...........PLQGPEAVPMRILLPAYVTSELKTAFQ
IGFTVFIPFLIIDLVIASVLMALGMMMVPPATIALPFKLMLFVLVDGWQLLVGSLAQSFy....
>ur|UPI000684D247|UniRef100_UPI000684D247/54-257
...PVQTLVLLTSLSFLPAAMLMMTGFTRVIIVLGLLRNALGTATSPPNQVLVGLSLFLTFFVMAPVFDRVYNDA..YKP
LSENKLSLEAAAAKAAEPLKAFMLRQTREKDLAMFAQMAKAP...........EMQGPEEVPLSILVPAFVTSELKTAFQ
IGFTIFIPFLIIDLVVASVLMAMGMMMVPPATISLPFKLMLFVLVDGWQLLLGSLAQSFm....
>up|A0A0K4CI25|A0A0K4CI25_ECOLX/41-244
...PVQTLVFITSLTFIPAILLMMTSFTRIIIVFGLLRNALGTPSAPPNQVLLGLALFLTFFIMSPVIDKIYVDA..YQP
FSEEKISMQEALEKGAQPLREFMLRQTREADLGLFARLANTG...........PLQGPEAVPMRILLPAYVTSELKTAFQ
IGFTIFIPFLIIDLVIASVLMALGMMMVPPATIALPFKLMLFVLVDGWQLLVGSLAQSFy....
>ur|UPI0003F85346|UniRef100_UPI0003F85346/44-246
...VLQIFFLMTVISLAPSLLMMTTSFTRIVVVLSFLRSALGTQQAPSNQIVIGLSLFLTFFIMAPVWQQVNANA..LQP
YRASQITQEEAVKRGVAPLRKFMLSQVREKDLALFINLSKLP...........RPKNADDIPTLTLIPAYMVSELKTAFQ
IGFLIFIPFLVLDMVVASVLMSMGMMMLPPVMISLPFKILLFVLVDGWGLVIGSLVKSF.....
>ur|UPI00055CF02E|UniRef100_UPI00055CF02E/47-250
..rVIQLVILLTVLSLAPSILIMTTSFVRIIVVLSLLRTAVGLQQSPPNAVLISLALFLTAFIMAPVFTQAYGEG..IQP
YLDGEIETEQAFELTTEPVKMFMLAHAREDDLALFFDIAQI-...........EPETPEATPLHVVAPAFLISELRRAFE
IGFLLFIPFLIIDLVVASILMSMGMMMLPPVVISLPFKLIFFVLVDGWRLVTGSLVESFq....
>ur|UPI00039F1A79|UniRef100_UPI00039F1A79/54-257
...PVQTLIFITALSFIPAVLLMMTCFTRIIIVLSLLRNALGTPTAPPNQVLLGLSLFLTFFVMSPVLNRIYDEA..YRP
FSEDKISMEVAIDKGSKPLREFMLRQTREADLALFTRLAQIP...........SLQGPEAVPMRVLVPAYVTSELKTAFQ
IGFTIFIPFLLIDLVVASVLMALGMMMVPPATISLPFKLMLFVLVDGWQLLLGSLAQSFy....
>up|A0A028V5S6|A0A028V5S6_PSEPS/55-259
..vSLQILLIMTALSFIPAFVMLMTSFTRIIIVFSILRQALGLQQTPSNQILVGLALFLTMFIMAPIFDRINTDA..LQP
YLNEEIVAQEALTRAEGPIRDFMLAQTRESDLALFVRLSKRT...........DLAGVEDVPLTILVPAFVTSELKTAFQ
IGFMIFIPFLIIDMVVASILMAMGMMMLSPLIISLPFKIMLFVLVDGWALIMGTLAASFg....
>ur|UPI0003A586E7|UniRef100_UPI0003A586E7/54-257
...PVQTLIFITALSFIPAVLLMMTCFTRIIIVLSLLRNALGTPTAPPNQVLLGLSLFLTFFVMSPVLNRIYDEA..YRP
FSEDKISMEVAIDKGSKPLREFMLRQTREADLALFTRLAQIP...........SLQGPEAVPMRVLVPAYVTSELKTAFQ
IGFTIFIPFLLIDLVVASVLMALGMMMVPPATISLPFKLMLFVLVDGWQLLLGSLAQSFy....
>up|A0A098U9P2|A0A098U9P2_9BURK/44-246
...PVQTLLLMTALTFIPAALLMMTSFTRIIIVLSLLRQALGTQTAPPNQVMVGLALFLTLFVMGPTFDRVYTEA..YVP
LQENRIQMGEAMDKAAAPLKGFMLKQTRQSDLALFVKISRTP...........ALQGPEDVPLRVLIPAFITSELKTAFQ
IGFAIFIPFLIIDMVVASVLMSMGMMMMSPAVISLPFKLMLFVLVDGWQLLLGSLSQSF.....
>ur|UPI00036C1417|UniRef100_UPI00036C1417/54-257
...PVQTLIFITALSFIPAVLLMMTCFTRIIIVLSLLRNALGTPTAPPNQVLLGLSLFLTFFVMSPVLNRIYDEA..YRP
FSEDKISMEVAIDKGSKPLREFMLRQTREADLALFTRLAQIP...........SLQGPEAVPMRVLVPAYVTSELKTAFQ
IGFTIFIPFLLIDLVVASVLMALGMMMVPPATISLPFKLMLFVLVDGWQLLLGSLAQSFy....
>up|T8J3D9|T8J3D9_ECOLX/41-244
...PVQTLVFITSLTFIPAILLMMTSFTRIIIVFGLLRNALGTPSAPPNQVLLGLALFLTFFIMSPVIDKIYVDA..YQP
FSEEKISMQEALEKGAQPLREFMLRQTREADLGLFARLANTG...........PLQGPEAVPMRILLPAYVTSELKTAFQ
IGFTIFIPFLIIDLVIASVLMALGMMMVPPATIALPFKLMLFVLVDGWQLLVGSLAQSFy....
>up|A0A0K6GUQ9|A0A0K6GUQ9_9NEIS/43-246
...SLQMLLFMTALTFIPAMLLMMTSFTRIIIVLSLLRQALGTMQSPPNQVLIGLSLFLTLFIMGPTFDEVYNKA..WLP
FSDDKVTFVQALDEASRPMKAFMLRQTREKDLQFFIEVSQSP...........APATPADVSMKTLIPAFAISELKTAFQ
IGFMIFIPFLIIDLVVASILMAMGMMMVSPTTISLPFKLMLFVLVDGWTLLMGSLVQSFy....
>up|U3GKJ6|U3GKJ6_HALHC/51-253
...SLKILLLLTILTLAPAILILLTSFTRIIVVLSFLRRALATQRMPPNQVLIGLAIFLTIYIMAPVGQDINQNA..LQP
YLAEKIDRGTAFDRTIKPLRRFMFKQTREKDIALFVNLSNSK...........RPKGPKELSTYVLIPAFIISELKTAFQ
IGFMIYLPFVVIDMIVASTLMSMGMMMLPPVMISLPFKILLFVLVDGWYLVIKSLVETF.....
>up|B5EEN0|B5EEN0_GEOBB/44-246
...VLQIFFLMTVISLAPSLLMMTTSFTRIVVVLSFLRSALGTQQAPSNQIVVGLSLFLTFFIMAPVWQQVNANA..LQP
YRASQITQEEAVKRGVAPLRKFMLSQVREKDLALFINLSKLP...........RPKNADDIPTLTLIPAYMVSELKTAFQ
IGFLIFIPFLVLDMVVASVLMSMGMMMLPPVMISLPFKILLFVLVDGWGLVIGSLVKSF.....
>up|G8ANF8|G8ANF8_AZOBR/16-220
...IVQMVALITVLSLAPSILIMMTAFTRIVIVLSFLRSALGIQQVPPNTVLMSLAVFLTFFVMAPVFERSYNQG..IQP
LINQDIDETEAFRRTVAPLREFMLKHTSEKDLRLFMDMARIE...........NVADAEQTPLHVLVPAFMISEIKRAFE
IGFLLFLPFLIIDMVVSSILMSMGMMMLPPTMVAIPFKIIFFVLVDGWYLIAGSLARSFgt...
>ur|UPI0003A66F82|UniRef100_UPI0003A66F82/54-257
...PVQTLIFITALSFIPAVLLMMTCFTRIIIVLSLLRNALGTPTAPPNQVLLGLSLFLTFFVMSPVLNRIYDEA..YRP
FSEDKISMEVAIDKGSKPLREFMLRQTREADLALFTRLAQIP...........SLQGPEAVPMRVLVPAYVTSELKTAFQ
IGFTIFIPFLLIDLVVASVLMALGMMMVPPATISLPFKLMLFVLVDGWQLLLGSLAQSFy....
>ur|UPI0003EF9EF9|UniRef100_UPI0003EF9EF9/41-244
...PVQTLVFITSLTFIPAILLMMTSFTRIIIVFGLLRNALGTPSAPPNQVLLGLALFLTFFIMSPVIDKIYVDA..YQP
FSEEKISMQEALEKGAQPLREFMLRQTREADLGLFARLANTG...........PLQGPEAVPMRILLPAYVTSELKTAFQ
IGFTIFIPFLIIDLVIASVLMALGMMMVPPATIALPFKLMLFVLVDGWQLLVGSLAQSFy....
>up|J3DYQ5|J3DYQ5_9PSED/44-248
..vSLQILLIMTALSFIPAFVMLMTSFTRIIIVFSILRQALGLQQTPSNQILTGMALFLTMFIMAPVFDRVNNDA..LQP
YLAEKLTAQQAVEKAQVPIKDFMLAQTRSSDLELFMRLSKRT...........DIATPDQAPLTILVPAFVTSELKTAFQ
IGFMIFIPFLIIDLVVASVLMAMGMMMLSPLIISLPFKIMLFVLVDGWALIIGTLASSFg....
>up|B7MWD6|B7MWD6_ECO81/41-244
...PVQTLVFITSLTFIPAILLMMTSFTRIIIVFGLLRNALGTPSAPPNQVLLGLALFLTFFIMSPVIDKIYVDA..YQP
FSEEKISMQEALEKGAQPLREFMLRQTREADLGLFARLANTG...........PLQGPEAVPMRILLPAYVTSELKTAFQ
IGFTIFIPFLIIDLVIASVLMALGMMMVPPATIALPFKLMLFVLVDGWQLLVGSLAQSFy....
>up|J1QH39|J1QH39_9ENTR/41-244
...PVQTLVFITSLTFLPAILLMMTSFTRIIIVFGLLRNALGTPSAPPNQVLLGLALFLTFFIMSPVIDKIYTDA..YQP
FSENKISVDVALERGAQPLREFMLRQTRQADLALFARLANEP...........PIQGPEAVPMRILLPAYVTSELKTAFQ
IGFTIFIPFLIIDLVIASVLMALGMMMVPPATIALPFKLMLFVLVDGWQLLVGSLAQSFy....
>up|D2BX12|D2BX12_DICD5/54-257
...PVQTLIFITALSFIPAVLLMMTCFTRIIIVLSLLRNALGTPTAPPNQVLLGLSLFLTFFVMSPVLNRIYDEA..YRP
FSEDKISMEVAIDKGSKPLREFMLRQTREADLALFTRLAQIP...........SLQGPEAVPMRVLVPAYVTSELKTAFQ
IGFTIFIPFLLIDLVVASVLMALGMMMVPPATISLPFKLMLFVLVDGWQLLLGSLAQSFy....
>up|A0A0H5AGW0|A0A0H5AGW0_9PSED/41-244
..vSLQILLIMTALSFIPAFVMLMTSFTRIIIVFSILRQALGLQQTPSNQILTGMALFLTMFIMAPVFDKVNQQA..LQP
YLAEKMTAQDAIDKAQVPIKDFMLSQTRSSDLELFMRLSKRT...........DIATPDQAPLTILVPAFVTSELKTAFQ
IGFMIFIPFLIIDLVVASVLMAMGMMMLSPLIISLPFKIMLFVLVDGWALIIGTLAGSF.....
>up|A0A0A8FEL8|A0A0A8FEL8_9ENTR/54-257
...PVQTLIFITALSFIPAVLLMMTCFTRIIIVLSLLRNALGTPTAPPNQVLLGLSLFLTFFVMSPVLNRIYDEA..YRP
FSEDKISMEVAIDKGSKPLREFMLRQTREADLALFTRLAQIP...........SLQGPEAVPMRVLVPAYVTSELKTAFQ
IGFTIFIPFLLIDLVVASVLMALGMMMVPPATISLPFKLMLFVLVDGWQLLLGSLAQSFy....
>ur|UPI0002CC43AA|UniRef100_UPI0002CC43AA/41-244
...PVQTLVFITSLTFIPAILLMMTSFTRIIIVFGLLRNALGTPSAPPNQVLLGLALFLTFFIMSPVIDKIYVDA..YQP
FSEEKISMQEALEKGAQPLREFMLRQTREADLGLFARLANTG...........PLQGPEAVPMRILLPAYVTSELKTAFQ
IGFTIFIPFLIIDLVIASVLMALGMMMVPPATIALPFKLMLFVLVDGWQLLVGSLAQSFy....
>up|A0A081B9K8|A0A081B9K8_9PROT/45-248
..rVVQLIALITILTLAPSILIMVTSFVRIVVVLSLLRTAMGVQQSPPNAVMISLALFLTAFVMAPVFEQAYETG..IEP
LMNEQIEIGEAFDKASRPFHTFMMSQVRDKDLGLFVNLAKIE...........EPESPEAVPLRVLVPAFLISELRRAFE
IGFLVFVPFIVIDMVVASVLMSMGMMMLPPIIISLPFKLIFFVLVDGWNLITGSLVKSF.....
>up|L3Q834|L3Q834_ECOLX/41-244
...PVQTLVFITSLTFIPAILLMMTSFTRIIIVFGLLRNALGTPSAPPNQVLLGLALFLTFFIMSPVIDKIYVDA..YQP
FSEEKISMQEALEKGAQPLREFMLRQTREADLGLFARLANTG...........PLQGPEAVPMRILLPAYVTSELKTAFQ
IGFTIFIPFLIIDLVIASVLMALGMMMVPPATIALPFKLMLFVLVDGWQLLVGSLAQSFy....
>ur|UPI0003B95E59|UniRef100_UPI0003B95E59/7-215
...ELGLILGLALLALVPFIAVMATSFIKMTVVFSLLRNALGVQQIPPNMAMYGLAIILSLYVMAPVGFATRDYLrnHDV
SLSDSASVERFLDEGMAPYRNFLKRQIQEREHTFFMESTHQ-vwpse......YAERLDPDSLLILLPAFTVSELTRAFE
IGFLIYLPFIAIDLIISNILLAMGMMMVSPMTISLPFKLLLFVLLDGWARLTHGLVISY.....
>up|I6H2F4|I6H2F4_SHIFL/41-244
...PVQTLVFITSLTFIPAILLMMTSFTRIIIVFGLLRNALGTPSAPPNQVLLGLALFLTFFIMSPVINKIYVDA..YQP
FSEEKISMQEALEKGAQPLREFMLRQTREADLGLFARLANTG...........PLQGPEAVPMRILLPAYVTSELKTAFQ
IGFTIFIPFLIIDLVIASVLMALGMMMVPPATIALPFKLMLFVLVDGWQLLVGSLAQSFy....
>ur|UPI000578E5B1|UniRef100_UPI000578E5B1/41-244
...PVQTLVFITSLTFIPAILLMMTSFTRIIIVFGLLRNALGTPSAPPNQVLLGLALFLTFFIMSPVIDKIYVDA..YQP
FSEEKISMQEALEKGAQPLREFMLRQTREADLGLFARLANTG...........PLQGPEAVPMRILLPAYVTSELKTAFQ
IGFTIFIPFLIIDLVIASVLMALGMMMVPPATIALPFKLMLFVLVDGWQLLVGSLAQSFy....
>up|A0A0A0H5V9|A0A0A0H5V9_ECOLX/41-244
...PVQTLVFITSLTFIPAILLMMTSFTRIIIVFGLLRNALGTPSAPPNQVLLGLALFLTFFIMSPVIDKIYVDA..YQP
FSEEKISMQEALEKGAQPLREFMLRQTREADLGLFARLANTG...........PLQGPEAVPMRILLPAYVTSELKTAFQ
IGFTIFIPFLIIDLVIASVLMALGMMMVPPATIALPFKLMLFVLVDGWQLLVGSLAQSFy....
>up|A0A024KW31|A0A024KW31_ECOLX/41-244
...PVQTLVFITSLTFIPAILLMMTSFTRIIIVFGLLRNALGTPSAPPNQVLLGLALFLTFFIMSPVIDKIYVDA..YQP
FSEEKISMQEALEKGAQPLREFMLRQTREADLGLFARLANTG...........PLQGPEAVPMRILLPAYVTSELKTAFQ
IGFTIFIPFLIIDLVIASVLMALGMMMVPPATIALPFKLMLFVLVDGWQLLVGSLAQSFy....
>up|E1QJD4|E1QJD4_DESB2/54-257
..tALQIVILLTVLTLAPAILVMTTSFVRIAVSFSLLRNALGAPQVPPTQIIVGLSLFLTFFIMAPVFDQVHDKA..LKP
YLDGAISQSAFFEEAAKPMREFMLKQTRKKDLGLFMKIAGED...........RPRNEQDVTMSALVPAFVISELRTAFE
IGFLLYVPFLVIDMVVASVLLSMGMMMLPPVMISLPFKLMLFVLVDGWYLLVGSLVRSF.....
>up|A4YXV2|A4YXV2_BRASO/21-224
..rAVQLIALLTVLSIAPSILVMMTSFTRIVVVLSLLRTAMGTATAPPNSVIIALAMFLTAFVMGPVLQKSYDDG..VRP
LIENQITVEDALQRASVPLRGFMQKNVREKDLKLFMDLSGEA...........PPATPDELSLRILVPAFMISELKRAFE
IGFLLFLPFLIIDLVVASVLMSMGMMMLPPVVVSLPFKLIFFVLVDGWSLVAGSLVQSY.....
>ur|UPI000251514A|UniRef100_UPI000251514A/41-244
...PVQTLVFITSLTFIPAILLMMTSFTRIIIVFGLLRNALGTPSAPPNQVLLGLALFLTFFIMSPVIDKIYVDA..YQP
FSEEKISMQEALEKGAQPLREFMLRQTREADLGLFARLANTG...........PLQGPEAVPMRILLPAYVTSELKTAFQ
IGFTIFIPFLIIDLVIASVLMALGMMMVPPATIALPFKLMLFVLVDGWQLLVGSLAQSFy....
>ur|UPI000468518E|UniRef100_UPI000468518E/5-221
..dPISLAVVLALLALVPLAAVMTTSFLKIAVVLTLVRNAMGVQQVPPNMALYGLALILSAYVMGPVVMQIGDELraGQP
QPDRLEGILDAVARGAEPMRAFMLKNSRPEQRDFFMRTAR-Glwgeq......QARNLKQDDLLVLIPSFLLSELTAAFQ
IGFLLYLPFVIIDLIVSNILLAMGMMMVSPVTISMPLKLFLFVMVDGWTRLIQGLVLSY.....
>ur|UPI00050F778B|UniRef100_UPI00050F778B/50-252
...SVQTMLLLTMLSFLPAMLLMMTSFTRIIIVLSLLRQAIGTASTPPNQVLVGLALFLTLFVMSPVLDRAYNDA..YKP
FSEGTLQMDQAVQRGTAPFKAFMLKQTRETDLALFAKISKAA...........PMQGPEDVPLSLLVPAFVTSELKTGFQ
IGFTIFIPFLIIDMVVASVLMSMGMMMVSPATVSLPFKLMLFVLVDGWQLLIGSLAQSF.....
>up|A0A023KQG0|A0A023KQG0_ECOLX/41-244
...PVQTLVFITSLTFIPAILLMMTSFTRIIIVFGLLRNALGTPSAPPNQVLLGLALFLTFFIMSPVIDKIYVDA..YQP
FSEEKISMQEALEKGAQPLREFMLRQTREADLGLFARLANTG...........PLQGPEAVPMRILLPAYVTSELKTAFQ
IGFTIFIPFLIIDLVIASVLMALGMMMVPPATIALPFKLMLFVLVDGWQLLVGSLAQSFy....
>up|A0A0L6NJY9|A0A0L6NJY9_ECOLX/41-244
...PVQTLVFITSLTFIPAILLMMTSFTRIIIVFGLLRNALGTPSAPPNQVLLGLALFLTFFIMSPVIDKIYVDA..YQP
FSEEKISMQEALEKGAQPLREFMLRQTREADLGLFARLANTG...........PLQGPEAVPMRILLPAYVTSELKTAFQ
IGFTIFIPFLIIDLVIASVLMALGMMMVPPATIALPFKLMLFVLVDGWQLLVGSLAQSFy....
>ur|UPI0002C953F0|UniRef100_UPI0002C953F0/41-244
...PVQTLVFITSLTFIPAILLMMTSFTRIIIVFGLLRNALGTPSAPPNQVLLGLALFLTFFIMSPVIDKIYVDA..YQP
FSEEKISMQEALEKGAQPLREFMLRQTREADLGLFARLANTG...........PLQGPEAVPMRILLPAYVTSELKTAFQ
IGFTIFIPFLIIDLVIASVLMALGMMMVPPATIALPFKLMLFVLVDGWQLLVGSLAQSFy....
>ur|UPI0002516827|UniRef100_UPI0002516827/41-244
...PVQTLVFITSLTFIPAILLMMTSFTRIIIVFGLLRNALGTPSAPPNQVLLGLALFLTFFIMSPVIDKIYVDA..YQP
FSEEKISMQEALEKGAQPLREFMLRQTREADLGLFARLANTG...........PLQGPEAVPMRILLPAYVTSELKTAFQ
IGFTIFIPFLIIDLVIASVLMALGMMMVPPATIALPFKLMLFVLVDGWQLLVGSLAQSFy....
>up|T2H5H0|T2H5H0_PSEPU/49-252
..vSLQILLIMTALSFIPAFVILMTSFTRIIIVFSILRQALGLQQTPSNQILTGMALFLTMFIMAPVFDRVNSDA..LQP
YLKEQMTAQQAIDKAQVPLKDFMLAQTRQSDLDLFMRLSKRT...........DIAGPDQVPLTILVPAFVTSELKTAFQ
IGFMIFIPFLIIDMVVASVLMAMGMMMLSPLIISLPFKIMLFVLVDGWALIMGTLASSF.....
>up|N9TYQ2|N9TYQ2_9GAMM/40-241
...TLQVLALMTALSFLPAIVIMMTSFTRIVVVLGILRQAIGLQQSPSNQVLIGIALFMTFFIMSPVLDRINEEA..LQP
YLAETITSKEALEKAQVPLQQFMLSQTRIKDLNTFMEIANV-...........KVDKPQDAPMRVLIPAFVTSELKTAFQ
IGFMLFLPFLVIDLVVASILMAMGMMMLSPMIVSLPFKLMLFVMVDGWNLIMGSLATSF.....
>ur|UPI0005425AF4|UniRef100_UPI0005425AF4/41-244
...PVQTLVFITSLTFIPAILLMMTSFTRIIIVFGLLRNALGTPSAPPNQVLLGLALFLTFFIMSPVIDKIYVDA..YQP
FSEEKISMQEALEKGAQPLREFMLRQTREADLGLFARLANSG...........PLQGPEAVPMRILLPAYVTSELKTAFQ
IGFTIFIPFLIIDLVIASVLMALGMMMVPPATIALPFKLMLFVLVDGWQLLVGSLAQSFy....
>up|C9R9Y2|C9R9Y2_AMMDK/20-222
...AVKILLLLTVLSLVPAILILMTSFTRIVIVLSLLRSALGTHQAPPNQVLVGLALFLTVFIMAPVYERINQEA..IRP
YLANQITRQEAQVRGLRPLKEFMLRQVREKDLALFVNLAHLP...........QPVNKEELPLRVIIPAFLISELKTAFA
MGFLLYLPFLVIDMVVASVLMSMGMFMLPPVMISLPFKLLLFVLVDGWYLVVKSLVESF.....
>up|A0A081BB40|A0A081BB40_9PROT/46-274
..rIIQFLGILTVLSIAPGLLIMVTCFTRIVIVLSFLRSGLGLQQSPPNMVIVSLALFITAYVMAPTFDQAWRDG..LNP
LLNDQVTEEQAFGRIVEPFRQFMLRNVREKDLALFDGLSAVIye.ksrpadeeAEETEAQVDLRVLVPAFLVSELRRAFE
IGFLIFLPFLVIDLVVATVLMAMGMMMLPPVVISLPFKVLFFVLIDGWYLLTSSLVRSF.....
>ur|UPI0005A75B1A|UniRef100_UPI0005A75B1A/17-221
.stSVKLLLLLTVLSLAPSILILMTSFTRIVIVLSFTRTALATQQMPPNQVIIGLALFLTFFVMAPTFQEVNSQA..LQP
LFNEEIGLEEAYDRAAVPFKEFMAKHTRQKDLELFISYNQAE...........RPTTVEEIPLTMLVPAYALSEIKTAFQ
MGFMIFIPFLVIDMVVASTLMSMGMMMLPPVMISLPFKILLFVLVDGWYLVMKSLLQSF.....
>up|A0A0K3HK88|A0A0K3HK88_ECOLX/41-244
...PVQTLVFITSLTFIPAILLMMTSFTRIIIVFGLLRNALGTPSAPPNQVLLGLALFLTFFIMSPVIDKIYVDA..YQP
FSEEKISMQEALEKGAQPLREFMLRQTREADLGLFARLANTG...........PLQGPEAVPMRILLPAYVTSELKTAFQ
IGFTIFIPFLIIDLVIASVLMALGMMMVPPATIALPFKLMLFVLVDGWQLLVGSLAQSFy....
>up|A0A0J6CTR5|A0A0J6CTR5_9BACI/24-227
..vTVQLVLLLTVLSLAPAILVLMTCFTRIVVVLSFVRSALATQSMPPNQVLVGLALFLTFFVMSPVLSEINSEA..LQP
YLNEEIGQEEALDAAELPIKEFMAGHTREKDLALFYKYAELE...........KPESVEDIRLTALVPAFAISELKTAFQ
IGFIIFIPFLIIDMVVASTLMAMGMMMLPPVMISLPFKILLFVLVDGWYLVVESLLLSF.....
>up|T9SC09|T9SC09_ECOLX/41-244
...PVQTLVFITSLTFIPAILLMMTSFTRIIIVFGLLRNALGTPSAPPNQVLLGLALFLTFFIMSPVIDKIYVDA..YQP
FSEEKISMQEALEKGAQPLREFMLRQTREADLGLFARLANTG...........PLQGPEAVPMRILLPAYVTSELKTAFQ
IGFTIFIPFLIIDLVIASVLMALGMMMVPPATIALPFKLMLFVLVDGWQLLVGSLAQSFy....
>up|B9KCL6|B9KCL6_CAMLR/39-243
..tTLNIVIVLTILALAPTIVFVMTSFLRLVVVFSFLRTALGTQTMPPNTILVTLALILTFFIMEPVATKSYNEG..IKP
YIAEQIGYEEAFAKGVKPFKDFMLKNTREKDLALFYRIRNLE...........NPKTIDDVPLTVLVPAFMISELKTAFE
IGFLLFLPFLVIDMVVSSVLMAMGMMMLPPVMISMPFKLLIFVLVDGWNLLIQNLVKSFl....
>ur|UPI0002A40789|UniRef100_UPI0002A40789/41-244
...PVQTLVFITSLTFIPAILLMMTSFTRIIIVFGLLRNALGTPSAPPNQVLLGLALFLTFFIMSPVIDKIYVDA..YQP
FSEEKISMQEALEKGAQPLREFMLRQTREADLGLFARLANTG...........PLQGPEAVPMRILLPAYVTSELKTAFQ
IGFTIFIPFLIIDLVIASVLMALGMMMVPPATIALPFKLMLFVLVDGWQLLVGSLAQSFy....
>up|I6CPR4|I6CPR4_SHIFL/41-244
...PVQTLVFITSLTFIPAILLMMTSFTRIIIVFGLLRNALGTPSAPPNQVLLGLALFLTFFIMSPVIDKIYVDA..YQP
FSEEKISMQEALEKGAQPLREFMLRQTREADLGLFARLANTG...........PLQGPEAVPMRILLPAYVTSELKTAFQ
IGFTIFIPFLIIDLVIASVLMALGMMMVPPATIALPFKLMLFVLVDGWQLLVGSLAQSFy....
>up|A0A0J5LBS7|A0A0J5LBS7_PLUGE/40-243
...PVQTLVFITSLTFIPIVLLMMTSFTRIIIVFGLLRNALGTASAPPNQVLLGLALFLTFFIMSPVLDKIYADA..YQP
FSENKISMEEAFDRGAKPLREFMLRQTREADLALFARLANTP...........PIAGPEVVPMRILLPAYVTSELKTAFQ
IGFTIFIPFLIIDLVVASVLMALGMMMVPPATIALPFKLMLFVLVDGWQLLVGSLAQSFy....
>up|P0AC06|FLIP_ECO57/41-244
...PVQTLVFITSLTFIPAILLMMTSFTRIIIVFGLLRNALGTPSAPPNQVLLGLALFLTFFIMSPVIDKIYVDA..YQP
FSEEKISMQEALEKGAQPLREFMLRQTREADLGLFARLANTG...........PLQGPEAVPMRILLPAYVTSELKTAFQ
IGFTIFIPFLIIDLVIASVLMALGMMMVPPATIALPFKLMLFVLVDGWQLLVGSLAQSFy....
>up|I2RWH0|I2RWH0_ECOLX/41-244
...PVQTLVFITSLTFIPAILLMMTSFTRIIIVFGLLRNALGTPSAPPNQVLLGLALFLTFFIMSPVIDKIYVDA..YQP
FSEEKISMQEALEKGAQPLREFMLRQTREADLGLFARLANTG...........PLQGPEAVPMRILLPAYVTSELKTAFQ
IGFTIFIPFLIIDLVIASVLMALGMMMVPPATIALPFKLMLFVLVDGWQLLVGSLAQSFy....
>ur|UPI0002C98A05|UniRef100_UPI0002C98A05/41-244
...PVQTLVFITSLTFIPAILLMMTSFTRIIIVFGLLRNALGTPSAPPNQVLLGLALFLTFFIMSPVIDKIYVDA..YQP
FSEEKISMQEALEKGAQPLREFMLRQTREADLGLFARLANTG...........PLQGPEAVPMRILLPAYVTSELKTAFQ
IGFTIFIPFLIIDLVIASVLMALGMMMVPPATIALPFKLMLFVLVDGWQLLVGSLAQSFy....
>ur|UPI0006ACB34A|UniRef100_UPI0006ACB34A/37-240
...PVQTLVFITSLTFIPAILLMMTSFTRIIIVFGLLRNALGTPSAPPNQVLLGLALFLTFFIMSPVIDKIYVDA..YQP
FSEEKISMQEALEKGAQPLREFMLRQTREADLGLFARLANTG...........PLQGPEAVPMRILLPAYVTSELKTAFQ
IGFTIFIPFLIIDLVIASVLMALGMMMVPPATIALPFKLMLFVLVDGWQLLVGSLAQSFy....
>ur|UPI00055A6B55|UniRef100_UPI00055A6B55/47-250
..rAIQLIALLTVLSIAPSILIMMTSFTRIVVVLSLLRTAMGTATAPPNSVIIALAMFLTFFVMGPVLQKSYDEG..IRP
LVANQIGVEDAFQRASVPLRGFMQKNVREKDLKLFLDLSGEA...........PPATPDDLALRILVPAFMISELKRAFE
IGFLLFLPFLIIDLVVASVLMSMGMMMLPPATISLPFKLIFFVLVDGWSLVAGSLVQSY.....
>ur|UPI0003630B61|UniRef100_UPI0003630B61/42-245
...TIETLLFLTALTFLPAMLLMMTAFTRIVIVLSLLRQAMGTMQTPPNQVIIGLSLFLTLFVMSPVLDRIYNEA..YKP
YSEARMTFMQAVDAGSVPLKDFMIKQTREKELAFFIELSGDA...........RPAGPEDVSLKVLVPAFVTSELKTAFQ
IGFMVFIPFLIIDFVVASILMAMGMMMVSPVMISLPFKLMLFVLVDGWTLLMGSLVQSFy....
>ur|UPI0002A2093A|UniRef100_UPI0002A2093A/41-244
...PVQTLVFITSLTFIPAILLMMTSFTRIIIVFGLLRNALGTPSAPPNQVLLGLALFLTFFIMSPVIDKIYVDA..YQP
FSEEKISMQEALEKGAQPLREFMLRQTREADLGLFARLANTG...........PLQGPEAVPMRILLPAYVTSELKTAFQ
IGFTIFIPFLIIDLVIASVLMALGMMMVPPATIALPFKLMLFVLVDGWQLLVGSLAQSFy....
>up|H0SC42|H0SC42_9BRAD/46-249
..rAIQLIALLTVLSIAPSILIMMTSFTRIVVVLSLLRTAMGTATAPPNSVIIALAMFLTAFVMGPVLQKSYDDG..VRP
LIENQIGVEDALQRASVPLRGFMQKNVREKDLKLFMDLSGEA...........PPATPDDLSLRILVPAFMISELKRAFE
IGFLLFLPFLIIDLVVASVLMSMGMMMLPPVVVSLPFKLIFFVLVDGWSLVAGSLVQSY.....
>up|R9L8S3|R9L8S3_9FIRM/60-269
...-LEMLFTLVLIALAPSLLIMMTSFTRIIIVLSFLRNAMGTQQSPPNQVLIGLALFLTLFIMYPVFSQINDQA..YQP
YSRGEITRTEAVERGARPLKEFMVRQIYTDDAAMFLTIANERr.pee..eritVPEDLTDLSFEIVVPAFITSELKRAFL
IGFLIFLPFLIIDMVVSSTLMSMGMVMLPPSMISLPFKIMMFVLVDGWGLLLGNLARSF.....
>ur|UPI0005ECF356|UniRef100_UPI0005ECF356/40-243
...PVQTLVFITSLTFIPIVLLMMTSFTRIIIVFGLLRNALGTASAPPNQVLLGLALFLTFFIMSPVLDKIYADA..YQP
FSENKISMEEAFDRGAKPLREFMLRQTREADLALFARLANTP...........PIAGPEVVPMRILLPAYVTSELKTAFQ
IGFTIFIPFLIIDLVVASVLMALGMMMVPPATIALPFKLMLFVLVDGWQLLVGSLAQSFy....
>ur|UPI00044FA846|UniRef100_UPI00044FA846/41-244
...PVQTLVFITSLTFIPAILLMMTSFTRIIIVFGLLRNALGTPSAPPNQVLLGLALFLTFFIMSPVIDKIYVDA..YQP
FSEEKISMQEALEKGAQPLREFMLRQTREADLGLFTRLANTG...........PLQGPEAVPMRILLPAYVTSELKTAFQ
IGFTIFIPFLIIDLVIASVLMALGMMMVPPATIALPFKLMLFVLVDGWQLLVGSLAQSFy....
>up|A0A0H3SB74|A0A0H3SB74_PSEAI/7-215
...ELGLILGLALLALVPFIAVMATSFIKMTVVFSLLRNALGVQQIPPNMAMYGLAIILSLYVMAPVGFATRDYLrnHDI
SLSDSASVERFLDEGMAPYRNFLKRQIQEREHTFFMESTR-Qvwpse......YAERLDPDSLLILLPAFTVSELTRAFE
IGFLIYLPFIAIDLIISNILLAMGMMMVSPMTISLPFKLLLFVLLDGWARLTHGLVISY.....
>up|A0A0D8LCS6|A0A0D8LCS6_MORMO/43-246
...PVQTLVLLTSLTFLPACLLLMTGFTRIIIVLGLLRSALGTPSTPPNQVLLGLALFLTFFVMAPVFSDVYENA..WVP
LSEDKITMEEALPRAEQPFRAFMLEHTRESDLALFTRIARHD...........NYATPQDVPLRVLMPAFVISELKTGFQ
IGFTVFIPFLIIDLVVASVLMALGMMMVPPATISLPFKLMLFVLVDGWQLVMGSLAQSFy....
>ur|UPI000650AF7C|UniRef100_UPI000650AF7C/39-242
...PVQTLVFITSLTFIPIVLLMMTSFTRIIIVFGLLRNALGTASAPPNQVLLGLALFLTFFIMSPVLDKIYADA..YQP
FSENKISMEEAFDRGAKPLREFMLRQTREADLALFARLANTP...........PIAGPEVVPMRILLPAYVTSELKTAFQ
IGFTIFIPFLIIDLVVASVLMALGMMMVPPATIALPFKLMLFVLVDGWQLLVGSLAQSFy....
>ur|UPI000650D874|UniRef100_UPI000650D874/40-243
...PVQTLVFITSLTFIPIVLLMMTSFTRIIIVFGLLRNALGTASAPPNQVLLGLALFLTFFIMSPVLDKIYADA..YQP
FSENKISMEEAFDRGAKPLREFMLRQTREADLALFARLANTP...........PIAGPEVVPMRILLPAYVTSELKTAFQ
IGFTIFIPFLIIDLVVASVLMALGMMMVPPATIALPFKLMLFVLVDGWQLLVGSLAQSFy....
>ur|UPI0006525962|UniRef100_UPI0006525962/39-242
...PVQTLVFITSLTFIPIVLLMMTSFTRIIIVFGLLRNALGTASAPPNQVLLGLALFLTFFIMSPVLDKIYADA..YQP
FSENKISMEEAFDRGAKPLREFMLRQTREADLALFARLANTP...........PIAGPEVVPMRILLPAYVTSELKTAFQ
IGFTIFIPFLIIDLVVASVLMALGMMMVPPATIALPFKLMLFVLVDGWQLLVGSLAQSFy....
>up|A0A089R2U3|A0A089R2U3_PLUGE/39-242
...PVQTLVFITSLTFIPIVLLMMTSFTRIIIVFGLLRNALGTASAPPNQVLLGLALFLTFFIMSPVLDKIYADA..YQP
FSENKISMEEAFDRGAKPLREFMLRQTREADLALFARLANTP...........PIAGPEVVPMRILLPAYVTSELKTAFQ
IGFTIFIPFLIIDLVVASVLMALGMMMVPPATIALPFKLMLFVLVDGWQLLVGSLAQSFy....
>ur|UPI0003EFA018|UniRef100_UPI0003EFA018/41-244
...PVQTLVFITSLTFIPAILLMMTSFTRIIIVFGLLRNALGTPSAPPNQVLLGLALFLTFFIMSPVIDKIYVDA..YQP
FSEEKISMQEALEKGAQPLREFMLRQTREADLGLFARLANTG...........PLQGPEAVPMRILLPAYVTSELKTAFQ
IGFTIFIPFLIIDLVIASVLMALGMMMVPPATIALPFKLMLFVLVDGWQLLVGSLAQSFy....
>ur|UPI0004683230|UniRef100_UPI0004683230/43-246
...PVQTLVLLTSLTFLPACLLLMTGFTRIIIVLGLLRSALGTPSTPPNQVLLGLALFLTFFVMAPVFSDVYENA..WVP
LSEDKITMEEALPRAEQPFRAFMLEHTRESDLALFTRIARHD...........NYATPQDVPLRVLMPAFVISELKTGFQ
IGFTVFIPFLIIDLVVASVLMALGMMMVPPATISLPFKLMLFVLVDGWQLVMGSLAQSFy....
>up|E2QNE2|E2QNE2_ECOLX/41-244
...PVQTLVFITSLTFIPAILLMMTSFTRIIIVFGLLRNALGTPSAPPNQVLLGLALFLTFFIMSPVIDKIYVDA..YQP
FSEEKISMQEALEKGAQPLREFMLRQTREADLGLFARLANTG...........PLQGPEAVPMRILLPAYVTSELKTAFQ
IGFTIFIPFLIIDLVIASVLMALGMMMVPPATIALPFKLMLFVLVDGWQLLVGSLAQSFy....
>up|B3X6E5|B3X6E5_SHIDY/41-244
...PVQTLVFITSLTFIPAILLMMTSFTRIIIVFGLLRNALGTPSAPPNQVLLGLALFLTFFIMSPVIDKIYVDA..YQP
FSEEKISMQEALEKGAQPLREFMLRQTREADLGLFARLANTG...........PLQGPEAVPMRILLPAYVTSELKTAFQ
IGFTIFIPFLIIDLVIASVLMALGMMMVPPATIALPFKLMLFVLVDGWQLLVGSLAQSFy....
>up|J3DMP4|J3DMP4_9PSED/44-248
..vSLQILLIMTALSFIPAAVILMTSFTRIIIVFSILRQALGLQQTPSNQILTGMALFLTLFIMAPVFDRVNNDA..LQP
YLAEKLTAQQAVEKAQVPIKDFMLAQTRTSDLELFMRLSKRT...........DIATPDQAPLTILVPAFVTSELKTAFQ
IGFMIFIPFLIIDLVVASVLMAMGMMMLSPLIISLPFKIMLFVLVDGWALIIGTLASSFg....
>up|R6UHH0|R6UHH0_9ESCH/41-244
...PVQTLVFITSLTFIPAILLMMTSFTRIIIVFGLLRNALGTPSAPPNQVLLGLALFLTFFIMSPVIDKIYVDA..YQP
FSEEKISMQEALEKGAQPLREFMLRQTREADLGLFARLANTG...........PLQGPEAVPMRILLPAYVTSELKTAFQ
IGFTIFIPFLIIDLVIASVLMALGMMMVPPATIALPFKLMLFVLVDGWQLLVGSLAQSFy....
>ur|UPI0004D8F3C3|UniRef100_UPI0004D8F3C3/41-244
...PVQTLVFITSLTFIPAILLMMTSFTRIIIVFGLLRNALGTPSAPPNQVLLGLALFLTFFIMSPVIDKIYVDA..YQP
FSEEKISMQEALEKGAQPLREFMLRQTREADLGLFARLANTG...........PLQGPEAVPMRILLPAYVTSELKTAFQ
IGFTIFIPFLIIDLVIASVLMALGMMMVPPATIALPFKLMLFVLVDGWQLLVGSLAQSFy....
>up|F5N3G4|F5N3G4_SHIFL/41-244
...PVQTLVFITSLTFIPAILLMMTSFTRIIIVFGLLRNALGTPSAPPNQVLLGLALFLTFFIMSPVIDKIYVDA..YQP
FSEEKISMQEALEKGAQPLREFMLRQTREADLGLFARLANTG...........PLQGPEAVPMRILLPAYVTSELKTAFQ
IGFTIFIPFLIIDLVIASVLMALGMMMVPPATIALPFKLMLFVLVDGWQLLVGSLAQSFy....
>ur|UPI00067D72AF|UniRef100_UPI00067D72AF/42-244
...PIQTMLLLTSLSFIPAALLMMTCFTRIVIVLSLLRQALGTQSTPPTQVLVGLSLFLTFFVMGPVFDRIYTEA..YQP
FSENKIQMMEALDKGAAPLKEFMLKQTRQSDLALYVKLSRGP...........ALQGPEDVPLRLLIPAFVTSELKTAFQ
IGFAIFIPFLIIDMVVASILMSMGMMMMSPAIVSLPFKLMLFVLVDGWQLLIGSLAQSF.....
>up|A0A0C2RT25|A0A0C2RT25_9BACL/18-221
..tSVRLLLLLTVLSLAPGILILMTSFTRIIIVLSFVRTSLATQQMPPNQVLIGLALFLTFFVMAPTFNEVNERA..LTP
LFNEEINLEEAYDEASIPLKEFMSKHTRQKDLELFLSYTQAE...........RPETIQDIPLTVMVPAFALSEIKTAFQ
MGFMIFIPFLVIDMVVASILMSMGMMMLPPVMISLPFKILLFILVDGWYLVMQSLLQSF.....
>up|A0A088WXZ5|A0A088WXZ5_9BURK/50-252
...SVQTMLLLTMLSFLPAMLLMMTSFTRIIIVLSLLRQALGTASTPPNQVLVGLALFLTLFVMSPVLDKAYADA..YKP
FSEGTLQMDQAVQRGTAPFKGFMLKQTRETDLALFAKISKAA...........PMQGPEDVPLSLLVPAFVTSELKTGFQ
IGFTIFIPFLIIDMVVASVLMSMGMMMVSPATVSLPFKLMLFVLVDGWQLLIGSLAQSF.....
>ur|UPI000318464B|UniRef100_UPI000318464B/41-244
..vSLQILLIMTALSFIPAFVMLMTSFTRIIIVFSILRQALGLQQTPSNQILTGMALFLTLFIMAPVFDKVNQQA..LQP
YLAEKLSAQDAVAKAQGPIKDFMLSQTRSSDLELFMRLSKRT...........DIATPDQAPLTILVPAFVTSELKTAFQ
IGFMIFIPFLIIDLVVASVLMAMGMMMLSPLIISLPFKIMLFVLVDGWALIIGTLASSF.....
>ur|UPI0005793898|UniRef100_UPI0005793898/41-244
...PVQTLVFITSLTFIPAILLMMTSFTRIIIVFGLLRNALGTPSAPPNQVLLGLALFLTFFIMSPVIDKIYVDA..YQP
FSEEKISMQEALEKGAQPLREFMLRQTREADLGLFARLAHTG...........PLQGPEAVPMRILLPAYVTSELKTAFQ
IGFTIFIPFLIIDLVIASVLMALGMMMVPPATIALPFKLMLFVLVDGWQLLVGSLAQSFy....
>ur|UPI000539DF85|UniRef100_UPI000539DF85/41-244
...PVQTLVFITSLTFIPAILLMMTSFTRIIIVFGLLRNALGTPSAPPNQVLLGLALFLTFFIMSPVIDKIYVDA..YQP
FSEEKISMQEALEKGAQPLREFMLRQTREADLGLFARLANTG...........PLQGPEAVPMRILLPAYVTSELKTAFQ
IGFTIFIPFLIIDLVIASVLMALGMMMVPPATIALPFKLMLFVLVDGWQLLVGSLAQSFy....
>ur|UPI00067FF7F3|UniRef100_UPI00067FF7F3/6-215
..dELNLIVGLALLALLPFIAVMATSFVKMAVVFSLLRNALGVQQIPPNMAMYGLAIILSIYVMAPVGFATQDYLrqNEV
SLAKSESVEKFLAEGMAPYRAFLKKQIKPREHAFFIDSTKQ-lwpse......YADRLEPDSLLILLPAFTVSELSRAFE
IGFLIYLPFIAIDLIISNILLAMGMMMVSPMTISLPFKLLLFVLLDGWARLTHGLVISY.....
>up|A0A062YB37|A0A062YB37_ECOLX/41-244
...PVQTLVFITSLTFIPAILLMMTSFTRIIIVFGLLRNALGTPSAPPNQVLLGLALFLTFFIMSPVIDKIYVDA..YQP
FSEEKISMQEALEKGAQPLREFMLRQTREADLGLFARLANTG...........PLQGPEAVPMRILLPAYVTSELKTAFQ
IGFTIFIPFLIIDLVIASVLMALGMMMVPPATIALPFKLMLFVLVDGWQLLVGSLAQSFy....
>up|A0A0J0DKV5|A0A0J0DKV5_9ENTR/41-244
...PVQTLVFITSLTFIPAILLMMTSFTRIIIVFGLLRNALGTPSAPPNQVMLGLALFLTFFIMSPVIDKIYTDA..YQP
FSEDKISMQEALDKGAQPLREFMLRQTREADLALFARLSNTG...........ELQGPEAVPMRILLPAYVTSELKTAFQ
IGFTIFIPFLIIDLVIASVLMALGMMMVPPATIALPFKIMLFVLVDGWQLLVSSLAQSFy....
>ur|UPI000390389E|UniRef100_UPI000390389E/41-244
...PVQTLVFITSLTFIPAILLMMTSFTRIIIVFGLLRNALGTPSAPPNQVLLGLALFLTFFIMSPVIDKIYVDA..YQP
FSEEKISMQEALEKGAQPLREFMLRQTREADLGLFARLANTG...........PLQGPEAVPMRILLPAYVTSELKTAFQ
IGFTIFIPFLIIDLVIASVLMALGMMMVPPATIALPFKLMLFVLVDGWQLLVGSLAQSFy....
>ur|UPI0002C9E72D|UniRef100_UPI0002C9E72D/41-244
...PVQTLVFITSLTFIPAILLMMTSFTRIIIVFGLLRNALGTPSAPPNQVLLGLALFLTFFIMSPVIDKIYVDA..YQP
FSEEKISMQEALEKGAQPLREFMLRQTREADLGLFARLANTG...........PLQGPEAVPMRILLPAYVTSELKTAFQ
IGFTIFIPFLIIDLVIASVLMALGMMMVPPATIALPFKLMLFVLVDGWQLLVGSLAQSFy....
>ur|UPI00040B770C|UniRef100_UPI00040B770C/46-249
..rAIQLIALLTVLSIAPSILIMMTSFTRIVVVLSLLRTALGTATAPPNSVIIALAMFLTFFVMGPVLQKSYDEG..IRP
LVANQIGVEDALQRASVPLRGFMQKNVREKDLKLFLDLSGEP...........PPATPDELALRILVPAFMISELKRAFE
IGFLLFLPFLIIDLVVASVLMSMGMMMLPPATISLPFKLIFFVLVDGWSLVAGSLVQSY.....
>ur|UPI0005E0C076|UniRef100_UPI0005E0C076/53-256
...PVQTLVLLTSLTFLPAILLMMTGFTRVIIVLGLLRNALGTPSTPPNQVLLGLALFLTFYVMSPVFNEIYKEA..WQP
LSEDKITMETALERGVQPLRVFMLEQTRETDLALYTRMAKEE...........NFQSRDDVPMRILLPAFVTSELKTGFQ
IGFSVFIPFLIIDLVVASVLMALGMMMVPPATISLPFKLMLFVLVDGWQLLMGSLAQSFf....
>ur|UPI00037D8F9F|UniRef100_UPI00037D8F9F/41-244
...PVQTLVFITSLTFIPAILLMMTSFTRIIIVFGLLRNALGTPSAPPNQVLLGLALFLTFFIMSPVIDKIYVDA..YQP
FSEEKISMQEALEKGAQPLREFMLRQTREADLGLFARLANTG...........PLQGPEAVPMRILLPAYVTSELKTAFQ
IGFTIFIPFLIIDLVIASVLMALGMMMVPPATIALPFKLMLFVLVDGWQLLVGSLAQSFy....
>ur|UPI0005A697F9|UniRef100_UPI0005A697F9/24-227
...TLEIIEMFTVLALAPSILIMTTCFTRIIIVLSFLRNALGLQQTPPNQVLIGIALFLSLFIMNPVLNEVNTQA..YQP
YKEQKITQEEFLHKAAIPMKKFMLKQTKKEDLNLFINLSKAK...........EVKSVDELSITVVIPAFMTSELKRAFT
IGFLLFIPFLIIDMIVASTLMSMGMIMLPPAMISLPFKLLLFVLVDGWGLLFKTLAASFn....
>ur|UPI00047B5B9B|UniRef100_UPI00047B5B9B/18-221
.stAVQLMLLLTVLTLAPSILIMVTSFTRIIVVFSFLRNAMGTQQIPPNQVLIGLSLFLTFYIMSPVAADINKNA..LQP
YIKGQITQDVAYKRAMEPLRQFMFKQTRKADLALFMDMKGQK...........-VTSLDQVPNSALIPAFIISELKTGFE
IGFILYIPFLIIDMVVSSVLMSMGMFMLPPVLISLPFKLLLFIMVDGWNLVVKSLVMSF.....
>up|A0A0G3DLG0|A0A0G3DLG0_CAMLA/39-243
..tTLNIVIVLTILALAPTIIFVMTSFLRLVVVFSFLRTALGTQTMPPNTILITLALILTFFIMEPVATKSYNEG..IKP
YIAEQIGYEEAFAKGVKPFKDFMLKNTREKDLALFYRIRNLE...........NPKTIDDVPLTVLVPAFMISELKTAFE
IGFLLFLPFLVIDMVVSSVLMAMGMMMLPPVMISMPFKLLIFVLVDGWNLLIQNLVKSFl....
>up|R4XQH0|R4XQH0_ALCXX/5-221
..dPISLAVVLALLALVPLAAVMTTSFLKIAVVLTLVRNALGVQQVPPNMALYGLALILSAYVMGPVVMQIGDELraGTP
EPDRLEGILEAVARGAEPMRAFMLKNSRAEQRDFFLRTAR-Glwgeq......QARNLKEDDLLVLIPSFLLSELTAAFQ
IGFLLYLPFVIIDLIVSNILLAMGMMMVSPVTISMPLKLFLFVMVDGWTRLIQGLVLSY.....
>up|A0A0F2PNI4|A0A0F2PNI4_9FIRM/44-247
..dSVKILVLLTLLALAPAFLLMVTSFTRIIVVLSLLRSALGIPQSPPNQVLVALAIFLTLFIMTPVMNQINEQA..LKP
YLDNKMSQEEFFKTAAKPLRSFMLKQTREQDLALFVNLSKME...........QPRNRDEVPLTVVVPAYVISELKTAFQ
MGFLLYVPFLVIDMVVASTLMSMGMFMLPPVMIALPFKLLLFVMVDGWYLVIKSLVESF.....
>up|A0A0K3U5W7|A0A0K3U5W7_ECOLX/41-244
...PVQTLVFITSLTFIPAILLMMTSFTRIIIVFGLLRNALGTPSAPPNQVLLGLALFLTFFIMSPVIDKIYVDA..YQP
FSEEKISMQEALEKGAQPLREFMLRQTREADLGLFARLANTG...........PLQGAEAVPMRILLPAYVTSELKTAFQ
IGFTIFIPFLIIDLVIASVLMALGMMMVPPATIALPFKLMLFVLVDGWQLLVGSLAQSFy....
>ur|UPI00048DF75A|UniRef100_UPI00048DF75A/51-254
...SLQTLILLTSLTFIPAAMLMMTGFTRIVIVLSLLRQALGTQSAPSNQVLIGLALFITFFVMGPVFDKIYTDA..YQP
LSESKITMQEALERGVLPLKGFMLKQTRENDLAMFANMAHTE...........AIQTPEEVPLRILVPAFMTSELKTAFQ
IGFAIYIPFLIIDMVVASILMAMGMMMVSPAIVSLPFKLMLFVLVDGWQLVLGSLAQSFv....
>up|A0A078LJG4|A0A078LJG4_9PSED/52-257
..vSLQILLIMTALSFIPAFVMLMTCFTRIIIVFSILRQALGLQQTPSNQILVGLTIFLTLFIMAPVFERINNEA..VQP
YLNEQLSAQEAISRAEVPLKNFMLAQTRESDLALFVRMSRRT...........DIQSPEATPLTILVPAFVTSELKTAFQ
IGFMIFIPFLIIDMVVASVLMAMGMMMLSPLIISLPFKIMLFVLVDGWGLIIGTLASSFgt...
>up|A0A0J1CE97|A0A0J1CE97_PROMI/52-255
...PVQTLIFITALGFIPAVLLMMTSFTRIIIVLGLLRNALGTPSAPPNQVVLGLALFMTFFIMAPVFDKIYQDA..YMP
FTEDQITFEQALENGSKPLRQFMMQQTRETDLALFARLADAP...........AFETRESVPMRILVPAYITSELKTAFQ
IGFMIFIPFLIIDLVVASVLMALGMMMVPPATVSLPFKLMLFVLVDGWQLILGSLAQSFf....
>up|A0A0A8HAB2|A0A0A8HAB2_9PROT/39-243
..tTLNIVIVLTILALAPTIIFVMTSFLRLIVVFSFLRTALGTQTMPPNTILVTLALILTFFIMEPVATKSYNEG..IKP
YIAEQIGYEEAFAKGVKPFKDFMLKNTREKDLALFYRIRNLE...........NPKTIDDVPLTVLVPAFMISELKTAFE
IGFLLFLPFLVIDMVVSSVLMAMGMMMLPPVMISMPFKLLIFVLVDGWNLLIQNLVKSFl....
>ur|UPI0005432FA0|UniRef100_UPI0005432FA0/41-244
...PVQTLAFITSLTFIPAILLMMTSFTRIIIVFGLLRNALGTPSAPPNQVLLGLALFLTFFIMSPVIDKIYVDA..YQP
FSEEKISMQEALEKGAQPLREFMLRQTREADLGLFARLANTG...........PLQGPEAVPMRILLPAYVTSELKTAFQ
IGFTIFIPFLIIDLVIASVLMALGMMMVPPATIALPFKLMLFVLVDGWQLLVGSLAQSFy....
>ur|UPI0005697478|UniRef100_UPI0005697478/47-250
..rAIQLIALLTVLSIAPSILIMMTSFTRIVVVLSLLRTAMGTATAPPNSVIIALAMFLTFFVMGPVLQKSYDEG..IRP
LVANQIGVEDAFQRASVPLRGFMQKNVREKDLKLFLDLSGEP...........PPATPDDLALRILVPAFMISELKRAFE
IGFLLFLPFLIIDLVVASVLMSMGMMMLPPATISLPFKLIFFVLVDGWSLVAGSLVQSY.....
>up|A0A0G4Q3P7|A0A0G4Q3P7_PROVU/52-255
...PVQTLIFITALGFIPAVLLMMTSFTRIIIVLGLLRNALGTPSAPPNQVVLGLALFMTFFIMAPVFDKIYQDA..YMP
FTEDQITFEQALENGSKPLRQFMMQQTRETDLALFARLADAP...........AFETRESVPMRILVPAYITSELKTAFQ
IGFMIFIPFLIIDLVVASVLMALGMMMVPPATVSLPFKLMLFVLVDGWQLILGSLAQSFf....
>up|V6MJR8|V6MJR8_PROHU/52-255
...PVQTLIFITALGFIPAVLLMMTSFTRIIIVLGLLRNALGTPSAPPNQVVLGLALFMTFFIMAPVFDKIYQDA..YMP
FTEDQITFEQALENGSKPLRQFMMQQTRETDLALFARLADAP...........AFETRESVPMRILVPAYITSELKTAFQ
IGFMIFIPFLIIDLVVASVLMALGMMMVPPATVSLPFKLMLFVLVDGWQLILGSLAQSFf....
>ur|UPI0005A9ED87|UniRef100_UPI0005A9ED87/41-244
...PVQTLVFITSLTFIPAILLMMTSFTRIIIVFGLLRNALGTPSAPPNQVLLGLALFLTFFIMSPVIDKIYVDA..YQP
FSEEKISMQEALEKGAQPLREFMLRQTREADLGLFARLANTG...........PLQGPEAVPMHILLPAYVTSELKTAFQ
IGFTIFIPFLIIDLVIASVLMALGMMMVPPATIALPFKLMLFVLVDGWQLLVGSLAQSFy....
>ur|UPI00056630D0|UniRef100_UPI00056630D0/52-255
...PVQTLIFITALGFIPAVLLMMTSFTRIIIVLGLLRNALGTPSAPPNQVVLGLALFMTFFIMAPVFDKIYQDA..YMP
FTEDQITFEQALENGSKPLRQFMMQQTRETDLALFARLADAP...........AFETRESVPMRILVPAYITSELKTAFQ
IGFMIFIPFLIIDLVVASVLMALGMMMVPPATVSLPFKLMLFVLVDGWQLILGSLAQSFf....
>ur|UPI00059EB020|UniRef100_UPI00059EB020/14-218
.sqALQILALLTILSLAPAILILLTSFTRIIVVLSFVRSALATQQMPPNQILVGLALFLTFFVMAPTWKEVNEKA..LQP
YFQGEITQDQAFTRGMAPLRTFMFKQTREKDLALFVKMAKIQ...........RPRTYGDVPNYVLIPAFVISELKTAFE
IGFIIFVPFLVIDMVVSSALMSMGMLMLPPMMISLPFKILLFVLVDGWNLVVNSLLMSF.....
>up|V8KRD0|V8KRD0_ECOLX/41-244
...PVQTLVFITSLTFIPAILLMMTSFTRIIIVFGLLRNALGTPSAPPNQVLLGLALFLTFFIMSPVIDKIYVDA..YQP
FSEEKISMQQALEKGAQPLREFMLRQTREADLGLFARLANTG...........PLQGPEAVPMRILLPAYVTSELKTAFQ
IGFTIFIPFLIIDLVIASVLMALGMMMVPPATIALPFKLMLFVLVDGWQLLVGSLAQSFy....
>up|A0A0D1P5P5|A0A0D1P5P5_BRAEL/45-248
..rAIQLIALLTVLSIAPSILIMMTSFTRIVVVLSLLRTALGTATAPPNSVMIALAMFLTAFIMGPVLQKSYDDG..IKP
LVANQIGVEEALQRASVPLRGFMQKNVREKDLKLFMDLSGEP...........PPATPEEMSLRILVPAFMISELKRAFE
IGFLLFLPFLIIDLVVASVLMSMGMMMLPPVVVSLPFKLIFFVLVDGWALVAGSLVQSY.....
>up|A5EMR7|A5EMR7_BRASB/29-232
..rAVQLIALLTVLSIAPSILIMMTSFTRIVVVLSLLRTAMGTATAPPNAVIIALAMFLTAFVMGPVLQKSYDDG..VRP
LIENQIGVEDALQRASVPLRGFMQKNVREKDLKLFMDLSGEA...........PPATPDELSLRILVPAFMISELKRAFE
IGFLLFLPFLIIDLVVASVLMSMGMMMLPPVVVSLPFKLIFFVLVDGWSLVAGSLVQSY.....
>up|A0A068R3F4|A0A068R3F4_9ENTR/63-266
...PVQTLIFITALGFVPAALLMMTSFTRIIIVLGLLRNALGTPSAPPNQVMLGLALFMTFFIMAPAFDEVYKNA..YLP
YSKDSITLETALENGAKPLRQFMLRQTRENDLALFARLADQK...........AFETADAVPMRVLVPAFITSELKTAFQ
IGFTLFIPFLIIDLVVASVLMALGMMMVPPATISLPFKLMLFVLVDGWQLLLGSLAQSFy....
>up|A0A0D0N936|A0A0D0N936_ECOLX/41-244
...PVQTLVFITSLTFIPAILLMMTSFTRIIIVFGLLRNALGTPSAPPNQVLLGLALFLTFFIMSPVIDKIYVDA..YQP
FSEEKISMQEALEKGAQPLREFMLRQTREADLGLFARLANTG...........PLQGPEAVPIRILLPAYVTSELKTAFQ
IGFTIFIPFLIIDLVIASVLMALGMMMVPPATIALPFKLMLFVLVDGWQLLVGSLAQSFy....
>ur|UPI000379060E|UniRef100_UPI000379060E/19-222
..rAIQLIALLTVLSIAPSILIMMTSFTRIVVVLSLLRTALGTATAPPNSVMIALAMFLTAFVMGPVLQKSYDDG..IKP
LVANQIGVEDALQRASVPLRGFMQKNVREKDLKLFMDLSGEP...........PPATPEEMSLRILVPAFMISELKRAFE
IGFLLFLPFLIIDLVVASVLMSMGMMMLPPVVVSLPFKLIFFVLVDGWALVAGSLVQSY.....
>ur|UPI00067EE476|UniRef100_UPI00067EE476/17-221
.ssSVKLLLVFTVLSLAPSILILMTCFTRIIIVLGFVRTSLATQQMPPTQVLIGIALFMTFFVMAPTFQEVNEKA..LTP
LFEEKINLEQAYEEATGPFKEFMSAQTREKDLELFLSYAQLE...........RPKSTQDIPLTALVPAFAISEIKTAFQ
IGFMIFIPFLVIDMIVASVLMSMGMMMLPPVMISLPFKILLFVLVDGWYLVVKSLLQSF.....
>ur|UPI0004916C49|UniRef100_UPI0004916C49/46-250
..sAISILLLITVLSIAPAIMVLMTSFTRIVIVLGFVRTSLGTQQMPPNQVLIGLAMFLTFFIMAPTFSQVNEAA..LQP
YLKGEISQTEAFEQAAVPMKKFMFSHTREKDLLLFMNYTKTE...........KPESYEDIPITVLIPAYAISELKTAFQ
MGFMIFIPFLVIDMIVASTLMAMGMMMLPPVMISLPFKLLLFVLVDGWYLIVKSLLLSFn....
>ur|UPI00046832FB|UniRef100_UPI00046832FB/6-215
..dELSLIFGLALLALLPFIAVMATSFIKMTVVFSLLRNALGVQQIPPNMAMYGLAIILSLYVMAPVGFATRDYLrtHDV
SLSNTESVEQFLDEGMEPYRGFLKKQILAREHEFFVDSTR-Qvwpse......YADRLEPDSLLILLPAFTVSELTRAFE
IGFLIYLPFIAIDLIISNILLAMGMMMVSPMTISLPFKLLLFVLLDGWARLTHGLVISY.....
>up|I6H2V4|I6H2V4_SHIFL/41-244
...PVQTLVFITSLTFLPAILLMMTSFTRIIIVFGLLRNALGTPSAPPNQVLLGLALFLTFFIMSPVIDKIYVDA..YQP
FSEEKISMQEAMEKGAQPLREFMLRQTREADLALFARLANSG...........PLQGPEAVPMRILLPAYVTSELKTAFQ
IGFTIFIPFLIIDLVIASVLMALGMMMVPPATIALPFKLMLFVLVDGWQLLVGSLAQSFy....
>ur|UPI0006861CE8|UniRef100_UPI0006861CE8/41-243
...PIQTMLLLTSLSFIPAALLMMTCFTRIVIVLSLLRQALGTQSTPPTQVLIGLSLFLTFFVMSPVFDRIYTEA..YQP
FAENRIQMMEALDKGAAPLKEFMLKQTRQSDLALYVKLSRGP...........ALQGPEDVPLRLLVPAFVTSELKTAFQ
IGFAIFIPFLIIDMVVASILMSMGMMMMSPAIVSLPFKLMLFVLVDGWQLLIGSLAQSF.....
>ur|UPI0005D4303B|UniRef100_UPI0005D4303B/79-281
..vTLQILALMTALGFLPAMVILMTSFTRIVVVMSILRQAMGLQQTPSNQVIIGIALFLTFFVMSPVIDKINTEA..VQP
YINEQITAKQALEKAEDPMRQFMLKQTRVKDLETFVNMSGST...........-ADDPQNVPLTVLIPAFITSELKTAFQ
IGFMLFLPFLIIDLVVASILMAMGMMMLSPMIVSLPFKLMLFVLVDGWNLILSTLAGSF.....
>up|F8C2L7|F8C2L7_THEGP/28-231
..tILQILILLTLLAIAPTLLLMLTSFTRLIVVFSILRHAIGTAQTPPNQVLISLALFLTFFIMAPTFKEAYESA..LVP
YLNKKIDEKEMFKRASKPFKEFMFKNTREKDLALFIKLRNEE...........RPRTPEDVSIFTLIPAFMISELKTAFQ
IGFLLYIPFLVIDMVVSSVLISMGILMLPPMMISLPIKLLLFVLVDGWNLLVGSLVKSF.....
>up|Q0K3R4|Q0K3R4_CUPNH/57-261
...PVQTLVLLTSLSFLPAAMLLMTGFTRIIIVLGLLRSALGTATSPPNQVLVGLSLFLTFFVMAPVFDRVYNDA..YKP
LSENKISLEAAAAKAAEPLKAFMLRQTREKDLAMFAQMAKAP...........EMQGPEEVPLSILVPAFVTSELKTAFQ
IGFTIFIPFLIIDLVVASVLMAMGMMMVPPATISLPFKLMLFVLVDGWQLLLGSLAQSFmn...
>up|F2P6F4|F2P6F4_PHOMO/78-280
..vTLQILALMTALGFLPAMVILMTSFTRIVVVMSILRQAMGLQQTPSNQVIIGIALFLTFFVMSPVIDKINTEA..VQP
YINEQITAKQALEKAEDPMRQFMLKQTRVKDLETFVNMSGST...........-ADDPQNVPLTVLIPAFITSELKTAFQ
IGFMLFLPFLIIDLVVASILMAMGMMMLSPMIVSLPFKLMLFVLVDGWNLILSTLAGSF.....
>ur|UPI0006428241|UniRef100_UPI0006428241/44-248
..vSLQILLIMTALSFIPAAVILMTSFTRIIIVFSILRQALGLQQTPSNQILTGMALFLTMFIMAPVFDRVNNDA..LQP
YLAEKLTAQQAVEKAQVPIKDFMLAQTRTSDLELFMRLSKRT...........DIATPDQAPLTILVPAFVTSELKTAFQ
IGFMIFIPFLIIDLVVASVLMAMGMMMLSPLIISLPFKIMLFVLVDGWALIIGTLASSFg....
>up|A0A0C2RG60|A0A0C2RG60_9PSED/44-248
..vSLQILLIMTALSFIPAAVILMTSFTRIIIVFSILRQALGLQQTPSNQILTGMALFLTMFIMAPVFDRVNNDA..LQP
YLAEKLTAQQAVEKAQVPIKDFMLAQTRTSDLELFMRLSKRT...........DIATPDQAPLTILVPAFVTSELKTAFQ
IGFMIFIPFLIIDLVVASVLMAMGMMMLSPLIISLPFKIMLFVLVDGWALIIGTLASSFg....
>ur|UPI0005366055|UniRef100_UPI0005366055/50-252
...SVQTMLLLTMLSFLPAMLLMMTSFTRIIIVLSLLRQAIGTASTPPNQVLVGLALFLTLFVMSPVLDRAYNDA..YKP
FSEGTLQMDQAVQRGTAPFKAFMLKQTRETDLALFAKISKAA...........PMQGPEDVPLSLLVPAFVTSELKTGFQ
IGFTIFIPFLIIDMVVASVLMSMGMMMVSPATVSLPFKLMLFVLVDGWQLLIGSLAQSF.....
>ur|UPI00044F75B2|UniRef100_UPI00044F75B2/7-215
...ELGLILGLALLALVPFIAVMATSFIKMTVVFSLLRNALGVQQIPPNMAMYGLAIILSLYVMAPVGFATRDYLrnHDV
SLSDSASVERFLDEGMAPYRNFLKRQIQKREHTFFMESTR-Qvwpse......YAERLDPDSLLILLPAFTVSELTRAFE
IGFLIYLPFIAIDLIISNILLAMGMMMVSPMTISLPFKLLLFVLLDGWARLTHGLVISY.....
>ur|UPI0003A76504|UniRef100_UPI0003A76504/37-240
...SIQTLLLLTSLSFLPAVLLMMTSFTRIIIVLSLMRQALGTQSSPPNQVLIGLAMFLTFFIMAPVGEQIYTQA..YVP
LSENRMSFEQALDVGSKPLKAFMLKQVREPDVELFMRLSNTP...........KVNSQDELPMRVVVPAYVTSELKTAFQ
IGFIVFIPFIIIDMVVASVLMSMGMMMMSPVIVSLPFKLMLFVLVDGWNLLLGTLVASFg....
>up|W1IUN3|W1IUN3_9ENTR/65-268
...PVQTLIFITALGFIPAALLMMTSFTRIIIVLGLLRNALGTPSAPPNQVMLGLALFMTFFIMAPVFDKVYQDA..YLP
FSEDKITLEVALDKGSQPVRQFMLRQTRENDLALFARLADQK...........AFETADSVPMRVLVPAFITSELKTAFQ
IGFTLFIPFLIIDLVVASVLMALGMMMVPPATISLPFKLMLFVLVDGWQLLLGSLAQSFy....
>up|K0WGK6|K0WGK6_PSEFL/44-248
..vSLQILLIMTALSFIPAAVILMTSFTRIIIVFSILRQALGLQQTPSNQILTGMALFLTMFIMAPVFDRVNNDA..LQP
YLAEKLTAQQAVEKAQVPIKDFMLAQTRTSDLELFMRLSKRT...........DIATPDQAPLTILVPAFVTSELKTAFQ
IGFMIFIPFLIIDLVVASVLMAMGMMMLSPLIISLPFKIMLFVLVDGWALIIGTLASSFg....
>ur|UPI0003D390ED|UniRef100_UPI0003D390ED/79-281
..vTLQILALMTALGFLPAMVILMTSFTRIVVVMSILRQAMGLQQTPSNQVIIGIALFLTFFVMSPVIDKINTEA..VQP
YINEQITAKQALEKAEDPMRQFMLKQTRVKDLETFVNMSGST...........-ADDPQNVPLTVLIPAFITSELKTAFQ
IGFMLFLPFLIIDLVVASILMAMGMMMLSPMIVSLPFKLMLFVLVDGWNLILSTLAGSF.....
>up|A0A0E9MI62|A0A0E9MI62_9PROT/42-245
...SIQALLMMTALTFLPAVLLMMTAFTRIIIVLSLLRQAIGTLQAPPNQILIGLSLFLTFFVMAPVFDKIYAEA..YQP
YSEQKIDFNQALEKGTAPLKAFMLRQTRQDDLALFVKLSNSA...........PLPGPEAVPMKILVPAYVISELKTAFQ
IGFVVFIPFLIIDMVVASVLMSMGMMMLSPVVISLPFKLMLFVLVDGWNLLIGSLVQSFy....
>ur|UPI000532A52A|UniRef100_UPI000532A52A/54-257
...PIQTLVFITSLSFIPAVLLMMTCFTRIIIVLSLLRNALGTPTAPPNQVLLGLSLFLTFFVMSPVLNRIYDEA..YRP
FSEDKISMEVAIDKGSQPLREFMLRQTREADLALFTRLAQIP...........SLQGPEAVPMRVLVPAYVTSELKTAFQ
IGFTIFIPFLLIDLVVASVLMALGMMMVPPATISLPFKLMLFVLVDGWQLLLGSLAQSFy....
>up|A0A099VGD4|A0A099VGD4_9HELI/57-273
..tTLNIVVLLTLLILAPSLVLMMTSFTRILIVLGFLRTALGTQQSPPTQVLVSLAMILTFFIMEPVVKDAYNAG..IKP
YMEEKIGYEEAFEETMHPFKKFMLMNTRHSDIALFYKIRNEEppqmdniatkeQNTLVDKVSLSIILPAFMISELKTAFQ
IGFLLYLPFLVIDMVIASVLMAMGMMMLPPVMISLPFKILIFVLVDGFNLLIWNLVRSFn....
>up|A0A0A8GX00|A0A0A8GX00_9PROT/39-243
..tTLNIVIVLTILALAPTIIFVMTSFLRLIVVFSFLRTALGTQTMPPNTILITLALILTFFIMEPVATKSYNEG..IKP
YIAEQIGYEEAFTKGVKPFKDFMLKNTREKDLALFYRIRNLE...........NPKTIDDVPLTVLVPAFMISELKTAFE
IGFLLFLPFLVIDMVVSSVLMSMGMMMLPPVMISMPFKLLIFVLVDGWNLLIQNLVKSFl....
>up|A0A094JCF7|A0A094JCF7_9GAMM/43-246
..vTMQILLLMTALSFLPAMLIMLTSFTRIIVVLSILRQAIGLQQTPSNQVLIGISLFMTFFIMHPVFENIYDNA..VQP
YMNESMTLQQAYDTAQKPLKAFMLSQTRNTDLNSFIEIAGYT...........DIKTPEETPMTVVIPSFITSELKTAFQ
IGFMLFIPFLVIDLVVASILMAMGMMMLSPMIVSLPFKIMLFVLVDGWTLVMGTLAGSF.....
>ur|UPI0004860E24|UniRef100_UPI0004860E24/42-245
...PIQTLLFMTAIGFIPSVLLMMTSFTRIIIVLSLLRQALGTMQSPPNQVIVGLSLFLTMFIMAPTFDKIYTSA..YQP
FSEQKMTFNEALDKGAIPLKDFMLKQTRQKDLAFFIEVSGAK...........APEGPEDVSLRVLVPAFVTSELKTAFQ
IGFLVIIPFLIIDLVIASILMAMGMMMVSPVIISLPFKIMLFVLVDGWTLLMGSLVQSFy....
>up|A0A0A8GW92|A0A0A8GW92_9PROT/39-243
..tTLNIVIVLTILALAPTIIFVMTSFLRLIVVFSFLRTALGTQTMPPNTILVTLALILTFFIMEPVATKSYNEG..IKP
YIAEQIGYEEAFTKGVKPFKDFMLKNTREKDLALFYRIRNLE...........NPKTIDDVPLTVLVPAFMISELKTAFE
IGFLLFLPFLVIDMVVSSVLMSMGMMMLPPVMISMPFKLLIFVLVDGWNLLIQNLVKSFl....
>up|J2LTU2|J2LTU2_9BURK/54-257
...SVQTLVLLTSLSFLPALLLSMTSFTRILIVLGLLRTAIGTQSSPPNQVLVGLSLFLTFFVMSPVFDKVHSAA..YKP
FSENKISAEQALERGVEPFKQFMLKQTREADLALFARLANIE...........KLEGPEQVSLRILLPAFVISELKTAFQ
IGFTIFIPFLIVDLVVASVLMSMGMMMVPPATISLPFKLMLFVLVDGWQLLIGALAQSFy....
>up|A0A0E1W1B7|A0A0E1W1B7_BURPE/73-275
...SVQTMLLLTMLSFLPAMLLMMTSFTRIIIVLSLLRQAIGTASTPPNQVLVGLALFLTLFVMSPVLDRAYNDA..YKP
FSEGTLQMDQAVQRGTAPFKAFMLKQTRETDLALFAKISKAA...........PMQGPEDVPLSLLVPAFVTSELKTGFQ
IGFTIFIPFLIIDMVVASVLMSMGMMMVSPATVSLPFKLMLFVLVDGWQLLIGSLAQSF.....
>up|Q2Y9B3|Q2Y9B3_NITMU/59-261
...SLQTLLLLTSLTFLPAVLLMMTGFTRVIIVLSLLRQALGTQSSPPNQVLVGLALFLTFFVMSPVFDKIYQDA..YQP
YVENRMTMEQALEKGAVPLKAFMLKQTRETDLALFVKLSGRP...........QLNGPEEVSLRVLVPAFVTSELKTAFQ
IGFAVFIPFLIIDMVVASVLMSMGMMMVSPALVALPFKIMLFVLVDGWHMLIGSLAESF.....
>up|Q6QJB5|Q6QJB5_BURPE/73-275
...SVQTMLLLTMLSFLPAMLLMMTSFTRIIIVLSLLRQAIGTASTPPNQVLVGLALFLTLFVMSPVLDRAYNDA..YKP
FSEGTLQMDQAVQRGTAPFKAFMLKQTRETDLALFAKISKAA...........PMQGPEDVPLSLLVPAFVTSELKTGFQ
IGFTIFIPFLIIDMVVASVLMSMGMMMVSPATVSLPFKLMLFVLVDGWQLLIGSLAQSF.....
>ur|UPI0002A1E4B5|UniRef100_UPI0002A1E4B5/41-244
...PVQTLVFITSLTFIPAILLMMTSFTRIIIVFGLLRNALGTPSAPPNQVLLGLALFLTFFIMSPVIDKIYVDA..YQP
FSEEKISMQEALEKGAQPLREFMLRQTREADLGLFARLANTG...........PLQGPEAVSMRILLPAYVTSELKTAFQ
IGFTIFIPFLIIDLVIASVLMALGMMMVPPATIALPFKLMLFVLVDGWQLLVGSLAQSFy....
>ur|UPI00053745F2|UniRef100_UPI00053745F2/50-252
...SVQTMLLLTMLSFLPAMLLMMTSFTRIIIVLSLLRQAIGTASTPPNQVLVGLALFLTLFVMSPVLDRAYNDA..YKP
FSEGTLQMDQAVQRGTAPFKAFMLKQTRETDLALFAKISKAA...........PMQGPKDVPLSLLVPAFVTSELKTGFQ
IGFTIFIPFLIIDMVVASVLMSMGMMMVSPATVSLPFKLMLFVLVDGWQLLIGSLAQSF.....
>up|A0A0A3JHD8|A0A0A3JHD8_9BACI/17-221
.stSVKLLILLTVLSLAPSILILMTSFARIVIVLSFTRTALATNQMPPNQVIIGLALFLTFFIMAPTFQKVNEQA..LQP
LFDEEIGLEEAYDRASIPFKEFMAKHTRQKDLELFIEYNQAE...........RPASIEDIPLTMLVPAYALSEIKTAFQ
MGFMIFIPFLVIDMIVASVLMSMGMMMLPPVMISLPFKILLFILVDGWYLIIKSLLQSF.....
>up|A0A0D8MZL0|A0A0D8MZL0_PHOLE/79-281
..vTLQILALMTALGFLPAMVILMTSFTRIVVVMSILRQAMGLQQTPSNQVIIGIALFLTFFVMSPVIDKINTEA..VQP
YINEQITAKQALEKAEDPMRQFMLKQTRVKDLETFVNMSGST...........-ADDPQNVPLTVLIPAFITSELKTAFQ
IGFMLFLPFLIIDLVVASILMAMGMMMLSPMIVSLPFKLMLFVLVDGWNLILSTLAGSF.....
>ur|UPI0005364AA3|UniRef100_UPI0005364AA3/50-252
...SVQTMLLLTMLSFLPAMLLMMTSFTRIIIVLSLLRQAIGTASTPPNQVLVGLALFLTLFVMSPVLDRAYNDA..YKP
FSEGTLQMDQAVQRGTAPFKAFMLKQTRETDLALFAKISRAA...........PMQGPEDVPLSLLVPAFVTSELKTGFQ
IGFTIFIPFLIIDMVVASVLMSMGMMMVSPATVSLPFKLMLFVLVDGWQLLIGSLAQSF.....
>up|A0A0K9SQM0|A0A0K9SQM0_BURPE/50-252
...SVQTMLLLTMLSFLPAMLLMMTSFTRIIVVLSLLRQAIGTASTPPNQVLVGLALFLTLFVMSPVLDRAYNDA..YKP
FSEGTLQMDQAVQRGTAPFKAFMLKQTRETDLALFAKISKAA...........PMQGPEDVPLSLLVPAFVTSELKTGFQ
IGFTIFIPFLIIDMVVASVLMSMGMMMVSPATVSLPFKLMLFVLVDGWQLLIGSLAQSF.....
>up|A0A0K5DZY9|A0A0K5DZY9_ECOLX/41-244
...PVQTLVFITSLTFIPAILLMMTSFTRIIIVFGLLRNALGTPSAPPNQVLLGLALFLTFFIMSPVIDKIYVDA..YQP
FSEEKISMQEALEKGAQPLREFMLRQTREADLGLFARLANTG...........PLQGPEAVSMRILLPAYVTSELKTAFQ
IGFTIFIPFLIIDLVIASVLMALGMMMVPPATIALPFKLMLFVLVDGWQLLVGSLAQSFy....
>ur|UPI000289D228|UniRef100_UPI000289D228/17-221
.stSVKLLLLLTVLSIAPSILILMTCFTRVVVVLSFVRTALATNTMPPNQVIIGLALFLTFFIMAPTFQEVNKEA..LQP
LFDEKITLEEAYDNAATPFKQFMAKNTRQDDLNLFLSYRDQK...........MPDKVEDIPLTTLVPAYTISELKTAFQ
MGFMIFIPFLVIDMIVASVLMSMGMMMLPPVMISLPFKILLFVLVDGWSLVMKSLLQSF.....
>up|F6B7Z6|F6B7Z6_DESCC/53-256
..dSVKLLIFLSLLAMVPAFLIMLTSFTRIVVVLSFLRSALGTQQTPPNQVLVGLALFLTIFIMSPVYKDMNKNA..IQP
YLANQLTYEQAADKAIQPLKAFMARQTREKDLGLFISVAKMD...........KPKNINEVPMSVLVPAFVISELKTAFQ
IGFIIFVPFLVIDMVVASTLMSMGMFMLPPVMVSLPFKLLLFVMVDGWYLVVKSLVESF.....
>up|D6XTX9|D6XTX9_BACIE/23-226
..sTVQLLLLLTVLSLAPAILILMTSFTRIVIVLSFVRNGLATQQMPPNQVIIGLALFLTFFVMAPTFSEVNEAA..LQP
LFDGDISQEEAFDEATIPMKEFMAQHTRERDLALFMGYAGQE...........RPESLEDIPLTSLVPAFVISELKTAFQ
IGFMIFVPFLVIDMVVASVLMSMGMMMLPPVMIALPFKVLLFVLVDGWHLVVRSLLYTF.....
>up|K4ZD39|K4ZD39_PAEAL/45-249
..sSISILLLITILSLAPAILVLMTSFTRIVVVLGFVRTSLGTQQMPPNQVLIGLALFLTLFVMSPTIGEVNQTA..LQP
YLKGELNQNQALEKASVPMKKFMFSHTREKDLLLFMKYTKTE...........KPKTYEDIPLTVLVPAFAISELKTAFQ
MGFMIFIPFLVIDMIVASTLMAMGMMMLPPVMISLPFKILLFVLVDGWYLVVKSLLMSFn....
>ur|UPI000416D784|UniRef100_UPI000416D784/45-248
..vSLQILLIMTALSFIPAFVMLMTSFTRIIIVFSILRQALGLQQTPSNQILVGLALFLTMFIMAPVFDQVNRDA..LQP
YLNEQMTAQDAVAKAQVPIKNFMLAQTRASDLDLFMRLSKRT...........DIASADEAPLTILVPAFVTSELKTAFQ
IGFMIFIPFLIIDLVVASVLMAMGMMMLSPLIISLPFKIMLFVLVDGWALIIGTLAGSF.....
>ur|UPI0005A27941|UniRef100_UPI0005A27941/46-249
..rAVQLIALLTVLSIAPSILVMMTSFTRIVVVLSLLRTAMGTATAPPNSVIIALAMFLTAFVMGPVLQKSYDDG..VRP
LIENQITVEDALQRASVPLRGFMQKNVREKDLKLFMDLSGEA...........PPATPDELSLRILVPAFMISELKRAFE
IGFLLFLPFLIIDLVVASVLMSMGMMMLPPVVVSLPFKLIFFVLVDGWSLVAGSLVQSY.....
>up|A0A0B3C187|A0A0B3C187_9PSED/43-248
..vSLQILLIMTALSFIPAFVMLMTSFTRIIIVFSILRQALGLQSTPSNQILLGLALFLTLFIMAPVFEKVNEQA..LQP
YLNEQIGAREAISRAEVPLKDFMLAQTRESDLDLFMRLSKRT...........DIATPADTPLTILVPAFVTSELKTAFQ
IGFMIFIPFLIIDLVVASILMAMGMMMLSPLIISLPFKIMLFVLIDGWSLIMGTLAASFgt...
>up|K6PLC4|K6PLC4_9FIRM/21-223
...ALQILLLLTVLSLAPALLVMMTGFTRIVVALSFLRGALGTQQAPPNQVLVGLALFLTVFVMAPVWQQVYQDA..WIP
YRDGRIGQVEALQRAQEPVREFMFRYTRERDLALFLELSGRG...........PVASPDQVPTYVLIPAFAISELKTAFQ
IGFILYVPFLVIDMVVASTLMSMGMLMVPPMLVSLPFKILLFVLVDGWNLVVRSLLASF.....
>up|A7HW94|A7HW94_PARL1/43-246
..hIVQIVALVTVLSLAPSILIMVTSFVRIIVVLSLLRTALGMQQSPPNAVLVSLALFLTAFVMTPTFTTAYNEG..IEP
LMNQQIETAEAFERSSVPFKTFMLSQVRKQDLQLFVDLSQTE...........QPEEATDIGLQVIVPAFMISELRRAFE
IGFLVFLPFIVIDMVVASVLMSMGMMMLPPVIISLPFKLIFFVLVDGWSLIAGSLVQSF.....
>ur|UPI000364CB1A|UniRef100_UPI000364CB1A/41-244
..vSLQILLIMTALSFIPAFVMLMTSFTRIIIVFSILRQALGLQQTPSNQILTGMALFLTLFIMAPVFDKVNQQA..LQP
YLAETITAQVAIDKAQGPIKDFMLSQTRSSDLELFMRLSKRT...........DIATPDQAPLTILVPAFVTSELKTAFQ
IGFMIFIPFLIIDLVVASVLMAMGMMMLSPLIISLPFKIMLFVLVDGWALIIGTLAGSF.....
>up|B2VDP9|B2VDP9_ERWT9/41-244
...PVQTLVFITSLTFLPAILLMMTSFTRIIIVFGLLRNALGTPSAPPNQVLLGLSLFLTFFIMGPVFDKIYTDA..YQP
FSEDKISMQEAIDKGAQPLREFMLRQTREADLALFARLANTA...........PIAGPEAVPMRILLPAYVTSELKTAFQ
IGFTVFIPFLIIDLVVASVLMALGMMMVPPATIALPFKLMLFVLVDGWQLLVGSLAQSFy....
>up|U6ZW12|U6ZW12_9PSED/43-246
..vSLQILLIMTALSFIPAFVMLMTSFTRIIIVFSILRQALGLQQTPSNQILTGMALFLTMFIMAPVFDRVNQDA..LQP
YLAEKITAQDAVAKAEVPIKDFMLAQTRSSDLELFVRLSKRT...........DIASPDQAPLTILVPAFVTSELKTAFQ
IGFMIFIPFLIIDLVVASVLMAMGMMMLSPLIISLPFKIMLFVLVDGWALIIGTLAGSF.....
>up|M4Z5U5|M4Z5U5_9BRAD/45-248
..rAVQLIALLTVLSIAPSILIMMTSFTRIVVVLSLLRTAMGTATAPPNSVIIALAMFLTAFVMGPVLQKSYDDG..VRP
LIENQIGVEDALQRASVPLRGFMQKNVREKDLKLFMDLSGEA...........PPATPDELSLRILVPAFMISELKRAFE
IGFLLFLPFLIIDLVVASVLMSMGMMMLPPVVVSLPFKLIFFVLVDGWSLVAGSLVQSY.....
>ur|UPI00035E4E05|UniRef100_UPI00035E4E05/45-249
..vSLQILLIMTALSFIPAFVMLMTSFTRIIIVFSILRQALGLQQTPSNQILIGLALFLTLFVMAPVFERINQDA..LQP
YLNEQLPAQEAIARAEGPIKDFMLAQTRTSDLELFVRLSKRT...........DIASPEQAPLTILVPAFVTSELKTAFQ
IGFMIFIPFLIIDLVVSSVLMAMGMMMLSPLIVSLPFKIMLFVLIDGWALIIGTLAGSFg....
>up|V5Z7K0|V5Z7K0_9ENTR/41-244
...PVQTLVFITSLTFLPAILLMMTSFTRIIIVFGLLRNALGTPSAPPNQVLLGLSLFLTFFIMGPVFDKIYTDA..YQP
FSEDKISMQEAIDKGAQPLREFMLRQTREADLALFARLANTA...........PIAGPEAVPMRILLPAYVTSELKTAFQ
IGFTVFIPFLIIDLVVASVLMALGMMMVPPATIALPFKLMLFVLVDGWQLLVGSLAQSFy....
>ur|UPI00067BF150|UniRef100_UPI00067BF150/45-248
..rAIQLIALLTVLSIAPSILVMMTSFTRIVVVLSLLRTALGTATAPPNSVMIALAMFLTAFVMGPVLQKSYDDG..IKP
LVANQIGVEEALQRASVPLRGFMQKNVREKDLKLFMDLSGEP...........PPATPEEMSLRILVPAFMISELKRAFE
IGFLLFLPFLIIDLVVASVLMSMGMMMLPPVVVSLPFKLIFFVLVDGWALVAGSLVQSY.....
>ur|UPI00067ED640|UniRef100_UPI00067ED640/45-248
..rAIQLIALLTVLSIAPSILVMMTSFTRIVVVLSLLRTALGTATAPPNSVMIALAMFLTAFVMGPVLQKSYDDG..IKP
LVANQIGVEEALQRASVPLRGFMQKNVREKDLKLFMDLSGEP...........PPATPEEMSLRILVPAFMISELKRAFE
IGFLLFLPFLIIDLVVASVLMSMGMMMLPPVVVSLPFKLIFFVLVDGWALVAGSLVQSY.....
>ur|UPI00069DB482|UniRef100_UPI00069DB482/41-244
..vSLQILLIMTALSFIPAFVMLMTSFTRIIIVFSILRQALGLQQTPSNQILTGMALFLTMFIMAPVFDKVNQQA..LQP
YLAETITAQVAIDRAQGPIKDFMLSQTRSSDLELFMRLSKRT...........DIATPDQAPLTILVPAFVTSELKTAFQ
IGFMIFIPFLIIDLVVASVLMAMGMMMLSPLIISLPFKIMLFVLVDGWALIIGTLAGSF.....
>ur|UPI0002B947C9|UniRef100_UPI0002B947C9/41-244
...SVQTLVFITSLTFLPAILLMMTSFTRIIIVLGLLRNALGTPSAPPNQVLLGLALFLTFFIMSPVIDKIYVDA..YQP
FSEQKISMQEALDKGAQPLRAFMLRQTREADLALFARLANSG...........PLQGPEAVPMRILLPAYVTSELKTAFQ
IGFTIFIPFLIIDLVIASVLMALGMMMVPPATIALPFKLMLFVLVDGWQLLVGSLAQSFy....
>ur|UPI0003A8F558|UniRef100_UPI0003A8F558/54-257
...PIQTLVFITSLSFIPAVLLMMTCFTRIIIVLSLLRNALGTPTAPPNQVLLGLSLFLTFFVMSPVLNRIYDEA..YRP
FSEDKISMEVAIEKGSQPLREFMLRQTREADLALFTRLAQIP...........SLQGPEAVPMRVLVPAYVTSELKTAFQ
IGFTIFIPFLLIDLVVASVLMALGMMMVPPATISLPFKLMLFVLVDGWQLLLGSLAQSFy....
>up|E0SHW5|E0SHW5_DICD3/54-257
...PIQTLVFITSLSFIPAVLLMMTCFTRIIIVLSLLRNALGTPTAPPNQVLLGLSLFLTFFVMSPVLNRIYDEA..YRP
FSEDKISMEVAIEKGSQPLREFMLRQTREADLALFTRLAQIP...........SLQGPEAVPMRVLVPAYVTSELKTAFQ
IGFTIFIPFLLIDLVVASVLMALGMMMVPPATISLPFKLMLFVLVDGWQLLLGSLAQSFy....
>ur|UPI0004D6EE14|UniRef100_UPI0004D6EE14/41-244
...PVQTLVFITSLTFIPAILLMMTSFTRIIIVFGLLRNALGTPSAPPNQVLLGLALFLTFFIMSPVIDKIYVDA..YQP
FSEEKISMQEALEKGAHPLREFMLRQTREADLGLFARLANTG...........PLQGPEAVPMRILLPAYVTSELKTAFQ
IGFTIFIPFLIIDLVIASVLMALGMMMVPPATIALPFKLMLFVLVDGWQLLVGSLAQSFy....
>up|N2J0S9|N2J0S9_9PSED/89-293
..vSLQILLIMTALSFIPAFVMLMTSFTRIIIVFAILRQALGLQTTPSNQVLIGLALFLTLFIMAPVFDRINNDA..LQP
YMNEQLTAQDAIARAEGPIKDFMLAQTRQSDLDMFMRLSKRT...........DIATPDQAPLTIVVPAFVTSELKTAFQ
IGFMIFIPFLVIDLVVASVLMGMGMMMLSPMIISLPFKLMLFVLVDGWSLIMGTLAGSFg....
>ur|UPI0003AA170E|UniRef100_UPI0003AA170E/54-257
...PIQTLVFITSLSFIPAVLLMMTCFTRIIIVLSLLRNALGTPTAPPNQVLLGLSLFLTFFVMSPVLNRIYDEA..YRP
FSEDKISMEVAIEKGSQPLREFMLRQTREADLALFTRLAQIP...........SLQGPEAVPMRVLVPAYVTSELKTAFQ
IGFTIFIPFLLIDLVVASVLMALGMMMVPPATISLPFKLMLFVLVDGWQLLLGSLAQSFy....
>up|A0A089V6T9|A0A089V6T9_9ENTR/54-257
...PIQTLVFITSLSFIPAVLLMMTCFTRIIIVLSLLRNALGTPTAPPNQVLLGLSLFLTFFVMSPVLNRIYDEA..YRP
FSEDKISMEVAIEKGSQPLREFMLRQTREADLALFTRLAQIP...........SLQGPEAVPMRVLVPAYVTSELKTAFQ
IGFTIFIPFLLIDLVVASVLMALGMMMVPPATISLPFKLMLFVLVDGWQLLLGSLAQSFy....
>ur|UPI000566E099|UniRef100_UPI000566E099/40-242
...TLQVMALLTILSLAPGILIMTTSFVRIVVVIGFLRNALSTQNVPPNQVVIALSLFLTFYIMSPYWSQANENG..IQP
YMAGQITQEQALKNVVEPIREFMFKQTRESDLALFVNLADDE...........RPETQEDVSTFTLIPAFVISELKTAFQ
IGFMIYVPFIVIDMIVASTLMSMGMMMLPPVMISLPFKILLFVMVDGWHLLIKSLIVSF.....
>ur|UPI0006865D13|UniRef100_UPI0006865D13/29-232
..rAIQLIALLTVLSIAPSILIMMTSFTRIVVVLSLLRTAMGTATAPPNSVIIALAMFLTFFVMGPVLQKSYDEG..IRP
LVANQIGVEDALQRASVPLRGFMQKNVREKDLKLFLDLSGEP...........PPATPDELALRILIPAFMISELKRAFE
IGFLLFLPFLIIDLVVASVLMSMGMMMLPPATISLPFKLIFFVLVDGWSLVAGSLVQSY.....
>up|A0A067A5K3|A0A067A5K3_9PSED/44-247
..vSLQILLIMTALSFIPAFVVLMTSFTRIIIVFSILRQALGLQQTPSNQILTGMALFLTMFIMAPVFDRVNQDA..LQP
YLSEKLSAQDAISKAQVPLKDFMLAQTRESDLDLFMRLSKRT...........DIASPDQAPLTILVPAFVTSELKTAFQ
IGFMIFIPFLIIDLVVASVLMAMGMMMLSPLIISLPFKIMLFVLVDGWALIMGTLAGSF.....
>up|D8MTP0|D8MTP0_ERWBE/40-243
...PVQTLVFITSLTFLPAILLMMTSFTRIIIVFGLLRNALGTPSAPPNQVLLGLALFLTFFIMGPVFDKIYQDA..YLP
FSQDKISMQDAIDKGAQPLREFMLRQTREADLALFARLSNSP...........PLQGPEAVPMRILLPAYVTSELKTAFQ
IGFTVFIPFLIIDLVVASVLMALGMMMVPPATISLPFKLMLFVLVDGWSLLVSSLAQSFy....
>up|A0A0C2A6J4|A0A0C2A6J4_PSEFL/44-248
..vSLQILLIMTALSFIPAAVILMTSFTRIIIVFSILRQALGLQQTPSNQILTGMALFLTLFIMAPVFDRVNKDA..LQP
YLAETLTAQQAVEKAQVPIKDFMLAQTRSSDLELFMRLSKRT...........DIATPDQAPLTILVPAFVTSELKTAFQ
IGFMIFIPFLIIDLVVASVLMAMGMMMLSPLIISLPFKIMLFVLVDGWALIIGTLASSFg....
>ur|UPI0005D0FDF3|UniRef100_UPI0005D0FDF3/18-220
..tAIQLLLLLTVLSLAPSILILFTCFTRIMIVLSFVRTSLATQHMPPNQVLIGLALFLTFFIMGPTFKEVHDEA..LVP
LFNNDINIEEAYERAEQPFREFMSKHTRQKDLALFLDYANI-...........KPTSVEEIPMTALVPAFAISEIKTAFQ
IGFMIFIPFLIIDMVVASILMSMGMMMLPPVMISLPFKILLFVLVDGWYLVVKSLLQSF.....
>ur|UPI00028DFDC1|UniRef100_UPI00028DFDC1/41-244
...PVQTLVFITSLTFIPAILLMMTSFTRIIIVFGLLRNALGTPSAPPNQVLLGLALFLTFFIMSPVIDKIYVDA..YQP
FSEEKISMQEALEKGAQPLREFMLHQTREADLGLFARLANTG...........PLQGPEAVPMRILLPAYVTSELKTAFQ
IGFTIFIPFLIIDLVIASVLMALGMMMVPPATIALPFKLMLFVLVDGWQLLVGSLAQSFy....
>up|A0A069PLX2|A0A069PLX2_9BURK/42-245
...SVQTMLLLTMLSFLPAMVLMMTSFTRIIIVLSLLRQALGTASTPPNQVLVGLALFLSFFVMSPVLDRAYNDA..YKP
FSEGTITMDQAMQRGVAPFKQFMLRQTRETDLALFAKISKAP...........PMNGPEDVPLSLLVPSFVTSELKTGFQ
IGFTIFIPFLIIDMVVASVLMSMGMMMVSPATIALPFKLMLFVLVDGWQLLIGSLAQSFv....
>up|A0A0F3K357|A0A0F3K357_9NEIS/42-245
...SLQMLLFMTALGFIPAMLLMTTAFTRIVIVLSLLRQAMGVTQSPPNQVILGLSLFLTLFVMGPTFDQVYNKA..WAP
FSDDKISFNQAVEEASKPMKAFMLSQTREKDLAFFIEISRSE...........KPATKADVSMKTLIPAYVISELKTAFQ
IGFMVFIPFMIIDLVVASILMAMGMMMVSPVTISLPFKLMLFVLVDGWTLLMGSLVQSFy....
>ur|UPI0005B1DFAF|UniRef100_UPI0005B1DFAF/45-246
...TLQVLALMTALSFLPAMVIMMTSFTRIIVVLGILRQAIGLQQSPSNQVLIGIALFMSFFIMSPVLDRINEEA..LQP
YLAETIGPKEALEKAEQPIHQFMLAQTRVKDLNTFMEIANVQ...........-VEKPTEVPLRVLIPAFVTSELKTAFQ
IGFMLFLPFLVIDLVVASILMAMGMMMLSPMLVSLPFKLMLFVMVDGWNLILGSLANSF.....
>up|A0A015M3U8|A0A015M3U8_9BACL/46-252
..sAVSLLLMITVLSIAPAILVLMTSFTRIVIVLGFVRTSLGTQQMPPNQVLIGLALFLTFFIMSPTLTQVNEVA..LQP
YMKGEISQTEALSAAAQPMKKFMASHTREKDLLLFLKYTGSE...........KPSSYEDIPLTVLVPAYAISELKTAFQ
MGFMIFIPFLVIDMVIASVLMAMGMMMLPPVMISLPFKILLFVLVDGWYLIVKSLLLSFntv..
>ur|UPI00054D2E4D|UniRef100_UPI00054D2E4D/33-235
...TLEIIFLLTVLSVAPAIVLTATCFTRLIIVFSFIRHAMGTQQMPPNQVLAALAIFLTVAIMAPIGKQINDEA..LQP
YLNEDIDYREALANAEEPMREFLFKHTREKDLSIFYSITGKD...........RPETREDVPTMLLIPAFVISELKTAFQ
IGFMIYIPFLILDMVVASILLSMGMMMLPPVMISMPFKVLLFVMVDGWNLLVGSLVNSF.....
>up|A4WBX8|A4WBX8_ENT38/41-244
...PVQTLVFITSLTFIPAILLMMTSFTRIIIVFGLLRNALGTPSAPPNQVLLGLALFLTFFIMSPVIDKIYADA..YQP
FSEDKISMQVALEKGAQPLREFMLRQTREADLALFARLANEG...........PIQGPEAVPMRILLPAYVTSELKTAFQ
IGFTIFIPFLIIDLVIASVLMALGMMMVPPATIALPFKIMLFVLVDGWQLLVGSLAQSFy....
>up|C2LHD3|C2LHD3_PROMI/52-255
...PVQTLIFITALGFIPAVLLMMTSFTRIIIVLGLLRNALGTPSAPPNQVVLGLALFMTFFIMAPVFDKIYQDA..YLP
FSEDKITFEQALDNGSQPLRQFMMQQTRETDLALFARLADAP...........AFETRDSVPMRILVPAYITSELKTAFQ
IGFMIFIPFLIIDLVVASVLMALGMMMVPPATVSLPFKLMLFVLVDGWQLILGSLAQSFf....
>ur|UPI0003902C6E|UniRef100_UPI0003902C6E/41-244
...PVQTLVFITSLTFIPAILLMMTSFTRIIIVFGLLRNALGTPSAPPNQVLLGLALFLTFFIMSPVIDKIYVDA..YQP
FSEEKISMQEALEKGAHPLREFMLRQTREADLGLFARLANTG...........PLQGPEAVPMRILLPAYVTSELKTAFQ
IGFTIFIPFLIIDLVIASVLMALGMMMVPPATIALPFKLMLFVLVDGWQLLVGSLAQSFy....
>up|B4EYM5|B4EYM5_PROMH/52-255
...PVQTLIFITALGFIPAVLLMMTSFTRIIIVLGLLRNALGTPSAPPNQVVLGLALFMTFFIMAPVFDKIYQDA..YLP
FSEDKITFEQALDNGSQPLRQFMMQQTRETDLALFARLADAP...........AFETRDSVPMRILVPAYITSELKTAFQ
IGFMIFIPFLIIDLVVASVLMALGMMMVPPATVSLPFKLMLFVLVDGWQLILGSLAQSFf....
>ur|UPI00067CA080|UniRef100_UPI00067CA080/19-222
...SVQTLVFITSLTFLPAILLMMTSFTRIIIVFGLLRNALGTPSAPPNQVLLGLALFLTFFIMSPVIDKIYVDA..YQP
FSEQKISMQEALDKGAQPLRAFMLRQTREADLALFARLANSG...........PLQGPEAVPMRILLPAYVTSELKTAFQ
IGFTIFIPFLIIDLVIASVLMALGMMMVPPATIALPFKLMLFVLVDGWQLLVGSLAQSFy....
>up|U5MVV4|U5MVV4_CLOSA/35-240
..sNIKILIFFTILSLLPSIVIMATSFTRIVVVFSFLKSAMGVQQAVPNQILTGLAIFLTLFIMNPVYSEMNTKA..IQP
YLQNSITQEQAIDEASKPLKEFLLKQTREKDLQLFIDINKVD..........qQNLTKENVPFTSLIPAFAISELKTAFQ
IGFLIYLPFLVIDMVVSSVLMAMGMFMLPPTMVSLPFKLILFVMVDGWYLLVKSLIQSFm....
>up|H0TA54|H0TA54_9BRAD/46-249
..rAIQLIALLTVLSIAPSILIMMTSFTRIVVVLSLLRTAMGTATAPPNSVIIALAMFLTAFVMGPVLQKSYDDG..VRP
LIENQIGVEDALQRASVPLRGFMQKNVREKDLKLFVDLSGEA...........PPATPDELSLRILVPAFMISELKRAFE
IGFLLFLPFLIIDLVVASVLMSMGMMMLPPVVVSLPFKLIFFVLVDGWSLVAGSLVQSY.....
>up|J1IRC4|J1IRC4_9PSED/41-244
..vSLQILLIMTALSFIPAFVMLMTSFTRIIIVFSILRQALGLQQTPSNQILTGMALFLTLFIMAPVFDKVNQQA..LQP
YLAEKMTAQDAIDKAQGPIKDFMLSQTRSSDLELFVRLSKRT...........DIASPDMAPLTILVPAFVTSELKTAFQ
IGFMIFIPFLIIDLVVASVLMAMGMMMLSPLIISLPFKIMLFVLVDGWALIIGTLAGSF.....
>ur|UPI0002CB0066|UniRef100_UPI0002CB0066/41-244
...PVQTLVFITSLTFIPAILLMMTSFTRIIIVFGLLRNALGTPSAPPNQVLLGLALFLSFFIMSPVIDKIYVDA..YQP
FSEEKISMQEALEKGAQPLREFMLRQTREADLGLFARLANTG...........PLQGPEAVPMRILLPAYVTSELKTAFQ
IGFTIFIPFLIIDLVIASVLMALGMMMVPPATIALPFKLMLFVLVDGWQLLVGSLAQSFy....
>up|A0A0M0F0N0|A0A0M0F0N0_9BACI/17-221
.stSVKLVLLMTVLSLAPSILILMTCFTRIIIVLSFVRTSLATQQMPPNQVLVGLALFMTFFVMAPTFQEVNEKA..LTP
LFNEEIDLEEAYEQTAIPFKEFMSAHTRQKDLALFLEYAKVD...........KPETIQDIPLTAFVPAFAISEIKTAFQ
IGFMIFIPFLVIDMVVASVLMSMGMMMLPPVMISLPFKILLFILVDGWYLVVKSLLQSF.....
>ur|UPI0004118295|UniRef100_UPI0004118295/46-249
..rAIQLIALLTVLSIAPSILIMMTSFTRIVVVLSLLRTAMGTATAPPNSVIIALAMFLTFFVMGPVLQKSYDEG..IRP
LVANQIGVEDALQRASVPLRGFMQKNVREKDLKLFLDLSGEP...........APATPDDLALRILVPAFMISELKRAFE
IGFLLFLPFLIIDLVVASVLMSMGMMMLPPATISLPFKLIFFVLVDGWSLVAGSLVQSY.....
>ur|UPI0004895D1E|UniRef100_UPI0004895D1E/56-259
..dNIKLLIVLTILTLLPSFIVMMTSFVRIIVVFGFLRNAIGTQQSPPNQVFIGLALFLTLFIMTPVYNEVNTKA..IQP
FLQNKITQNVAIEEGAKPLRKFMLNQTRQKDLKLFMEVAKVG...........DKITKDNAPLYIVVPSFIISELKTAFQ
IGFLLYIPFLIIDLVVASILMSMGMFMLPPVMVSLPFKLLLFVMVDGWYLLVKSLILSF.....
>up|A0A0C2EG00|A0A0C2EG00_9DELT/41-244
..tALQVLFVFTVLSVAPAILLMTTSFTRIVIVLGFVRNAMGTQQAPPNQVIIGLALFLTFFIMAPVFGEINERA..LQP
YMAEEIGFNEAVEEALIPMRGFMLGQTSEKDLALMIDISGRP...........APNNVEELATTTLIPAFMLSELKRAFQ
IGFLIYIPFLVIDMVIASVLMGMGMMMLPPIIISLPFKLLLFVLVDGWELVLASLVRSF.....
>up|A0A0H4S4T1|A0A0H4S4T1_ALCXX/5-221
..dPISLAVVLALLALVPLAAVMTTSFLKIAVVLTLVRNALGVQQVPPNMALYGLALILSAYVMGPVVMQIGDELraGTP
EPDRLEGILDAVARGAEPMRAFMLKNSRAEQRDFFLRTAR-Glwgeq......QARNLKEDDLLVLIPSFLLSELTAAFQ
IGFLLYLPFVIIDLIVSNILLAMGMMMVSPVTISMPLKLFLFVMVDGWTRLIQGLVLSY.....
>ur|UPI0001FB6A3B|UniRef100_UPI0001FB6A3B/41-244
...PVQTLVFITSLTFIPAILLMMTSFTRIIIVFGLLRNALGTPSAPPNQVLLGLALFLTFFIMSPVIDKIYVDA..YQP
FSEEKISMQEALEKGAQPLREFMLRQTREADLALFARLANTG...........PIQGPEVVPMRILLPAYVTSELKTAFQ
IGFTIFIPFLIIDLVIASVLMALGMMMVPPATIALPFKLMLFVLVDGWQLLVGSLAQSFy....
>up|B7USW2|B7USW2_ECO27/41-244
...PVQTLVFITSLTFIPAILLMMTSFTRIIIVFGLLRNALGTPSAPPNQVLLGLALFLTFFIMSPVIDKIYVDA..YQP
FSEEKISMQEALEKGAQPLREFMLRQTREADLGVFARLANTG...........PLQGPEAVPMRILLPAYVTSELKTAFQ
IGFTIFIPFLIIDLVIASVLMALGMMMVPPATIALPFKLMLFVLVDGWQLLVGSLAQSFy....
>up|V8RA62|V8RA62_9PSED/44-248
..vSLQILLIMTALSFIPAAVILMTSFTRIIIVFSILRQALGLQQTPSNQILTGMALFLTLFIMAPVFDRVNNDA..LQP
YLAETLTAQQAVEKAQVPIKDFMLAQTRTSDLELFMRLSKRT...........DIASPDQAPLTILVPAFVTSELKTAFQ
IGFMIFIPFLIIDLVVASVLMAMGMMMLSPLIISLPFKIMLFVLVDGWALIIGTLASSFg....
>up|R0GA77|R0GA77_9BURK/62-264
...PIQTMLLLTSLSFIPAALLMMTCFTRIVIVLSLLRQALGTQSTPPTQVLIGLSLFLTFFVMSPVFDRIYTEA..YQP
FAENRIQMMEALDKGAAPLKEFMLKQTRQSDLALYVKLSRGP...........ALQGPEDVPLRLLVPAFVTSELKTAFQ
IGFAIFIPFLIIDMVVASILMSMGMMMMSPAIVSLPFKLMLFVLVDGWQLLIGSLAQSF.....
>ur|UPI0006180CD6|UniRef100_UPI0006180CD6/17-221
.stSVKLLLMLTVLSIAPSILILMTCFTRIIIVLSFVRTALATQQMPPTQVLLGLSLFLTFFIMSPVLQEVNDEA..LTP
LFNEEINLEEAYTRASGPFKEFMSEQTRQKDLQLFLNYTQAE...........QPESIDDIPLTTLVPAFALSEIKTAFQ
IGFMIFIPFLVIDMIVASVLMSMGMMMLPPVMISLPFKILLFVLIDGWYLVIESLLQSF.....
>ur|UPI000477FEB3|UniRef100_UPI000477FEB3/47-250
...SIQTLLLLTSLTFLPAALLMMTAFTRIVIVLSLLRQAIGTVQAPPNQVVVGLALFLTFFVMSPTLDQIYQQA..YVP
FSQDQMTFNQAIDAGAKPLKAFMLKQTREKDLGLFIELSNSP...........KPNGPDDISMKALIPAYVTSELKTAFQ
IGFLVYIPFLIIDMVVASVLMSMGMMMISPVTISLPFKLMLFVLVDGWPLLIGSLVKSFy....
>up|N2JV01|N2JV01_ECOLX/41-244
...PVQTLVFITSLTFIPAILLMMTSFTRIIIVFGLLRNALGTPSAPPNQVLLGLALFLTFFIMSPVIDKIYVDA..YQP
FSEEKISMQEALEKGAQPLREFMLRQTREADLGLFARLANPG...........PLQGPEAVPMRILLPAYVTSELKTAFQ
IGFTIFIPFLIIDLVIASVLMALGMMMVPPATIALPFKLMLFVLVDGWQLLVGSLAQSFy....
>up|A0A085V3E4|A0A085V3E4_PSESX/42-245
..vSLQILLIMTALSFIPAFVMLMTSFTRIIIVFSILRQALGLQQTPSNQILTGMAIFLTLFIMAPVFDRVNQDA..LQP
YLAEKLTAQDAVAKAQVPIKDFMLAQTRTSDLELFMRLSKRT...........DIQSPEQAPLTILVPAFVISELKTAFQ
IGFMIFIPFLVIDLVVASVLMAMGMMMLSPLIISLPFKIMLFVLVDGWALIIGTLASSF.....
>up|A0A069P5M2|A0A069P5M2_9BURK/42-245
...SVQTMLLLTMLSFLPAMVLMMTSFTRIIIVLSLLRQALGTSSTPPNQVIVGLALFLSFFVMSPVLDKAYNDA..YKP
FSEGTIAMEQAMTRGVAPFKQFMLKQTRESDLALFARISKAP...........PMNGPEDVPLSLLVPSFVTSELKTGFQ
IGFTIFIPFLIIDMVVASVLMSMGMMMVSPSTIALPFKLMLFVLVDGWQLLIGSLAQSFv....
>ur|UPI0005307555|UniRef100_UPI0005307555/41-244
...PVQTLVFITSLTFIPAILLMMTSFTRIIIVFGLLRNALGTPSAPPNQVLLGLALFLTFFIMSPVIDKIYVDA..YQP
FSEEKISMQEALEKGAQPLREFMLRQTREADLGVFARLANTG...........PLQGPEAVPMRILLPAYVTSELKTAFQ
IGFTIFIPFLIIDLVIASVLMALGMMMVPPATIALPFKLMLFVLVDGWQLLVGSLAQSFy....
>up|A0A0F5K2J5|A0A0F5K2J5_9BURK/51-254
...SVQTLLVLTMLSFLPAMLLMMTSFTRIIIVLSLLRQAIGTTTTPPNQVLLGLALFLTFFIMSPVLDRAYQDA..YQP
FSTNQITFDQAIQRGGVPFKQFMLRQTRESDLALFAKIAKAP...........PMNGPDDVPMRLLLPAYATSEIKTGFQ
IGFTIFIPFLIIDLVVASVLMSMGMMMVSPATISLPFKLMLFVLVDGWNLLIGSLAQSFl....
>ur|UPI0005A8A393|UniRef100_UPI0005A8A393/24-226
...TLEMIQMFLILALAPSILIMTTCFTRIIIVLSFLRNALGLQQTPPNQVLIGMALFLSLFIMSPVLTQINEDA..YQP
YKEEQITQEQFVQRAAVPMKEFMLKQTKKDDLNLFLNLSKTE...........-IKSAEEAPLTVVIPAFMTSELRRAFL
IGFLIFIPFLIIDMVVSSTLMSMGMIMLPPAIISLPFKLLLFVLVDGWGLLFKTLVASFn....
>up|V5CV96|V5CV96_ENTCL/41-244
...PVQTLVFITSLTFLPAILLMMTSFTRIIIVFGLLRNALGTPSAPPNQVLLGLALFLTFFIMSPVIDKIYADA..YQP
FSENKISVDVALERGAQPLREFMLRQTRQADLALFARLANSA...........PIEGPEAVPMRILLPAYVTSELKTAFQ
IGFTIFIPFLIIDLVIASVLMALGMMMVPPATIALPFKLMLFVLVDGWQLLVGSLAQSFy....
>up|W3V2L9|W3V2L9_PHOTE/55-258
...PVQTLVFITALGFIPAALLMMTSFTRIIIVLGLLRNALGTPSAPPNQVLLGLTLFMTFFIMSPVFDKVYQDA..YLP
FSEDKISLETALENGAKPLRQFMLRQTRENDLALFARLADQP...........PFETAESVPMRVLMPAFITSELKTAFQ
IGFTLFIPFLIIDLVVASVLMALGMMMVPPATISLPFKLMLFVLVDGWQLLLGSLAQSFy....
>ur|UPI0003FBC095|UniRef100_UPI0003FBC095/44-248
..sSLSLLLLITVLSLAPAILVLMTSFTRIVIVLGFVRTSLGTQQMPPNQVLIGLALFLTLFVMSPTLSQVNQQA..LQP
YLKGEITQTDALAKAAVPMKEFMYKQTREKDLLLFMNYTKTE...........KPKTYQDIPITVLVPAFAMSELKTAFQ
MGFMIFIPFLVIDMVVASTLMAMGMMMLPPVMISLPFKILLFVLVDGWYLVVKSLLTSFq....
>up|A0A0A8HX16|A0A0A8HX16_CAMLA/39-243
..tTLNIVIVLTILALAPTIIFVMTSFLRLIVVFSFLRTALGTQTMPPNTILITLALILTFFIMEPVATKSYNEG..IKP
YIAEQIGYEEAFAKGVKPFKDFMLKNTREKDLALFYRIRNLE...........NPKTIDDVPLTVLVPAFMISELKTAFE
IGFLLFLPFLVIDMVVSSVLMSMGMMMLPPVMISMPFKLLIFVLVDGWNLLIQNLVKSFl....
>up|A0A0B5QK53|A0A0B5QK53_CLOBE/54-259
..sSIKILIFFTILALLPSIVIMMTSFTRIVVVFSFLKSAMGVQQAVPNQILTGLAIFLTLFIMNPVYNEVNTKA..IQP
YLENKITQDQAFEEASKPLKSFMLKQTREKDLELFVEIGGVD..........kENLTKENVSFTTLIPAFAISELKTAFQ
IGFLIYLPFLVIDMVVSSVLMSMGMFMLPPTMVSLPFKLILFVMVDGWYLLVKSLIQSFm....
>up|N2QP31|N2QP31_ECOLX/41-244
...PVQTLVFITSLTFIPAILLMMTSFTRIIIVFGLLRNALGTPSAPPNQVLLGLALFLTFFIMSPVIDKIYVDA..YQP
FSEEKISMQEALEKGAQPLREFMLRQTREADLGLFARLANTG...........PLQGPEAVPMRILLPAYVTSELKTAFQ
IGFTIFIPFLIIDLVIASVLMALGMMMVPPATIALPFKLMLFVLVDGWQLLVSSLAQSFy....
>ur|UPI0002C8B8D2|UniRef100_UPI0002C8B8D2/41-244
...PVQTLVFITSLTFIPAILLMMTSFTRIIIVFGLLRNALGTPSAPPNQVLLGLALFLTFFIMSPVIDKIYVDA..YQP
FSEEKISMQEALEKGAQPLREFMLRQTREADLGLFARLANTG...........PLQGPEAVPMRILLPAYVTSELKTAFQ
IGFTIFIPFLIIDLVIASVLMALGMMMVPPATIALPFKLMLFVLVDGWQLLVSSLAQSFy....
>up|A0A0B2DCI6|A0A0B2DCI6_9GAMM/59-264
..vSLQILLIMTALSFIPAFVMLMTSFTRIIIVFSILRQALGLQSTPSNQILLGLALFLTLFIMAPVFEKVNEQA..LQP
YLNEQIGAREAISRAEVPLKDFMLAQTRESDLDLFMRLSKRT...........DIATPADTPLTILVPAFVTSELKTAFQ
IGFMIFIPFLIIDLVVASILMAMGMMMLSPLIISLPFKIMLFVLIDGWSLIMGTLAASFgt...
>ur|UPI00042401EE|UniRef100_UPI00042401EE/48-251
..rAIQLIALLTVLSIAPSILIMMTSFTRIVVVLSLLRTAMGTATAPPNSVILALAMFLTFFVMGPVLQKSYDEG..IRP
LVANQISVEDALQRASVPLRGFMQKNVREKDLKLFLDLSREP...........PPATPDELALRILVPAFMISELKRAFE
IGFLLFLPFLIIDLVVASVLMSMGMMMLPPATISLPFKLIFFVLVDGWSLVAGSLVQSY.....
>ur|UPI00068B87B0|UniRef100_UPI00068B87B0/1-203
...-MQTLVFITSLTFIPAILLMMTSFTRIIIVFGLLRNALGTPSAPPNQVLLGLALFLTFFIMSPVIDKIYTDA..YQP
FSEDKISMQEALDKGAQPLREFMLRQTREADLALFARLSNTG...........EMQGPEAVPMRILLPAYVTSELKTAFQ
IGFTIFIPFLIIDLVIASVLMALGMMMVPPATIALPFKIMLFVLVDGWQLLVSSLAQSFy....
>up|W6QYV4|W6QYV4_PSEPS/55-260
..vSLQILLIMTALSFIPAFVMLMTSFTRIIIVFSILRQALGLQQTPSNQILVGLALFLTMFIMAPIFDRINTDA..LQP
YLNEEIIAQEALSRAEVPIRDFMLAQTRESDLALFVRLSKRT...........DLASVEDVPLTILVPAFVTSELKTAFQ
IGFMIFIPFLIIDMVVASILMAMGMMMLSPLIISLPFKIMLFVLVDGWALIMGTLAASFgt...
>up|A0A090HAP3|A0A090HAP3_9BURK/52-255
...SVQTMLLLTMLSFLPAMVLMMTSFTRIIIVLSLLRQALGTASTPPNQVLVGLALFLSFFVMSPVLDRAYNDA..YKP
FSEGTITMDQAMQRGVAPFKQFMLRQTRETDLALFAKISKAP...........PMNGPEDVPLSLLVPSFVTSELKTGFQ
IGFTIFIPFLIIDMVVASVLMSMGMMMVSPATIALPFKLMLFVLVDGWQLLIGSLAQSFv....
>up|A0A0D1DEM7|A0A0D1DEM7_VIBPH/6-225
..dELNLIVSLALLALIPFIAMMATSFVKLAVVFSMLRNALGVQQIPPNMALYGLAIILSIFIMAPVGFETYDYVkqHDI
SLEDSASVEGLIESGLQPYREFLKKHIRETEAIFFTDAAR-Tlwpqk......YVDRLESDSLLLLLPAFTVSELTRAFE
IGFLLYLPFIAIDLIVSNILLAMGMMMVSPMTISLPFKLLLFVLLDGWTKLTHGLVLSY.....
>ur|UPI0003A46543|UniRef100_UPI0003A46543/46-250
...IVQMVALITVLSLAPSILIMMTAFTRIVIVLSFLRSALGIQQVPPNTVLMSLAVFLTFFVMAPVFERSYNQG..IQP
LINQDIDETEAFRRTVAPLREFMLKHTSEKDLRLFMDMARIE...........NVTEAEQTPLHVLVPAFMISEIKRAFE
IGFLLFLPFLIIDMVVSSILMSMGMMMLPPTMVAIPFKIIFFVLVDGWYLIAGSLARSFgt...
>up|A8AF78|A8AF78_CITK8/41-244
...PVQTLVFITSLTFLPAILLMMTSFTRIIIVFGLLRNALGTPSAPPNQVLLGLALFLTFFIMSPVIDKIYVDA..WQP
FSEEKISMQEALEKGAQPLREFMLRQTREADLGLFARLANSG...........PLQGPEAVPMRILLPAYVTSELKTAFQ
IGFTIFIPFLIIDLVIASVLMALGMMMVPPATIALPFKLMLFVLVDGWQLLVGSLAQSFy....
>ur|UPI0002A40E9F|UniRef100_UPI0002A40E9F/41-244
...PVQTLVFITSLTFIPAILLMMTSFTRIIIVFGLLRNALGTPSAPPNQVLLGLALFLTFFIMSPVIDKIYVDA..YQP
FNEEKISMQEALEKGEQPLREFMLRQTREADLGLFARLANTG...........PLQGPEAVPMRILLPSYVTSELKTAFQ
IGFTIFIPFLIIDLVIASVLMALGMMMVPPATIALPFKLMLFVLVDGWQLLVGSLAQSFy....
>up|A0A0F3G8Z5|A0A0F3G8Z5_PSEPS/55-259
..vSLQILLIMTALSFIPAFVMLMTSFTRIIIVFSILRQALGLQQTPSNQILVGLALFLTMFIMAPIFDRINTDA..LQP
YLNEEIVAQEALSRAEVPIRDFMLAQTRESDLALFVRLSKRT...........DLASVEDVPLTILVPAFVTSELKTAFQ
IGFMIFIPFLIIDMVVASILMAMGMMMLSPLIISLPFKIMLFVLVDGWALIMGTLAASFg....
>ur|UPI0004BA21DA|UniRef100_UPI0004BA21DA/57-260
..tMIQLIALVTVLSLAPSILVMVTSFTRIVVVLSFLRSALGIQQTPPNSVLISLALFLTVFIMMPTLEQVYDDA..VIP
LVDQQIDEMEALDAAAAPVRSFMLGQVREQDLQLFMDMAEVE...........LTDDPQDVPMRALIPAFMISELKRAFE
IGFLLFLPFLIIDMTVASILMSMGMMMLPPVMISLPFKLIFFVMVDGWYLVAGSLVQSY.....
>ur|UPI0005300113|UniRef100_UPI0005300113/25-229
.stTLQLLFLLTILSIAPGILILMTSFTRIIIVLSFVRTGLGTQSMPPNQVLVGLALFLTFFIMAPIFSEINETA..LQP
YLDGEIGQEEAMDSAALPMKEFMAKHTREKDLALFYKYAELE...........KPESIAEIPLTSLIPAFAISELKTAFQ
IGFVIFIPFLIIDMVVASTLMAMGMMMLPPVMISLPFKILLFVLVDGWYLIIESLLLSF.....
>up|A0A024L0Q1|A0A024L0Q1_ECOLX/41-244
...PVQTLVFITSLTFIPAILLMMTSFTRIIIVFGLLRNALGTPSAPPNQVLLGLALFLTFFIMSPVIDKIYVDA..YQP
FSEEKISMQKALEKGAQPLREFMLRQTREADLGLFARLANTG...........PLQGPEAVPMRILLPAYVTSELKTAFQ
IGFTIFIPFLIIDLVIASVLMALGMMMVPPATIALPFKLMLFVLVDGWQLLVGSLAQSFy....
>up|U6ZAA9|U6ZAA9_9ENTR/54-257
...PIQTLVFITSLSFIPAVLLMMTCFTRIIIVLSLLRNALGTPTAPPNQVLLGLSLFLTFFVMSPVLNRIYDEA..YRP
FSEDKISMEVAIEKGSQPLREFMLRQTREADLALFTRLAQIP...........SLQGPEAVPIRVLVPAYVTSELKTAFQ
IGFTIFIPFLLIDLVVASVLMALGMMMVPPATISLPFKLMLFVLVDGWQLLLGSLAQSFy....
>ur|UPI00058E7763|UniRef100_UPI00058E7763/17-221
.stSVKMLLLLTVLSLAPAILILMTSFARIIIVLSFVRSALATQQMPPNQVLVGLALFLTFFIMAPTFQQVNDQA..LTP
LFNEEISLDEAYSKASVPFKEFMGNHTRQKDLELFLRYNNAD...........RPETMEDIPLTMMVPAFALSEIKTAFQ
MGFMVFIPFLVIDMIVASVLMSMGMMMLPPVMISLPFKILLFVLVDGWYLIVKSLLQSF.....
>up|A0A0F2KLA7|A0A0F2KLA7_9PROT/44-261
...IVQGIVLLTVLSVAPGLLIMVTCFTRIIVVLSLLRSALGLQQSPPNMVLVSLAMFLTFHIMGPVIDSAWQDG..LRP
LLNEQVTQEQGLERMIEPFRGFMASHVRERDLAAFAAFTARPkpegetq.gdeRPVTAESVDLRLLMPAFLLSELRRAFE
IGFLLFLPFLVIDMVVAAILMAMGMMMLPPVMIALPFKIIFFVLTDGWFLIAGSLIRSY.....
>ur|UPI0003FB37CF|UniRef100_UPI0003FB37CF/45-248
..rAIQLIALLTVLSIAPSILIMMTSFTRIVVVLSLLRTALGTATAPPNSVMIALAMFLTAFVMGPVLQKSYDDG..IKP
LVANQIGVEDALQRASVPLRGFMQKNVREKDLKLFMDLSGEP...........PPATPEEMSLRILVPAFMISELKRAFE
IGFLLFLPFLIIDLVVASVLMSMGMMMLPPVVVSLPFKLIFFVLVDGWALVAGSLVQSY.....
>up|U1U2F2|U1U2F2_PSEME/55-259
..vSLQILLIMTALSFIPAFVMLMTSFTRIIIVFSILRQALGLQQTPSNQILVGLALFLTMFIMAPIFDRINSDA..LQP
YLNEEIVAQEALSRAEVPIRDFMLAQTRESDLALFVRLSKRT...........DLASVEDVPLTILVPAFVTSELKTAFQ
IGFMIFIPFLIIDMVVASILMAMGMMMLSPLIISLPFKIMLFVLVDGWALIMGTLAASFg....
>up|A0A0B6RU04|A0A0B6RU04_BURGL/63-265
...SVQTMLLLTMLSFLPAIVLMMTSFTRIIIVLSLLRQALGTTTTPPNQVLVGLALFLTLFVMSPVIDRAYNDG..YKP
FSAGTLPMDQAVQRGLAPFKTFMLKQTREGDLALFAKIAKAP...........PMQGPEDVPLPLLVPAFVTSELKTGFQ
IGFTIFIPFLIIDLVVASVLMSMGMMMVSPTTISLPFKLMLFVLVDGWQLLIGSLAQSF.....
>ur|UPI00053EB86C|UniRef100_UPI00053EB86C/7-215
...ELGLILGLALLALVPFIAVMATSFIKMTVVFSLLRNALGVQQIPPNMAMYGLAIILSLYVMAPVGFATRDYLrnHDV
SLSDSASVERFLDEGMAPYRNFLKRQIQEREHTFFMESTR-Qvwpse......YAERLDPDSLLILLPAFTVSELTRAFE
IGFLIYLPFIAIDLIISNILLAMGMMMVSPMTISLPFKLLLFVLLDGWARLTHDLVISY.....
>up|A0A0D0KBY5|A0A0D0KBY5_PSEFL/44-248
..vSLQILLIMTALSFIPAAVILMTSFTRIIIVFSILRQALGLQQTPSNQILTGMALFLTLFIMAPVFDRVNNDA..LQP
YLAETLTAQQAVEKAQVPIKDFMLAQTRTSDLELFMRLSKRT...........DIATPDQAPLTILVPAFVTSELKTAFQ
IGFMIFIPFLIIDLVVASVLMAMGMMMLSPLIISLPFKIMLFVLVDGWALIIGTLASSFg....
>up|A0A099IK79|A0A099IK79_9BRAD/45-248
..rAIQLIALLTVLSIAPSILIMMTSFTRIVVVLSLLRTAMGTATAPPNSVIIALAMFLTFFVMGPVLQKSYDEG..IRP
LVANQIGVEDALQRASVPLRGFMQKNVREKDLKLFLDLSGEP...........PPATPDELALRILIPAFMISELKRAFE
IGFLLFLPFLIIDLVVASVLMSMGMMMLPPATISLPFKLIFFVLVDGWSLVAGSLVQSY.....
>ur|UPI0006883899|UniRef100_UPI0006883899/44-247
...PVQTLVLLTSLTFLPACLLLMTGFTRIIIVLGLLRSALGTQSTPPNQVLLGLALFLTFFVMSPVFNTVYEEA..WLP
LSEDKITMEAALPRAEQPFRAFMLEHTRESDLALFTRIAKHD...........NYATPQDVPLRILMPAFVTSELKTGFQ
IGFTVFIPFLIIDLVIASVLMALGMMMVPPATISLPFKLMLFVLVDGWQLVMGSLAQSFy....
>up|S6EPS4|S6EPS4_9CLOT/39-243
..dNIKLLIVLTILTLLPSIIIMMTCFTRIIVVFSFLKSALGAQQSIPNQILVGLALFLTVFIMSPIYTEVNDKA..FKP
YMENKISQEEAIEVGTKPIRDFMLKQTRQKDLELFIETSKMD..........kDKITKDNIPLQVVIPAFTISELKTAFQ
IGFLLFMPFLIIDMVVASVLMSMGMFMLPPVMVSLPFKLILFVMVDGWYLIVKSLVLSF.....
>up|A0A0C2A2T5|A0A0C2A2T5_PSEFL/44-248
..vSLQILLIMTALSFIPAAVILMTSFTRIIIVFSILRQALGLQQTPSNQILTGMALFLTLFIMAPVFDRVNNDA..LQP
YLAEKLTAQQAVEKAQVPIKDFMLAQTRSSDLELFMRLSKRT...........DIATPDAAPLTILVPAFVTSELKTAFQ
IGFMIFIPFLIIDLVVASVLMAMGMMMLSPLIISLPFKIMLFVLVDGWALIIGTLASSFg....
>ur|UPI00063E9119|UniRef100_UPI00063E9119/50-252
...TLQILLLMTILSLAPAIIILTTSFTRIIVVFHFLKQALGVQQMPPSQVLVGLALFLTFFIMSPVWDKINKDA..LQP
YLRNEITQAEAYEKAIEPLREFMFKQVREDDLALFVSLAKLP...........KPNNRNEIPTYVLIPAFAISELKIAFQ
IGFLIYVPFLMIDLIVASVLMSMGMIMLPPVMISLPFKILLFILIDGWHLVVQSLIQSF.....
>up|J0MZG0|J0MZG0_9CLOT/43-245
...TLEMIQMFLILALAPSILIMTTCFTRIIIVLSFLRNALGLQQTPPNQVLIGMALFLSLFIMSPVLTQINEDA..YQP
YKEEQITQEQFVQRAAVPMKEFMLKQTKKDDLNLFLNLSKTE...........-IKSAEEAPLTVVIPAFMTSELRRAFL
IGFLIFIPFLIIDMVVSSTLMSMGMIMLPPAIISLPFKLLLFVLVDGWGLLFKTLVASFn....
>up|F5REN2|F5REN2_METUF/46-249
...SIQTLLLLTSLSFLPAVLLMMTSFTRIIIVLSLMRQALGTQSSPPNQVLIGLAMFLTFFIMAPVGEQIYTQA..YLP
LSENRMSFEQALDVGSKPLKAFMLKQVREPDVELFMRLSNTP...........KVNSQDELPMRVVVPAYVTSELKTAFQ
IGFIVFIPFIIIDMVVASVLMSMGMMMMSPVIVSLPFKLMLFVLVDGWNLLLGTLVASFg....
>ur|UPI0006762FDE|UniRef100_UPI0006762FDE/22-225
..rAIQLIALLTVLSIAPSILIMMTSFTRIVVVLSLLRTAMGTATAPPNSVIIALAMFLTFFVMGPVLQKSYDEG..IRP
LVANQLGVEDALQRASVPLRGFMQKNVREKDLKLFLDLSREP...........PPATPDDLALRILVPAFMISELKRAFE
IGFLLFLPFLIIDLVVASVLMSMGMMMLPPATISLPFKLIFFVLVDGWSLVAGSLVQSY.....
>up|Q89I23|Q89I23_BRADU/45-248
..rAIQLIALLTVLSIAPSILIMMTSFTRIVVVLSLLRTAMGTATAPPNSVIIALAMFLTFFVMGPVLQKSYDEG..IRP
LVANQIGVEDALQRASVPLRGFMQKNVREKDLKLFLDLSGEP...........PPATPDELALRILIPAFMISELKRAFE
IGFLLFLPFLIIDLVVASVLMSMGMMMLPPATISLPFKLIFFVLVDGWSLVAGSLVQSY.....
>up|Q2T2N8|Q2T2N8_BURTA/73-275
...SVQTMLLLTMLSFLPAMLLMMTSFTRIIIVLSLLRQAIGTASTPPNQVLVGLALFLTLFVMSPVLDKAYTDA..YKP
FSEGTLQMDQAVQRGTAPFKTFMLKQTRETDLALFAKISKAA...........PMQGPEDVPLSLLVPAFVTSELKTGFQ
IGFTIFIPFLIIDMVVASVLMSMGMMMVSPATVSLPFKLMLFVLVDGWQLLIGSLAQSF.....
>ur|UPI0003BB35CD|UniRef100_UPI0003BB35CD/7-215
...ELGLILGLALLALVPFIAVMATSFIKMTVVFSLLRNALGVQQIPPNMAMHGLAIILSLYVMAPVGFATRDYLrnHDV
SLSDSASVERFLDEGMAPYRNFLKRQIQEREHTFFMESTR-Qvwpse......YAERLDPDSLLILLPAFTVSELTRAFE
IGFLIYLPFIAIDLIISNILLAMGMMMVSPMTISLPFKLLLFVLLDGWARLTHGLVISY.....
>up|A0A0C1Z139|A0A0C1Z139_9BURK/56-259
...SVQTMLLLTMLSFLPAMVLMMTSFTRIIIVLSLLRQALGTSSTPPNQVLVGLALFLSFFVMSPVLDRAYNDA..YKP
FSEGTIAMDQAMTRGVAPFKQFMLKQTRESDLALFARISKAP...........PMNGPEDVPLSLLVPSFVTSELKTGFQ
IGFTIFIPFLIIDMVVASVLMSMGMMMVSPSTIALPFKLMLFVLVDGWQLLIGSLAQSFv....
>ur|UPI0003BD40F1|UniRef100_UPI0003BD40F1/41-244
...SVQTLVFITSLTFLPAILLMMTSFTRIIIVFGLLRNALGTPSAPPNQVLLGLALFLTFFIMSPVIDKIYVDA..YQP
FSEQKISMQEALDKGAQPLRAFMLRQTRETDLALFARLANSG...........PLQGPEAVPMRILLPAYVTSELKTAFQ
IGFTIFIPFLIIDLVIASVLMALGMMMVPPATIALPFKLMLFVLVDGWQLLVGSLAQSFy....
>ur|UPI0004F164AE|UniRef100_UPI0004F164AE/30-233
...SVQTLVFITSLTFLPAILLMMTSFTRIIIVFGLLRNALGTPSAPPNQVLLGLALFLTFFIMSPVIDKIYVDA..YQP
FSEQKISMQEALDKGAQPLRAFMLRQTREADLALFARLANSG...........PLQGPEAVPMRILLPAYVTSELKTAFQ
IGFTIFIPFLIIDLVIASVLMALGMMMVPPATIALPFKLMLFVLVDGWQLLVGSLAQSFy....
>up|A0A0K0SZG5|A0A0K0SZG5_9PROT/51-254
...SLQTLILLTSLTFIPAAMLMMTGFTRIVIVLSLLRQALGTQSAPSNQVLIGLALFITFFVMGPVFDRIYTDA..YQP
LSESKITMQEALQRGVLPLKGFMLKQTRESDLAMFANMAHTE...........AIQTPEDVPLRILVPAFMTSELKTAFQ
IGFAIYIPFLIIDMVVASILMAMGMMMMSPSIVSLPFKLMLFVLVDGWQLILGSLAQSFv....
>up|A0A0H3J4L3|A0A0H3J4L3_CLOPA/50-253
..dNIKLLVMLTILTLLPSIIIMTTSFTRIVVVLGFLKNALGTQNAPPNQVIIGLALFLTFFIMMPTYTTINNNA..IQP
YLNNRINQQQAITEGERPLKEFMLKQTRRKDLQLFMDAAKMD...........PKTDTEHTPMHVVIPAFIISELKTAFI
IGFLLFIPFMIIDFVVASILMSMGMFMVPPAMVSLPFKILLFVMVDGWYLVVKSLISSF.....
>up|A0A060DEQ4|A0A060DEQ4_AZOBR/52-256
...IVQMVALITVLSLAPSILIMMTAFTRIVIVLSFLRSALGIQQVPPNTVLMSLAVFLTFFVMAPVFERSYNQG..IQP
LINQDIDETEAFRRTVAPLREFMLKHTSEKDLRLFMDMARIE...........NVTEAEQTPLHVLVPAFMISEIKRAFE
IGFLLFLPFLIIDMVVSSILMSMGMMMLPPTMVAIPFKIIFFVLVDGWYLIAGSLARSFgt...
>up|V0TXG1|V0TXG1_ECOLX/41-244
...PVQTLVFITSLTFIPAILLMMTSFTRIIIVFGLLRNALGTPSAPPNQVLLGLALFLTFFIMSPVIDKIYVDA..YQP
FSEEKISMQEALEKGAQPLREFMLRKTREADLGLFARLANTG...........PLQGPEAVPMRILLPAYVTSELKTAFQ
IGFTIFIPFLIIDLVIASVLMALGMMMVPPATIALPFKLMLFVLVDGWQLLVGSLAQSFy....
>up|A0A0F4SQ11|A0A0F4SQ11_PSEFL/44-248
..vSLQILLIMTALSFIPAFVMLMTSFTRIIIVFSILRQALGLQQTPSNQILTGMALFLTLFIMAPVFDRVNQDA..LQP
YLAEKLTAQDAVTKAQVPIKDFMLAQTRSSDLELFMRLSKRT...........DIASPDQAPLTILVPAFVTSELKTAFQ
IGFMIFIPFLIIDLVVASVLMAMGMMMLSPLIISLPFKIMLFVLVDGWALIIGTLASSFg....
>up|X5M694|X5M694_9PROT/46-249
..rIVQLVLLVAVLSLAPSILIMVTSFVRIAVVLSLLRTAMGVQQAPPNSVLISLALFLTAFVMAPVLQDSYRDG..VAP
YLADEISTEEAWDLSSGPFKDFMLSQVREEDLKLFIDLSDTA...........VPETPQATPIHVLIPAFMISELRRAFE
IGFLLFIPFIVIDLVVASVLMSMGMMMLPPIMISLPFKLIFFVLVDGWRLVAGSLVQSF.....
>ur|UPI0004B6D865|UniRef100_UPI0004B6D865/45-248
..rAIQLIALLTVLSIAPSILIMMTSFTRIVVVLSLLRTAMGTATAPPNSVIIALAMFLTFFVMGPVLQKSYDEG..IRP
LVANQIGVEDALQRASVPLRGFMQKNVREKDLKLFLDLSGEP...........PPATPDELALRILVPAFMISELKRAFE
IGFLLFLPFLIIDLVVASVLMSMGMMMLPPATISLPFKLIFFVLVDGWSLVAGSLVQSY.....
>up|V1I7H6|V1I7H6_SALET/32-235
...SVQTLVFITSLTFLPAILLMMTSFTRIIIVFGLLRNALGTPSAPPNQVLLGLALFLTFFIMSPVIDKIYVDA..YQP
FSEQKISMQEALDKGAQPLRAFMLRQTREADLALFARLANSG...........PLQGPEAVPMRILLPAYVTSELKTAFQ
IGFTIFIPFLIIDLVIASVLMALGMMMVPPATIALPFKLMLFVLVDGWQLLVGSLAQSFy....
>up|A0A087MEN1|A0A087MEN1_9PROT/40-243
..tSLNLVIVLTILTLAPSLVFMMTSFLRLLIVFSFLRQALGTQQMPPSQVMVSLAMILTFFIMEPVMKESYDVA..VKP
YLEEKMGYQEAFEKGAAPFKAFMIRNTREKDLALFFRIRNLE...........NPKNIEDVPMTVAMSAFMISELKTAFE
IGFLLYLPFLVIDMVVSSVLMAMGMMMLPPVMISLPFKLLIFVLVDGWNLLVQRLVESF.....
>up|A0A095FJQ3|A0A095FJQ3_BURML/45-247
...SVQTMLLLTMLSFLPAIVLMMTSFTRIIIVLSLLRQALGTTTTPPNQVLVGLALFLTLFVMSPVLDRAYTDG..YQP
FSAGTLPMDQAVQRGLAPFKTFMLKQTRESDLALFARIAKAP...........PMQGPEDVPLPLLVPAFLTSELKTGFQ
IGFTIFIPFLIIDLVVASVLMSMGMMMVSPTTISLPFKLMLFVLVDGWQLLIGSLAQSF.....
>up|A0A066THE5|A0A066THE5_9GAMM/41-244
...PVETLVFLTLLTFIPAILLLMTSFTRIIIVLGLLRNALGTQSAPPNQVILGISLFMTFFIMSPVIDKIYQEA..YVP
YSQNQITMQEGLTKATKPLQEFMLTHTRENDLALFVNMSHQN...........DIQTREDVPLKVLVPAFVVSELKTAFQ
IGFTIFIPFLVIDLVVASTLMALGMMMVPPATVSLPFKLMLFVLADGWHLLLGSLAQSFf....
>up|F4VWF3|F4VWF3_ECOLX/41-244
...PVQTLVFITSLTFIPAILLMMTSFTRIIIVFGLLRNALGTPSAPPNQVLLGLALFLTFFIMSPVIDKIYVDA..YQP
FSEEKISMQEALEKGVQPLREFMLRQTREADLGLFARLANTG...........PLQGPEAVPMRILLPAYVTSELKTAFQ
IGFTIFIPFLIIDLVIASVLMALGMMMVPPATIALPFKLMLFVLVDGWQLLVGSLAQSFy....
>ur|UPI0006875280|UniRef100_UPI0006875280/46-248
...TLQLMAVLTILSIAPSILIMTTAFIRIVVVLGFLRNAMSTQTTPPNMVIIGLSLFLTFYIMAPYWNQGYENG..LQP
YMAGQITQEEALDNVVEPIREFMFKQTREADLAMFVNLADAP...........RPNGPEDVSTFTLIPAFMISELKTAFQ
LGFMIYIPFIVIDMIVASTLMSMGMMMLPPVMISLPFKILLFVLVDGWHLLIKSLIISF.....
>ur|UPI00042777BB|UniRef100_UPI00042777BB/43-256
...LVQAVALITVLSVAPGLLVMVTSFTRIVVVLSLLRSALGLQQTPPNMVLVGLGLLLTAYIMAPTMDRAWTEG..VQP
LVDGQIVEEQALERTVEPFRAFMMTHVRPKDLEAFQSLANSLgqppagqsspsQPVAEQQPGLRTLIAAFVISELRRAFE
IGFMLFLPFLVIDMIVAAVLMAMGMMMLPPVVISLPFKIIFFVLVDGWLLVAQSLVRSY.....
>ur|UPI000464A675|UniRef100_UPI000464A675/43-246
..vSLQILLIMTALSFIPAFVMLMTSFTRIIIVFSILRQALGLQQTPSNQILTGMALFLTMFIMAPVFDRVNQDA..LQP
YLAEKITAQDAVAKAEVPIKDFMLAQTRSSDLELFMRLSKRT...........DIASPDQAPLTILVPAFVTSELKTAFQ
IGFMIFIPFLIIDLVVASVLMAMGMMMLSPLIISLPFKIMLFVLVDGWALIIGTLAGSF.....
>ur|UPI0005F78BA8|UniRef100_UPI0005F78BA8/17-221
.stSVKLLLMLTVLSLAPSILILMTCFTRIIIVLSFVRTALATQQMPPTQVLLGLALFLTFFIMSPVLQEVNDEA..LTP
LFNEEINLEEAYTLASGPFKDFMSEHTRQKDLQLFLDYTEAE...........QPESIEDIPLTTMVPAFALSEIKTAFQ
IGFMIFIPFLVIDMIVASVLMSMGMMMLPPVMISLPFKILLFVLIDGWYLVIESLLQSF.....
>ur|UPI0006A7A029|UniRef100_UPI0006A7A029/27-229
...TLQLLFLLTVLSLAPGILIMLTCFTRIVIVLSFVRTALGTQSMPPNQVLIGLALFLTFFVMAPVFTEVNETA..LQP
YLAGDMPQDEALDAAILPVKEFMAKHTREKDLALFFKYGQLE...........KPNSIEEIPLTALIPAFAISELKTAFQ
IGFVIFIPFLVIDMVVASTLMAMGMMMLPPVMISLPFKILLFVLVDGWYLIVESLLVSF.....
>up|H7EAN4|H7EAN4_SALHO/41-244
...SVQTLVFITSLTFLPAILLMMTSFTRIIIVFGLLRNALGTPSAPPNQVLLGLALFLTFFIMSPVIDKIYVEA..YQP
FSEQKISMQEALDKGAQPLRAFMLRQTREADLALFARLANSG...........PLQGPEAVPMRILLPAYVTSELKTAFQ
IGFTIFIPFLIIDLVIASVLMALGMMMVPPATIALPFKLMLFVLVDGWQLLVGSLAQSFy....
>up|D1B225|D1B225_SULD5/34-237
..tSMNLVLVLTILVLAPSLIFMMTSFLRLLIVFSFLRQALGTQQMPPSQVMVSLAMILTFFIMEPVMKESYDVA..IKP
YLAEKMSYQEAFEKGSAPFKAFMIRNTREKDLALFFRIRNLE...........NPKNIEDVPLTVAMPAFMISELKTAFE
IGFLLYLPFLVIDMVVSSVLMAMGMMMLPPAMISLPFKLLIFVLVDGWNLLVQRLVESF.....
>up|J5HZ12|J5HZ12_9FIRM/51-254
..aSMQLLAVLTVLSLAPAMLIMTTSFVRIVVVIGFLRNALSTQNVPPNQVVLALSLFLTFYIMAPYWGQANENG..IRP
YLDGQITQEQALENVVEPMRDFMFRQTRESDLALFVNLSDAE...........RPNSPDDVSTFTLIPAFIISELKTAFQ
IGFMIYIPFIVIDMIVASTLMSMGMMMLPPVMISLPFKILLFVMVDGWHLLIQSLIMSF.....
>ur|UPI000539ED54|UniRef100_UPI000539ED54/17-221
.stSVKLMLLLTVLTIAPSILILLTSFTRIVIVLSFVRTGLGTQQMPPNQVVIGLSLFLTFFIMAPTFNDVNNQA..LQP
LFNDEISLEEAYSQAALPFKEFMSKYTRQEDLALFLEYAEID...........APKSIEEIPMTTLVPAFTISELKTAFQ
IGFMIFIPFLVIDMVVASVLMSMGMMMLPPVMISLPFKILLFVLVDGWHLVVKSLLQTF.....
>up|A0A0M2Q8N4|A0A0M2Q8N4_BURGA/48-250
...SVQTMLLLTMLSFLPAIVLMMTSFTRIIIVLSLLRQALGTTTTPPNQVLVGLALFLTLFVMSPVLDRAYTDG..YQP
FSAGTLPMDQAVQRGLAPFKTFMLKQTRESDLALFARIAKAP...........PMQGPEDVPLPLLVPAFLTSELKTGFQ
IGFTIFIPFLIIDLVVASVLMSMGMMMVSPTTISLPFKLMLFVLVDGWQLLIGSLAQSF.....
>up|A0A075PKP8|A0A075PKP8_PSEFL/41-244
..vSLQILLIMTALSFIPAFVMLMTSFTRIIIVFSILRQALGLQQTPSNQILTGMALFLTLFIMAPVFDKVNQQA..LQP
YLAEKMTAQDAVQKAQGPIKDFMLSQTRSSDLELFVRLSKRT...........DILSPDQAPLTILVPAFVTSELKTAFQ
IGFMIFIPFLIIDLVVASVLMAMGMMMLSPLIISLPFKIMLFVLVDGWALIIGTLAGSF.....
>ur|UPI00040ABC50|UniRef100_UPI00040ABC50/45-248
..rAIQLIALLTVLSIAPSILVMMTSFTRIVVVLSLLRTALGTATAPPNSVMIALAMFLTAFVMGPVLQKSYDDG..IKP
LVANQIGVEEALQRASVPLRGFMQKNVREKDLKLFMDLSGEP...........PPATPDEMSLRILVPAFMISELKRAFE
IGFLLFLPFLIIDLVVASVLMSMGMMMLPPVVVSLPFKLIFFVLVDGWALVAGSLVQSY.....
>up|U1IQG9|U1IQG9_9BRAD/45-248
..rAIQLIALLTVLSIAPSILVMMTSFTRIVVVLSLLRTALGTATAPPNSVMIALAMFLTAFVMGPVLQKSYDDG..IKP
LVANQIGVEEALQRASVPLRGFMQKNVREKDLKLFMDLSGEP...........PPATPDEMSLRILVPAFMISELKRAFE
IGFLLFLPFLIIDLVVASVLMSMGMMMLPPVVVSLPFKLIFFVLVDGWALVAGSLVQSY.....
>up|J3CMX3|J3CMX3_9BRAD/47-250
..rAIQLIALLTVLSIAPSILIMMTSFTRIVVVLSLLRTAMGTATAPPNSVIIALAMFLTFFVMGPVLQKSYDDG..IRP
LVANQIGVEDALQRASVPLRGFMQKNVREKDLKLFLDLSGEP...........PPATPDELGLRILVPAFMISELKRAFE
IGFLLFLPFLIIDLVVASVLMSMGMMMLPPATISLPFKLIFFVLVDGWSLVAGSLVQSY.....
>ur|UPI0005A0C176|UniRef100_UPI0005A0C176/48-252
..vSLQILLIMTALSFIPAFVMLMTSFTRIIIVFSILRQALGLQSTPSNQVLIGLALFLTLFVMAPVFDKINANA..LQP
YLNEQIPAQEAISRAEVPLKAFMLAQTRQSDLELFVRLSKRT...........DIQSADATPLTILVPAFVTSELKTAFQ
IGFMIFIPFLIIDLVVSSVLMAMGMMMLSPLIISLPFKIMLFVLVDGWALIIGTLAGSFg....
>up|C1DAZ4|C1DAZ4_LARHH/46-249
...SLEMLLFLTSLTFIPALLLMMTAFTRIVIVLSLLRQAIGLMQSPPNQVIVGLSLFLTLFVMAPVFDQAYREA..WLP
YSDSQMNFMQAAEKGVQPFKGFMLKQTREKDLAFFVEIAREA...........PPATPADVSLKTLIPAFVVSELKTAFQ
IGFMVFIPFLIIDLVVASVLMAMGMMMVSPVIISLPFKLMLFVLVDGWTLLIGSLVQSFy....
>ur|UPI00025C32E5|UniRef100_UPI00025C32E5/50-252
...SVQTMLLLTMLSFLPAMLLMMTSFTRIIIVLSLLRQAIGTASTPPNQVLVGLALFLTLFVMSPVLDRAYNDA..YKP
FSEGTLQMDQAVQRGTAPFKAFMLKQTRETDLALFAKISKAA...........PMQGPENVPLSLLVPAFVTSELKTGFQ
IGFTIFIPFLIIDMVVASVLMSMGMMMVSPATVSLPFKLMLFVLVDGWQLLIGSLAQSF.....
>up|A0A0M3CVZ9|A0A0M3CVZ9_PSEPU/44-248
..vSLQILLIMTALSFIPAFVMLMTSFTRIIIVFSILRQALGLQQTPSNQILTGMALFLTLFIMAPVFDRVNQDA..LQP
YLAEKMTAQDAVAKAQVPIKDFMLAQTRTSDLELFMRLSKRT...........DIATPDQAPLTILVPAFVTSELKTAFQ
IGFMIFIPFLIIDLVVASVLMAMGMMMLSPLIISLPFKIMLFVLVDGWALIIGTLASSFg....
>ur|UPI0006922A54|UniRef100_UPI0006922A54/41-244
..dNIKILILLTVLTLLPSFIIMMTSFTRIAVVFSFLKGALGAQQSIPNQILIGLALFLTLFIMAPVYNEINDKA..LKP
YMEGTITQEVAVKEGSKPIREFMLKQTRQKDLKLFLEAANIE...........-EATKEDVPLYVVVPAFAISELKTAFQ
IGFLLYIPFLVIDLVVASVLMSMGMFMLPPVMVSLPFKLLLFVMVDGWYLLVKSMILSFa....
>ur|UPI00047664B1|UniRef100_UPI00047664B1/51-254
...SLQTLILLTSLTFIPAAMLMMTGFTRIVIVLSLLRQALGTQSAPSNQVLIGLALFITFFVMGPVFDRIYTDA..YQP
LSESKITMQEALQRGVLPLKGFMLKQTRESDLAMFANMAHTE...........TIQTPEDVPLRILVPAFMTSELKTAFQ
IGFAIYIPFLIIDMVVASILMAMGMMMMSPSIVSLPFKLMLFVLVDGWQLILGSLAQSFv....
>ur|UPI0006C08CB2|UniRef100_UPI0006C08CB2/47-250
...PVQTLVFITALGFIPAALLMMTSFTRIIIVLGLLRNALGTPSAPPNQVLLGLTLFMTFFIMSPVFDKVYQDA..YLP
FSEDKISLETALENGAKPLRQFMLRQTRENDLALFARLADQP...........PFETADSVPMRVLMPAFITSELKTAFQ
IGFTLFIPFLIIDLVVASVLMALGMMMVPPATISLPFKLMLFVLVDGWQLLLGSLAQSFy....
>up|A0A014M349|A0A014M349_9ENTR/40-243
...PVQTLVFITSLTFLPAILLMMTSFTRIIIVFGLLRNALGTPSAPPNQVLLGLALFLTFFIMGPVFDKIYQDA..YLP
FSEDKISMEVAIDKGAQPLREFMLRQTREADLALFARLANTP...........PLQGPEAVPMRILLPAYVTSELKTAFQ
IGFTVFIPFLIIDLVVASVLMALGMMMVPPATISLPFKLMLFVLVDGWQLLIGSLAQSFy....
>ur|UPI00040CB384|UniRef100_UPI00040CB384/46-249
..rAIQLIALLTVLSIAPSILIMMTSFTRIVVVLSLLRTAMGTATAPPNSVIIALAMFLTFFVMGPVLQKSYDEG..IRP
LVANQIGVEDALQRASVPLRGFMQKNVREKDLKLFLDLSGEP...........APATPDELALRILVPAFMISELKRAFE
IGFLLFLPFLIIDLVVASVLMSMGMMMLPPATISLPFKLIFFVLVDGWSLVAGSLVQSY.....
>up|A0A077P2M5|A0A077P2M5_XENBV/65-268
...PVQTLVFITALGFIPAALLMMTSFTRIIIVLGLLRNALGTPSAPPNQIMIGLALFMTFFIMSPVFDKVYQDA..YLP
FSEDKISLEAALDKGAQPLRQFMLRQTRQTDLALFARLADQD...........AFETADSVPIRVLVPAFITSELKTAFQ
IGFTLFIPFLIIDLVVASVLMALGMMMVPPATISLPFKLMLFVLVDGWQLLLGSLAQSFy....
>up|D3V7M7|D3V7M7_XENBS/65-268
...PVQTLVFITALGFIPAALLMMTSFTRIIIVLGLLRNALGTPSAPPNQIMIGLALFMTFFIMSPVFDKVYQDA..YLP
FSEDKISLEAALDKGAQPLRQFMLRQTRQTDLALFARLADQD...........AFETADSVPIRVLVPAFITSELKTAFQ
IGFTLFIPFLIIDLVVASVLMALGMMMVPPATISLPFKLMLFVLVDGWQLLLGSLAQSFy....
>up|A0A0F7LVG9|A0A0F7LVG9_PHOTE/47-250
...PVQTLVFITALGFIPAALLMMTSFTRIIIVLGLLRNALGTPSAPPNQVLLGLTLFMTFFIMSPVFDKVYQDA..YLP
FSEDKISLETALENGAKPLRQFMLRQTRENDLALFARLADQP...........PFETADSVPMRVLMPAFITSELKTAFQ
IGFTLFIPFLIIDLVVASVLMALGMMMVPPATISLPFKLMLFVLVDGWQLLLGSLAQSFy....
>ur|UPI000188FBC6|UniRef100_UPI000188FBC6/7-215
...ELGLILGLALLALVPLIAVMATSFIKMTVVFSLLRNALGVQQIPPNMAMYGLAIILSLYVMAPVGFATRDYLrnHDV
SLSDSASVERFLDEGMAPYRNFLKRQIQEREHTFFMESTR-Qvwpse......YAERLDPDSLLILLPAFTVSELTRAFE
IGFLIYLPFIAIDLIISNILLAMGMMMVSPMTISLPFKLLLFVLLDGWARLTHGLVISY.....
>up|A0A087FGP2|A0A087FGP2_9PSED/55-260
..vSLQILLIMTALSFIPAFVMLMTSFTRIIIVFSILRQALGLQQTPSNQILVGLALFLTMFIMAPIFDRINTDA..LQP
YLNEEIIAQEALSRAEVPIRDFMLAQTRESDLALFVRLSKRT...........DLASVEDVPLTILVPAFVTSELKTAFQ
IGFMIFIPFLIIDMVVASILMAMGMMMLSPLIISLPFKIMLFVLVDGWALIMGTLAASFgt...
>ur|UPI00039E7341|UniRef100_UPI00039E7341/17-222
.stSVRLLLLLTVLSLAPSILILMTSFTRILIVLSFVRTSLATQQMPPNQVLIGLALFMTFFIMAPTFQEVNEEA..LQP
LFEEEITLEEAYDNASIPIKEFMSKHTREKDLALFMNYAKIE...........RPETVQDIPLTTLVPAFAISELKTAFQ
MGFMIFVPFLVIDMAVASVLMSMGMMMLPPVMISLPFKILLFVLVDGWYLITHSLLDGFl....
>ur|UPI0005133942|UniRef100_UPI0005133942/41-244
...PVQTLVFITSLTFIPAILLMMTSFTRIIIVFGLLRNALGTPSAPPNQVLLGLALFLTFFIMSPVIDKIYVDA..YQP
FSEEKISMQEALEKGAQPLREFMLRRTREADLGLFARLANTG...........PLQGPEAVPMRILLPAYVTSELKTAFQ
IGFTIFIPFLIIDLVIASVLMALGMMMVPPATIALPFKLMLFVLVDGWQLLVGSLAQSFy....
>ur|UPI0003484499|UniRef100_UPI0003484499/38-241
...SVQTLVFITSLTFLPAILLMMTSFTRIIIVFGLLRNALGTPSAPPNQVLLGLALFLTFFIMSPVIDKIYVDA..YQP
FSEQKISMQEALDKGAQPLRAFMLRQTREADLALFARLANSG...........PLQGPEAVPMRILLPAYVTSELKTAFQ
IGFTIFIPFLIIDLVIASVLMALGMMMVPPATIALPFKLMLFVLVDGWQLLVGSLAQSFy....
>up|Q3KG14|Q3KG14_PSEPF/44-248
..vSLQILLIMTALSFIPAAVILMTSFTRIIIVFSILRQALGLQQTPSNQILTGMALFLTLFIMAPVFDRVNNDA..LQP
YLAEKLTAQQAVEKAQVPIKDFMLAQTRSSDLELFVRLSKRT...........DIATPDAAPLTILVPAFVTSELKTAFQ
IGFMIFIPFLIIDLVVASVLMAMGMMMLSPLIISLPFKIMLFVLVDGWALIIGTLASSFg....
>up|J2U0R8|J2U0R8_9ENTR/40-243
...PVQTLVFITSLTFIPAVLLMMTSFTRIIIVFGLLRNALGTPSAPPNQVLLGLALFLTFFIMAPTFDKIYSDA..YLP
FSQDKISMADAIDKGAQPLREFMLRQTREADLALFARLANTA...........PIEGPEAVPMRILLPAYVTSELKTAFQ
IGFTVFIPFLIIDLVVASVLMALGMMMVPPATISLPFKLMLFVLVDGWQLLVGSLAQSFy....
>up|A0A068YNI0|A0A068YNI0_9BURK/54-257
...SVQMLVLITSLSFLPALLLSMTSFTRILIVLGLLRTAIGTQSSPPNQVLVGLSLFLTFFVMSPVFDKVYTDA..YKP
FSENSLSAEKALERGVEPFKQFMLKQTREADLALFAKLAKID...........NMQGPEQVPLRILLPAYVISELKTAFQ
IGFTIFIPFLIIDLVVASVLMSMGMMMVPPATISLPFKLMLFVLVDGWQLLIGALAQSFy....
>up|W6M668|W6M668_9GAMM/8-215
...-FVLIASLALLSLAPFIAIMTTSFVKIVVVMFLVRNALGVQQIPPNMAVNGLAIILSIYIMAPVGFATYDLVgqNPP
SLANPAEIKTTLNNGAEPLRQFLLKHSNERERQFFVDSAA-Glwpee......QQKYATAESFLVLLPSFTVSELNRAFE
IGFLLYLPFVAIDLIVSNILLAMGMMMVSPMTISLPFKLLLFVLLDGWTRLIHGLVLSY.....
>up|U3BCK2|U3BCK2_PSEAC/45-250
..vSLQILLIMTALSFIPAFVMLMTSFTRIIIVFSILRQALGLQQTPSNQILIGLALFLTMFIMAPVFDRINQDA..LQP
YLNEQLPAQQAIARAEVPIKEFMLAQTRASDLELFVRLSKRT...........DIASPEQAPLTILIPAFVTSELKTAFQ
IGFMIFIPFLIIDMVVASILMAMGMMMLSPLIISLPFKIMLFVLIDGWALIMGTLAGSFgt...
>up|B1EQA6|B1EQA6_ESCAT/41-244
...PVQTLVFITSLTFIPAILLMMTSFTRIIIVFGLLRNALGTLSAPPNQVLLGLALFLTFFIMSPVIDKIYVDA..YQP
FSEEKISMQEALEKGAQPLREFMLRQTREADLALFARLANSG...........PLQGPEAVPMRILLPAYVTSELKTAFQ
IGFTIFIPFLIIDLVIASVLMALGMMMVPPATIALPFKLMLFVLVDGWQLLVGSLAQSFy....
>ur|UPI0006B530E3|UniRef100_UPI0006B530E3/79-281
..vTLQILALMTALGFLPAMVILMTSFTRIVVVMSILRQAMGLQQTPSNQVIIGIALFLTFFVMSPVIDKINTEA..VQP
YINEQITAKQALEKAEDPMRQFMLKQTRVKDLETFVNMSGST...........-ADDPQNVPLTVLIPAFITSELKTAFQ
IGFMLFLPFLIIDLVVASILMAMGMMMLSPMIVSLPFKLMLFVLVDGWNLILSTLAGSF.....
>ur|UPI0005552A3B|UniRef100_UPI0005552A3B/17-221
.stSVKLLLLFTVLSLAPSILILMTSFTRIMIVLSFVRTSLATQQMPPNQVLIGLSLFLTFFIMAPTFQEVNDEA..LTP
LFNEEINLEEAYTKASIPFKEFMSKQTRQKDLELFLEYSGAD...........RPESVKDIPLTSLVPAFALSEIKTAFQ
IGFMIFIPFLVIDMVVASVLMSMGMMMLPPVMISLPFKILLFVLVDGWYLVIKSLLQSF.....
>up|G2T3E9|G2T3E9_ROSHA/69-277
..tPIKALLVLTIISLAPSILIMMTSYTRIIIVLHFLRTAIGTQTAPPNQILVGLALFLTFFIMWPTFQQINEDA..IQP
LDNGDITIEEAYKAAETPIRDFMYGQTQEKDLHLFMDIDGEDy.pdq.....mTLELYYDVPMTTVIPAFIISELRYAFI
MGFLIYIPFIVIDMVVASVLMSMGMMMLPPTTISLPFKILLFILADGWNLVIGSVVKTF.....
>up|S9TP25|S9TP25_PAEAL/45-249
..sSISILLLITILSLAPAILVLMTSFTRIVVVLGFVRTSLGTQQMPPNQVLIGLALFLTLFVMSPTIGEVNQSA..LQP
YLKGELNQTQALEKASVPMKKFMFSHTREKDLLLFMKYTKTD...........KPKTYEDIPLTVLVPAFAISELKTAFQ
MGFMIFIPFLVIDMVVASTLMAMGMMMLPPVMISLPFKILLFVLVDGWYLVVKSLLMSFn....
>ur|UPI0003BCFAD1|UniRef100_UPI0003BCFAD1/41-244
...SVQTLVFITSLTFLPAILLMMTSFTRIIIVFGLLRNALGTPSAPPNQVLLGLALFLTFFIMSPVIDKIYVDA..YQP
FSEQKISMQEALDKGAQPLRAFMLRQTREADLALFARLANSG...........PLQGPEAVPMRILLPAYVTSELKTAFQ
IGFTIFIPFLIIDLVIASVLMALGMMMVPPATIALPFKLMLFVLVDGWQLLVGSLAQSFy....
>up|A0A0L2JKG3|A0A0L2JKG3_SALIN/41-244
...SVQTLVFITSLTFLPAILLMMTSFTRIIIVFGLLRNALGTPSAPPNQVLLGLALFLTFFIMSPVIDKIYVDA..YQP
FSEQKISMQEALDKGAQPLRAFMLRQTREADLALFARLANSG...........PLQGPEAVPMRILLPAYVTSELKTAFQ
IGFTIFIPFLIIDLVIASVLMALGMMMVPPATIALPFKLMLFVLVDGWQLLVGSLAQSFy....
>up|G5Q132|G5Q132_SALMO/41-244
...SVQTLVFITSLTFLPAILLMMTSFTRIIIVFGLLRNALGTPSAPPNQVLLGLALFLTFFIMSPVIDKIYVDA..YQP
FSEQKISMQEALDKGAQPLRAFMLRQTREADLALFARLANSG...........PLQGPEAVPMRILLPAYVTSELKTAFQ
IGFTIFIPFLIIDLVIASVLMALGMMMVPPATIALPFKLMLFVLVDGWQLLVGSLAQSFy....
>up|A0A0K1VR64|A0A0K1VR64_SALET/41-244
...SVQTLVFITSLTFLPAILLMMTSFTRIIIVFGLLRNALGTPSAPPNQVLLGLALFLTFFIMSPVIDKIYVDA..YQP
FSEQKISMQEALDKGAQPLRAFMLRQTREADLALFARLANSG...........PLQGPEAVPMRILLPAYVTSELKTAFQ
IGFTIFIPFLIIDLVIASVLMALGMMMVPPATIALPFKLMLFVLVDGWQLLVGSLAQSFy....
>ur|UPI0002BB190C|UniRef100_UPI0002BB190C/41-244
...SVQTLVFITSLTFLPAILLMMTSFTRIIIVFGLLRNALGTPSAPPNQVLLGLALFLTFFIMSPVIDKIYVDA..YQP
FSEQKISMQEALDKGAQPLRAFMLRQTREADLALFARLANSG...........PLQGPEAVPMRILLPAYVTSELKTAFQ
IGFTIFIPFLIIDLVIASVLMALGMMMVPPATIALPFKLMLFVLVDGWQLLVGSLAQSFy....
>up|Q1GZV2|Q1GZV2_METFK/47-249
...SIQTLILLTSLTFLPAALLMMTGFTRIIIVLSLLRQALGTQSSPPNQVLVGLALFLTFFVMGPVFERIYTEA..YQP
FDEERITMQEAMVRGSIPLKEFMLKQTRESDLALFFKMSRAD...........AVATPEEVPLRVLVPAFVTSELKTAFQ
IGFAIFIPFLIIDMVVASILMSMGMMMVSPAIVALPFKLMLFVLVDGWQLLLGSLAQSF.....
>up|A0A0M0Q189|A0A0M0Q189_SALCE/41-244
...SVQTLVFITSLTFLPAILLMMTSFTRIIIVFGLLRNALGTPSAPPNQVLLGLALFLTFFIMSPVIDKIYVDA..YQP
FSEQKISMQEALDKGAQPLRAFMLRQTREADLALFARLANSG...........PLQGPEAVPMRILLPAYVTSELKTAFQ
IGFTIFIPFLIIDLVIASVLMALGMMMVPPATIALPFKLMLFVLVDGWQLLVGSLAQSFy....
>up|A0A0L5FEB1|A0A0L5FEB1_SALET/41-244
...SVQTLVFITSLTFLPAILLMMTSFTRIIIVFGLLRNALGTPSAPPNQVLLGLALFLTFFIMSPVIDKIYVDA..YQP
FSEQKISMQEALDKGAQPLRAFMLRQTREADLALFARLANSG...........PLQGPEAVPMRILLPAYVTSELKTAFQ
IGFTIFIPFLIIDLVIASVLMALGMMMVPPATIALPFKLMLFVLVDGWQLLVGSLAQSFy....
>ur|UPI0002B95B1F|UniRef100_UPI0002B95B1F/41-244
...SVQTLVFITSLTFLPAILLMMTSFTRIIIVFGLLRNALGTPSAPPNQVLLGLALFLTFFIMSPVIDKIYVDA..YQP
FSEQKISMQEALDKGAQPLRAFMLRQTREADLALFARLANSG...........PLQGPEAVPMRILLPAYVTSELKTAFQ
IGFTIFIPFLIIDLVIASVLMALGMMMVPPATIALPFKLMLFVLVDGWQLLVGSLAQSFy....
>up|A0A0L2II37|A0A0L2II37_SALET/41-244
...SVQTLVFITSLTFLPAILLMMTSFTRIIIVFGLLRNALGTPSAPPNQVLLGLALFLTFFIMSPVIDKIYVDA..YQP
FSEQKISMQEALDKGAQPLRAFMLRQTREADLALFARLANSG...........PLQGPEAVPMRILLPAYVTSELKTAFQ
IGFTIFIPFLIIDLVIASVLMALGMMMVPPATIALPFKLMLFVLVDGWQLLVGSLAQSFy....
>ur|UPI0006881E57|UniRef100_UPI0006881E57/41-243
...-FQLVALLTVLSVAPGLLIMVTSFTRIAVVLSILRQALGTQTTPPNMVLISLAMFMTFFIMAPTFQQAWDDG..VAP
LIREDITEEQAFERTVEPFRAFMLHHVRPKDLELFAKFRGEK...........-AETVEQVSTWSLVPAFMISELRRAFE
IGFLIYLPFIVIDMVIASVLMSMGMMMLPPMMLAMPFKLIFFVLVDGWYLVVGSLLSSYst...
>ur|UPI000509993D|UniRef100_UPI000509993D/17-221
.stSVKLLLLFTVLSLAPSILILMTSFTRIMIVLSFVRTSLATQQMPPNQVLVGLSLFLTFFIMAPTFQEVNENA..LTP
LFNEEINLEEAYENAAVPFKEFMSKHTRQKDLELFLSYSGAE...........RPESIADIPMTSLVPAFALSEIKTAFQ
IGFMIFIPFLVIDMVVASVLMSMGMMMLPPVMISLPFKILLFVLVDGWYLVVKSLLESF.....
>up|A0A0J6HKQ4|A0A0J6HKQ4_9PSED/44-248
..vSLQILLIMTALSFIPAFVMLMTSFTRIIIVFSILRQALGLQQTPSNQILTGMALFLTMFIMAPVFDRVNQDA..LQP
YLAEKLSAQDAVTKAQVPIKDFMLAQTRSSDLELFMRLSKRT...........DIASPDQAPLTILVPAFVTSELKTAFQ
IGFMIFIPFLIIDLVVASVLMAMGMMMLSPLIISLPFKIMLFVLVDGWALIIGTLASSFg....
>ur|UPI0005578824|UniRef100_UPI0005578824/22-225
..nTLQIIFLLTILSLAPSILIMMTSFTRIIIVLSLLRNALGLQQSPPNQVLVGIALFLTLFIMMPVGQQINKEA..YQP
YINNEITFEQAKTNAIKPLRTFMLKNTENTSMKAFLKMAKIE...........KVETNDDIPTYVLIPAFIMSELKKAFM
MGFIIYLPFLVIDIIVSSTLMSMGMMMLPPTMLSLPLKLALFVMVDGWSLTVESLIRSF.....
>up|K8RDJ3|K8RDJ3_9BURK/50-253
...SVQTMLLLTMLSFLPAMVLMMTSFTRIIIVLSLLRQALGTTSTPPNQVLVGLALFLSFFVMSPVLDKAYTDA..YKP
FSEGQIAMDQAMTRGVAPFKQFMLKQTRESDLALFARISHAA...........PMNGPEDVPLSLLVPSFVTSELKTGFQ
IGFTIFIPFLIIDMVVASVLMSMGMMMVSPSTIALPFKLMLFVLVDGWQLLIGSLAQSFv....
>ur|UPI0006875925|UniRef100_UPI0006875925/35-238
..rALQIVALLTILSLAPSILIMVTSFTRIVVVLSLLRSALGLQTAPPNTVMIALALFLSAFIMAPTFQEAYDAG..VRP
LMEDTIDMEEAFVRASEPFHVFMRNQVRESDLALFQDLANMP...........APETPEEISLRVLVPAFMISELRRAFE
IGFLLYLPFIIIDLVIASLLMSMGMMMLPPVVISLPFKLIFFVLVDGWQLIAGSLVRSF.....
>up|J3EAY4|J3EAY4_9PSED/44-248
..vSLQILLIMTALSFIPAFVMLMTSFTRIIIVFSILRQALGLQQTPSNQILTGMALFLTMFIMAPVFDRVNQDA..LQP
YLAEKLTAQDAVTKAQVPIKDFMLAQTRSSDLELFMRLSKRT...........DIASPDQAPLTILVPAFVTSELKTAFQ
IGFMIFIPFLIIDLVVASVLMAMGMMMLSPLIISLPFKIMLFVLVDGWALIIGTLASSFg....
>up|A0A0J1DDW9|A0A0J1DDW9_9BURK/47-249
...PVQTLLLMTALTFIPAALLMMTSFTRIIIVLSLLRQALGTQTAPPNQVMVGLALFLTLFVMGPTFDRIYTEA..YVP
LQENRIQMGEAMDKAAAPLKGFMLKQTRQSDLALFVKISRTP...........ALQGPEDVPLRVLIPSFITSELKTAFQ
IGFAIFIPFLIIDMVVASVLMSMGMMMMSPAVISLPFKLMLFVLVDGWQLLLGSLSQSF.....
>ur|UPI0006B6847E|UniRef100_UPI0006B6847E/38-241
...PLQTLLFLTALTFLPAVLLMMTAFTRIVIVLSLLRQALGTVQSPPNQVIVGLSLFLTFFVMSPVLDKIYTQA..YLP
YNEQKITFNEGLDRAAVPLKDFMLKQTRQRDLAFFIEVSGAK...........QPNGPEDVSLRVLVPAYVTSELKTAFQ
IGFMVFIPFLIIDLVVASILMAMGMMMVSPVTLALPFKLMLFVLVDGWTLLMGSLVQSFy....
>up|A0A0A3KJI7|A0A0A3KJI7_BURPE/50-252
...SVQTMLLLTMLSFLPAMLLMMTSFTRIIIVLSLLRQAIGTASTPPNQVLVGLALFLTLFVMSPVLDRAYADA..YKP
FSEGTLQMDQAVQRGTAPFKAFMLKQTRETDLALFAKISKAA...........PMRGPEDVPLSLLVPAFVTSELKTGFQ
IGFTIFIPFLIIDMVVASVLMSMGMMMVSPATVSLPFKLMLFVLVDGWQLLIGSLAQSF.....
>ur|UPI0006C8301D|UniRef100_UPI0006C8301D/40-243
..vTIQVLALMTMLTFLPAMLMMMTSFTRIIIVFAILRQALGLQQTPSNQVMVGLALFLTFFIMTPVIEEVNQAA..VQP
YLNEELDTLGALKAAGEPFHRFMIHQTRENDLNLFLRISKSA...........PVESAEQVPFTVLVPAFVTSELKTAFQ
IGFMLFIPFLVIDLVVASVLMAMGMMMLSPVIISLPFKIMLFVLVDGWAMIIGTLAASF.....
>up|M4WWS3|M4WWS3_PSEDE/57-261
..vSLQILLIMTALSFIPAFVMLMTSFTRIIIVFSILRQALGLQSTPSNQVLIGLALFLTLFVMAPVFDKINANA..LQP
YLNEQIPAQEAISRAEVPLKAFMLAQTRQSDLELFVRLSKRT...........DIQSADATPLTILVPAFVTSELKTAFQ
IGFMIFIPFLIIDLVVSSVLMAMGMMMLSPLIISLPFKIMLFVLVDGWALIIGTLAGSFg....
>up|A0A061JTW1|A0A061JTW1_PSEST/52-257
..vSLQILLIMTALSFIPAFVMLMTSFTRIIIVFSILRQALGLQQTPSNQILIGLTLFLTLFIMAPVFERINQEA..LQP
YLSEQIPAQEAISRAEVPLKNFMLAQTRESDLELFVRLSRRT...........DIASPESAPMTILVPAFVTSELKTAFQ
IGFMIFIPFLIIDMVVASVLMAMGMMMLSPLIISLPFKIMLFVLVDGWGLIIGTLAGSFgt...
>up|J2XDD9|J2XDD9_9PSED/44-248
..vSLQILLIMTALSFIPAFVMLMTSFTRIIIVFSILRQALGLQQTPSNQILTGMALFLTLFIMAPVFDRVNQDA..LQP
YLAEKMTAQDAVAKAQVPIKDFMLAQTRTSDLELFMRLSKRT...........DIATPDQAPLTILVPAFVTSELKTAFQ
IGFMIFIPFLIIDLVVASVLMAMGMMMLSPLIISLPFKIMLFVLVDGWALIIGTLASSFg....
>ur|UPI0004957E09|UniRef100_UPI0004957E09/17-221
.stSVKLMLLLTVLSIAPSILILMTCFTRVVIVLSFVRTALATNTMPPNQVIIGLAMFLTFFIMAPTLQEVNKEA..LQP
LFNEEITLDEAYDNAATPFKEFMAKHTRQNDLDLFLSYRNQE...........MPEKIEDIPLTTLVPAYTISELKTAFQ
MGFMIFIPFLVIDMIVASVLMSMGMMMLPPVMISLPFKILLFVLVDGWSLVMKSLLQSF.....
>up|D2ZE57|D2ZE57_9ENTR/41-244
...PVQTLVFITSLTFIPAILLMMTSFTRIIIVFGLLRNALGTPSAPPNQVLLGLALFLTFFIMSPVIDKIYTDA..YQP
FSEDKISMEVALEKGAQPLREFMLRQTREADLALFARLANTG...........ELQGPEAVPMRILLPAYVTSELKTAFQ
IGFTIFIPFLIIDLVIASVLMALGMMMVPPATIALPFKIMLFVLVDGWQLLVSSLAQSFy....
>up|J2VDH1|J2VDH1_9ENTR/40-243
...PVQTLVFITSLTFIPAVLLMMTSFTRIIIVFGLLRNALGTPSAPPNQVLLGLALFLTFFIMAPTFDKIYSDA..YLP
FSQDKISMADAIDKGAQPLREFMLRQTREADLALFARLANTA...........PIQGPEAVPMRILLPAYVTSELKTAFQ
IGFTVFIPFLIIDLVVASVLMALGMMMVPPATISLPFKLMLFVLVDGWQLLVGSLAQSFy....
>ur|UPI000686D214|UniRef100_UPI000686D214/38-241
..vTLQIMALLTILTLAPSILIMTTSFVRIVVVIGFLRNALSTQNVPPNQVVIALSLFLTFYIMAPYWGQANEQG..LQP
YLAGQITQEQAVENVAAPMREFMFKQTRETDLALFVNLSDAE...........RPESQEDVSTLTLIPAFIISELKTAFQ
IGFMIYIPFIVIDMIVASTLMSMGMMMLPPTMISLPFKILLFVMVDGWHLLIKSLIVSF.....
>ur|UPI0002F0C5C0|UniRef100_UPI0002F0C5C0/52-255
...SVQTMLLLTMLSFLPAMVLMMTSFTRIIIVLSLLRQALGTTSTPPNQVLVGLALFLSFFVMSPVLDKAYTDA..YKP
FSEGQIAMDQAMTRGVAPFKQFMLKQTRESDLALFARISHAA...........PMNGPEDVPLSLLVPSFVTSELKTGFQ
IGFTIFIPFLIIDMVVASVLMSMGMMMVSPSTIALPFKLMLFVLVDGWQLLIGSLAQSFv....
>ur|UPI000579C910|UniRef100_UPI000579C910/41-244
...PVQTLVFITSLTFIPAILLMMTSFTRIIIVFGLLRNALGTPSAPPNQVLLGLSLFLTFFIMSPVIDKIYVDA..YQP
FSEEKISMQEALEKGAQPLREFMLRQTREADLALFARLANAG...........PIQGPEAVPMRILLPAYVTSELKTAFQ
IGFTIFIPFLIIDLVIASVLMALGMMMVPPATIALPFKLMLFVLVDGWQLLVGSLAQSFy....
>up|C6XAT2|C6XAT2_METGS/55-257
...SLQTLLLLTSLSFLPAVLLMMTGFTRIIIVLSLLRQALGTPTSPPNQVLVGLALFLTFFVMSPVMDKIYVEA..YQP
LSENKITLQEALEKGAAPLKTFMLKQTREADIALFMRISRSD...........AVDGPEQTPLRVLVPAFMTSELKTAFQ
IGFAIFIPFLIIDMVVASVLMSMGMMMVSPAIVALPFKLMLFVLVDGWQLVLGSLAESF.....
>up|K8WDC3|K8WDC3_9ENTR/43-246
...PVQTLLFLTLLGFIPAILLMMTSFTRIIIVLGLLRNALGTPSSPPNQVLLGLALFLTFFVMSPIIDRAYQEA..YQP
FNEDKISLEIAFDRGIAPFREFMLKQTREPDLALFARIAKID...........EIATGNDVPMRILIPAFITSELKTAFQ
IGFTLFIPFLIIDLVVASVLMALGMMMVSPATVSLPFKLMLFVLIDGWQLLLGSLSQSFf....
>up|S5NGB7|S5NGB7_SALBN/41-244
...SVQTLVFITSLTFLPAILLMMTSFTRIIIVFGLLRNALGTPSAPPNQVLLGLALFLTFFIMSPVIDKIYVDA..YQP
FSEQKISMQEALEKGAQPLRAFMLRQTREADLALFARLANSG...........PLQGPEAVPMRILLPAYVTSELKTAFQ
IGFTIFIPFLIIDLVIASVLMALGMMMVPPATIALPFKLMLFVLVDGWQLLVGSLAQSFy....
>ur|UPI00041E3FAA|UniRef100_UPI00041E3FAA/17-221
.stSVKLLLLLTVLSLAPSILILTTCFTRIVIVLSFVRTSLGTQQMPPNQVIIGLSLFLTFFIMSPVFSQVHKEA..LEP
LFDEKITLEEAYEKAAVPMKEFMSKQTRQKDLALFLEYTNAP...........RPDSIKDIPLSALVPAFAISEMKTAFQ
IGFMVFIPFLVIDMIVASVLMSMGMMMLPPVMIALPFKILLFVLVDGWNLVVKSLLLSF.....
>up|W1JQL3|W1JQL3_9BRAD/62-265
..rAIQLIALLTVLSIAPSILIMMTSFTRIVVVLSLLRTALGTATAPPNSVIIALAMFLTFFVMGPVLQKSYDEG..IRP
LVANQVGVEDALQRASVPLRGFMQKNVREKDLKLFLDLSGEP...........PPATPDDLALRILVPAFMISELKRAFE
IGFLLFLPFLIIDLVVASVLMSMGMMMLPPATISLPFKLIFFVLVDGWSLVAGSLVQSY.....
>up|A0A081RVJ5|A0A081RVJ5_PHOTE/55-258
...PVQTLVFITALGFIPAALLMMTSFTRIIIVLGLLRNALGTPSAPPNQVLLGLTLFMTFFIMSPVFDKVYQDA..YLP
FSEDKISLETALENGAKPLRQFMLRQTRENDLALFARLADQP...........PFETADSVPMRVLMPAFITSELKTAFQ
IGFTLFIPFLIIDLVVASVLMALGMMMVPPATISLPFKLMLFVLVDGWQLLLGSLAQSFy....
>ur|UPI00054BE41C|UniRef100_UPI00054BE41C/44-248
..vSLQILLIMTALSFIPAFVMLMTSFTRIIIVFSILRQALGLQQTPSNQILTGMALFLTLFIMAPVFDRVNQDA..LQP
YLAEKMTAQDAVAKAQVPIKDFMLAQTRTSDLELFMRLSKRT...........DIATPDQAPLTILVPAFVTSELKTAFQ
IGFMIFIPFLIIDLVVASVLMAMGMMMLSPLIISLPFKIMLFVLVDGWALIIGTLASSFg....
>up|A0A0F5L8C6|A0A0F5L8C6_9RHIZ/29-233
..rAVQLIGLITLLSLAPSILVMVTSFTRIVVVLSLLRTAIGLQTAPPNSVMVSLALFLTFFIMQPTLQQTYDLG..IAP
LMAGEIEITEAVELGSAPIHEFMRANVREKDLELFYDLTQEE...........PPAEPEEISMHLLVPAFMISELRRAFE
IGFLLFLPFVVIDMVVASVLMAMGMMMLPPVVISLPFKLIFFVLVDGWYLVAGSLVRSFv....
>up|K5XA40|K5XA40_9PSED/52-257
..vSLQILLIMTALSFIPAFVMLMTSFTRIIIVFSILRQALGLQQTPSNQILIGLTLFLTLFIMAPVFERINQEA..LQP
YLAEQIPAQEAITRAEGPLKAFMLAQTRESDLDLFMRLSRRT...........DIASPEAAPLTILVPAFVTSELKTAFQ
IGFMIFIPFLIIDMVVASVLMAMGMMMLSPLIISLPFKIMLFVLVDGWGLIIGTLAGSFgt...
>ur|UPI00048023A9|UniRef100_UPI00048023A9/79-285
..aPLRILLVLTVLSVAPFILLMMTSFTRIIVVLHFVRTALGTQTSPPNQVLLGLALFLTLFIMSPVMVQINDDA..IKP
FDAGEITQEEALERGMAPLREFMFKQTNRKDIKLFLEIQEKE..d......evSVENIDEIPSTVLIPAFMISELRAAFI
MGFLLYLPFIVIDMVVSSTLMSMGMMMLPPTTISMPFKLLLFVLADGWDLLIGQVVKTF.....
>up|A0A059L5X3|A0A059L5X3_9PSED/44-248
..vSLQILLIMTALSFIPAFVMLMTSFTRIIIVFSILRQALGLQQTPSNQILTGMALFLTLFIMAPVFDRVNQDA..LQP
YLAEKLTAQDAVAKAQVPIKDFMLAQTRSSDLELFMRLSKRT...........DIASPDQAPLTILVPAFVTSELKTAFQ
IGFMIFIPFLIIDLVVASVLMAMGMMMLSPLIISLPFKIMLFVLVDGWALIIGTLASSFg....
>ur|UPI00054274C7|UniRef100_UPI00054274C7/41-244
...PVQTLVFITSLTFIPAILLMMTSFTRIIIVFGLLRNALGTPSAPPNQVLLGLALFLTFFIMSPVIDKIYVDA..YQP
FSEEKISMQEALEKGAQPLREFMLRQTREADLGLFASLANTG...........PLQGPEAVPMRILLPAYVTSELKTAFQ
IGFTIFIPFLIIDLVIASVLMALGMMMVPPATIALPFKLMLFVLVDGWQLLVGSLAQSFy....
>ur|UPI00040DCAD5|UniRef100_UPI00040DCAD5/23-226
..tSLQLIFLITILSLAPAILILMTCFTRIVIVLSFVRMGLATQQMPPTQVLISLALFMTFFIMAPVFSEVNEEA..LTP
LLNGEMNQEEAFDEAAAPMKEFMSEHTREKDLSLFMGYAGME...........RPETLDDIPLTALVPAFAISELKTAFQ
IGFLIFIPFLVIDMIVASVLMSMGMMMLPPVMISLPFKILLFVLVDGWYLIVESLLTSY.....
>up|A0A0E0TZI7|A0A0E0TZI7_ECOLX/41-244
...PVQTLVFITSLTFIPAILLMMTSFTRIIIVFGLLRNALGTPSAPPNQVLLGLALFLTFFIMSPVIDKIYVDA..YQP
FSEEKISMQEALEKGAQPLREFMLRQIREADLGLFARLANTG...........PLQGPEAVPMRILLPAYVTSELKTAFQ
IGFTIFIPFLIIDLVIASVLMALGMMMVPPATIALPFKLMLFVLVDGWQLLVGSLAQSFy....
>up|Q29XV3|Q29XV3_CAMJU/28-232
..tTLNIVIVLTILALAPSIVFVMTSFLRLIVVFSFLRQAMGTQSMPPNTILVTLALILTFFIMEPVATKSYNEG..IKP
YLSEKIGYEEAFIKGAKPFKDFMLKNTREKDLALFYRIRNLP...........NPKTIDDVPLTVLVPAFMISELKTAFE
IGFLIYQPFLVIDMVVSSVLMAMGMMMLPPTMISLPFKLLIFVLVDGWNLLVQRLVESFv....
>ur|UPI0004B794B3|UniRef100_UPI0004B794B3/44-248
..vSLQILLIMTALSFIPAFVMLMTSFTRIIIVFSILRQALGLQQTPSNQILTGMALFLTMFIMAPVFDRVNQDA..LQP
YLAEKLTAQDAVTKAQVPIKDFMLAQTRSSDLELFMRLSKRT...........DIASPDQAPLTILVPAFVTSELKTAFQ
IGFMIFIPFLIIDLVVASVLMAMGMMMLSPLIISLPFKIMLFVLVDGWALIIGTLASSFg....
>up|J4RKJ0|J4RKJ0_9BURK/50-252
...SVQTMLLLTMLSFLPAMVLMMTSFTRIIIVLSLLRQALGTATTPPNQVLVGLALFLTFFVMSPVLDRAYTDG..YKP
FSDGTLSMEQAVQRGVAPFKGFMLKQTRETDLALFAKISKAA...........PMQGPEDVPLSLLVPAFVTSELKTGFQ
IGFTIFIPFLIIDMVVASVLMSMGMMMVSPSTVSLPFKLMLFVLVDGWQLLIGSLAQSF.....
>up|A0A0B7D8H8|A0A0B7D8H8_PSEFL/44-248
..vSLQILLIMTALSFIPAAVILMTSFTRIIIVFSILRQALGLQQTPSNQILTGMALFLTMFIMAPVFDRVNKDA..LQP
YLAETLTAQQAVEKAQVPIKDFMLAQTRTSDLELFMRLSKRT...........DIATPDQAPLTILVPAFVTSELKTAFQ
IGFMIFIPFLIIDLVVASVLMAMGMMMLSPLIISLPFKIMLFVLVDGWALIIGTLASSFg....
>up|H6SJ50|H6SJ50_RHOPH/49-251
...-FQLVALLTVLSVAPGLLIMVTSFTRIAVVLSILRQALGTQTTPPNMVLISLAMFMTFFIMAPTFQQAWDDG..VAP
LIREDITEEQAFERTVEPFRAFMLHHVRPKDLELFAKFRGEK...........-AETVEQVSTWSLVPAFMISELRRAFE
IGFLIYLPFIVIDMVIASVLMSMGMMMLPPMMLAMPFKLIFFVLVDGWYLVVGSLLSSYst...
>ur|UPI0004B60589|UniRef100_UPI0004B60589/54-258
..nTISIILMLTVLSLAPAILVLMTSFTRIVIVLGFVRTSLGTQQMPPNQVLIGLALFLTLFVMSPTLGEINKTA..LQP
YMKHEITQSQALEKAAVPLKQYMGRQVREKDLQLFLDYSKAP...........KPAGIEDTPLTALVPAYAISELKSAFQ
MGFMIFIPFLVIDMVIASVLMSMGMMMLPPVMISLPFKILLFILVDGWYLVVKSLLLSFn....
>up|A0A0F4V8Y4|A0A0F4V8Y4_PSEFL/44-248
..vSLQILLIMTALSFIPAFVMLMTSFTRIIIVFSILRQALGLQQTPSNQILTGMALFLTLFIMAPVFDRVNQDA..LQP
YLAEKLTAQDAVAKAQVPIKDFMLAQTRSSDLELFMRLSKRT...........DIASPDQAPLTILVPAFVTSELKTAFQ
IGFMIFIPFLIIDLVVASVLMAMGMMMLSPLIISLPFKIMLFVLVDGWALIIGTLASSFg....
>up|L2XKN3|L2XKN3_ECOLX/41-244
...PVQTLVFITSLTFIPAILLMMTSFTRIIIVFGLLRNALGTPSAPPNQVLLGLALFLTFFIMSPVIDKIYVNA..YQP
FSEEKISMQEALEKGAQPLREFMLRQTREANLGLFARLANTG...........PLQGPEAVPMRILLPAYVTSELKTAFQ
IGFTIFIPFLIIDLVIASVLMALGMMMVPPATIALPFKLMLFVLVDGWQLLVGSLAQSFy....
>ur|UPI000402E683|UniRef100_UPI000402E683/42-245
..vSLQILLIMTALSFIPAFVMLMTSFTRIIIVFSILRQALGLQQTPSNQILTGMALFLTMFIMAPVFDRVNQDA..LQP
YLAETMTAQDAIAKAQVPIKDFMLAQTRTSDLELFMRLSKRT...........DIASPDQAPLTILVPAFVISELKTAFQ
IGFMIFIPFLVIDLVVASVLMAMGMMMLSPLIISLPFKIMLFVLVDGWALIVGTLASSF.....
>up|A0A0J6REI2|A0A0J6REI2_9NEIS/43-246
...SLQMLLFMTGLTFIPAMMLMMTAFTRIIIVMSLLRQAMGTMQSPPNQVIVGLSLFLTLFVMGPTFDQVYAKA..WVP
FSDDKITLQQAVDEASKPMKAFMLRQTREKDLAFFIEISQSE...........KPQTKADVSMKTLVPAYVISELKTAFQ
IGFMVFIPFLIIDLVVASILMAMGMMMVSPVTISLPFKLMLFVLVDGWTLLMGSLVQSFy....
>up|A0A0F7EHY8|A0A0F7EHY8_BRELA/13-216
..sTIQLLLMFTVLALAPSILILMTCFTRIVVVLSFVRTALATQQMPPNQVIVGMALFLTFFVMAPTFQTINDTA..VKP
FMQGKITEQQALDKAVTPLKSFMLKQTRQKDLALFLQYSKSE...........KPKSVEDVSLVALVPAFAISELKTAFQ
IGFMLFIPFLVIDMIVASILMGMGMMMLPPVMISLPFKILLFIMVDGWYLVVKSLFLSF.....
>ur|UPI000645F63B|UniRef100_UPI000645F63B/52-256
.snTVTLLLLLTVLSLAPSFLILMTSFTRIVIVLGFVRTSLGTQQMPPNQVLIGLALFLTFFIMSPTLGEVNQTA..LQP
YLKGEINQTQAFEKASLPMKKFMFKHTRQKDLKLFLDYTKAK...........APTGVEDIPITSLVPAYAISELKSAFQ
MGFMIFIPFLVIDMVVSSTLMAMGMMMLPPVMISLPFKILLFILVDGWYLVVRSLLLSY.....
>ur|UPI0003099C19|UniRef100_UPI0003099C19/43-246
...SLQMLLFMTGLTFIPAMMLMMTAFTRIIIVMSLLRQAMGTMQSPPNQVIVGLSLFLTLFVMGPTFDQVYAKA..WVP
FSDDKITLQQAVDEASKPMKAFMLRQTREKDLAFFIEISQSE...........KPQTKADVSMKTLVPAYVISELKTAFQ
IGFMVFIPFLIIDLVVASILMAMGMMMVSPVTISLPFKLMLFVLVDGWTLLMGSLVQSFy....
>ur|UPI00064A0225|UniRef100_UPI00064A0225/48-250
...SVQTMLLLTMLSFLPAIVLMMTSFTRIIIVLSLLRQALGTSTTPPNQVLVGLALFLTLFVMSPVLDRAYTDG..YQP
FSAGTVPMDQAVQRGLAPFKTFMLKQTRESDLALFARISKAP...........PMQGPEDVPLPLLVPAFLTSELKTGFQ
IGFTIFIPFLIIDLVVASVLMSMGMMMVSPTTISLPFKLMLFVLVDGWQLLIGSLAQSF.....
>ur|UPI0005BB451C|UniRef100_UPI0005BB451C/43-246
...SLQMLLFMTGLTFIPAMMLMMTAFTRIIIVMSLLRQAMGTMQSPPNQVIVGLSLFLTLFVMGPTFDQVYAKA..WVP
FSDDKITLQQAVDEASKPMKAFMLRQTREKDLAFFIEISQSE...........KPQTKADVSMKTLVPAYVISELKTAFQ
IGFMVFIPFLIIDLVVASILMAMGMMMVSPVTISLPFKLMLFVLVDGWTLLMGSLVQSFy....
>up|A0A0H5B6Y2|A0A0H5B6Y2_BLAVI/71-274
..rAVQLIALLSVMSLAPSLLVMATSFTRIVVVLSLLRSAIGTGTAPPNAVMISLALFLTAFVMAPTFEQAWEGG..IKP
LTRNEISLEQAFERGTAPFKTFMLKNVREKDLALFMDLAGPE...........RPAGPEQVSLRVLLPAFMISELKRAFE
IGFLLFVPFLVIDLVVASILMSMGMMMLPPIVVSLPFKLIFFVLVDGWNLVAGSLVKSY.....
>up|A0A0A1PZ75|A0A0A1PZ75_9BACT/56-259
..rVIQLVGLITVLSVAPSILIMVTSFVRISVVLSLLRTAIGTQTAPPNAVIVGLSLFLTGFVMAPVFQQSYDNG..LKP
LIDNQIDIRQAFERGSTPFRDFMLKHVREKDLALFQQLANEP...........APATPQEVSFRVLVPSFMISELRRAFE
IAFLLFVPFLVIDLVVASVLMSMGMMMLPPVTVSLPFKLIFFVLVDGWNLVAGSLVRSF.....
>ur|UPI000481D8FD|UniRef100_UPI000481D8FD/44-248
..vSLQILLIMTALSFIPAFVMLMTSFTRIIIVFSILRQALGLQQTPSNQILTGMALFLTLFIMAPVFDRVNQDA..LQP
YLAEKLTAQDAVAKAQVPIKDFMLAQTRSSDLELFMRLSKRT...........DIASPDQAPLTILVPAFVTSELKTAFQ
IGFMIFIPFLIIDLVVASVLMAMGMMMLSPLIISLPFKIMLFVLVDGWALIIGTLASSFg....
>up|J3EEQ7|J3EEQ7_9PSED/44-248
..vSLQILLIMTALSFIPAFVMLMTSFTRIIIVFSILRQALGLQQTPSNQILTGMALFLTLFIMAPVFDRVNQDA..LQP
YLAEKLTAQDAVAKAQVPIKDFMLAQTRSSDLELFMRLSKRT...........DIASPDQAPLTILVPAFVTSELKTAFQ
IGFMIFIPFLIIDLVVASVLMAMGMMMLSPLIISLPFKIMLFVLVDGWALIIGTLASSFg....
>up|D7CM13|D7CM13_SYNLT/54-258
.sqALQILALLTILSLAPAILILLTSFTRIIVVLSFVRSALATQQMPPNQILVGLALFLTFFVMAPTWKEVNEKA..LQP
YFQGEITQDQAFTRGMAPLRTFMFKQTREKDLALFVKMAKIQ...........RPRTYGDVPNYVLIPAFVISELKTAFE
IGFIIFVPFLVIDMVVSSALMSMGMLMLPPMMISLPFKILLFVLVDGWNLVVNSLLMSF.....
>ur|UPI0006BFEDC5|UniRef100_UPI0006BFEDC5/5-221
..dPISLAVVLALLALVPLAAVMTTSFLKIAVVLTLVRNALGVQQVPPNMALYGLALILSAYVMGPVVMQIGDELraGAR
QPDRLEGILDAVARGAEPMRGFMLKNSRPEQRDFFLRTAR-Glwgeq......QARNLKEDDLLVLIPSFLLSELTAAFQ
IGFLLYLPFVIIDLIVSNILLAMGMMMVSPVTISMPLKLFLFVMVDGWTRLIQGLVLSY.....
>ur|UPI00048F729C|UniRef100_UPI00048F729C/44-248
..vSLQILLIMTALSFIPAFVMLMTSFTRIIIVFSILRQALGLQQTPSNQILTGMALFLTLFIMAPVFDRVNQDA..LQP
YLAEKLSAQDAVAKAQVPIKDFMLAQTRSSDLELFMRLSKRT...........DIATPDQAPLTILVPAFVTSELKTAFQ
IGFMIFIPFLIIDLVVASVLMAMGMMMLSPLIISLPFKIMLFVLVDGWALIIGTLASSFg....
>ur|UPI00054D6CB8|UniRef100_UPI00054D6CB8/40-243
...PVQTLVFITSLTFLPAILLMMTSFTRIIIVFGLLRNALGTPSAPPNQVLLGLALFLTFFIMGPVFDKIYDEA..YLP
FSQDKISMQVAIDKGAQPLREFMLRQTREADLALFARLANTP...........PLQGPEAVPMRILLPAYVTSELKTAFQ
IGFTVFIPFLIIDLVVASVLMALGMMMVPPATISLPFKLMLFVLVDGWQLLVGSLAQSFy....
>up|U7R0G6|U7R0G6_PHOTE/55-258
...PVQTLVFITALGFIPAALLMMTSFTRIIIVLGLLRNALGTPSAPPNQVLLGLTLFMTFFIMSPVFDKVYQDA..YLP
FSEDKISLETALENGTKPLRQFMLRQTRENDLALFARLADQP...........PFETADSVPMRVLMPAFITSELKTAFQ
IGFTLFIPFLIIDLVVASVLMALGMMMVPPATISLPFKLMLFVLVDGWQLLLGSLAQSFy....
>ur|UPI0004668019|UniRef100_UPI0004668019/45-248
..rAIQLIALLTVLSIAPSILIMMTSFTRIVVVLSLLRTAMGTATAPPNSVIIALAMFLTAFVMGPVLQKSYDDG..IRP
LVANEITVEEALQRASVPLRAFMQKNVREKDLRLFMDLSGEP...........APPTPEEMSLRILVPAFMISELKRAFE
IGFLLFLPFLIIDLVVASVLMSMGMMMLPPAVVSLPFKLIFFVLVDGWSLVAGSLVQSY.....
>ur|UPI000419C1B3|UniRef100_UPI000419C1B3/52-258
..vTLQILLIMTALSFIPAFVMLMTSFTRIIIVFSILRQALGLQQTPSNQILVGLAIFLTLFIMAPVFEQVNRDA..LQP
YLNQQLTAQDAIARAEVPLKDFMLAQTRESDLELFVRLSRRT...........DIPSADAAPLTILVPAFVTSELKTAFQ
IGFMIFIPFLIIDMVVASVLMAMGMMMLSPLIVSLPFKIMLFVLVDGWGLIIGTLAGSFgtl..
>ur|UPI0006933756|UniRef100_UPI0006933756/39-242
...SLQTLLLLSSLAFLPALLLGMTCFTRIIIVLSLLRTAIGTQSTPPNQVLLGLALFMTFFIMSPVIDRVHEQA..WVP
FSEDQISLEQAMKQGSQPFREFMFAQTRETDLALFARMADAD...........EMQGPEDVPMRLLVPAFMTSELKTAFQ
IGFSIFIPFLIIDLVVASVLMALGMMMVPPATISLPFKLMLFVLVDGWNLLIGSLAQSFy....
>up|A0A0M2VUL1|A0A0M2VUL1_9BACL/36-240
..sSLSLILLITILSVAPAILVLMTSFTRIVIVLGFVRTSLGTQMTPPNQVLIGLALFLTLFVMAPTFSSMNETA..LQP
YLKGEISQTEALQKAQEPMKKFMFSHTREKDLLLFMKYTGEE...........KPETYQDIPLTVLVPAFAISELKTGFQ
MGFMIFIPFLIIDIVVASVLMAMGMMMLPPVMISLPFKILLFVLVDGWYLVVKSLLMSFn....
>up|A0A095UXQ2|A0A095UXQ2_9BURK/6-222
..dPISLAVVLALLALVPLAAVMTTSFLKIAVVLTLVRNALGVQQVPPNMALYGLALILSAYVMGPVVMQIGDELraGAP
APDRLEGIMDAVARGAEPMRGFMLKNSKPEQRDFFVRTAR-Glwgeq......ASRNLKEDDLLVLIPSFLVSELTAAFQ
IGFLLYLPFVIIDLIVSNILLAMGMMMVSPVTISMPLKLFLFVMVDGWTRLIQGLVLSY.....
>up|A0A0D7NRZ5|A0A0D7NRZ5_9BRAD/46-249
..rAIQLIALLTVLSIAPSILIMMTSFTRIVVVLSLLRTAMGTATAPPNSVILALAMFLTFFVMGPVLQKSYDDG..IRP
LVANQISVEDALQRASVPLRGFMQKNVREKDLKLFLDLSGEP...........PPATPDELALRILVPAFMISELKRAFE
IGFLLFLPFLIIDLVVASVLMSMGMMMLPPATISLPFKLIFFVLVDGWSLVAGSLVQSY.....
>ur|UPI000536A788|UniRef100_UPI000536A788/50-252
...SVQTMLLLTMLSFLPAMLLMMTSFTRIIIVLSLLRQAIGTASTPPNQVLVGLALFLTLFVMSPVLDRAYNDA..YKP
FSEGTLQMDQAVQRGTAPFKAFMLKQTRETDLALFAKISKAA...........PMQGPEDVPLSLLVPAFVTSELKTGFQ
IGFTVFIPFLIIDMVVASVLMSMGMMMVSPATVSLPFKLMLFVLVDGWQLLIGSLAQSF.....
>up|J2IWJ2|J2IWJ2_9ENTR/33-236
...PVQTLVLMTSLTFLPAVLLMMTGFTRIVIVLGLLRNALGTASTPPNQVLLGLALFLTFFVMSPVANRIYDEA..WLP
LSQDKISMEVALQKGSQPLRAFMLKQTRETDLALFSRIAKAA...........EFNTPEDVPMSILVPAFVTSELKTGFQ
IGFTMFIPFLIIDLVVASILMALGMMMVPPATISLPFKLMLFVLVDGWQLIIGSLADSFf....
>up|A1K937|A1K937_AZOSB/54-257
...PVQTLALLTLLSFIPALVLMMTSFTRIIIVFSLLRQAIGTQTSPPNQVLLGLALFLTFFIMAPVADKVYLEA..YQP
MSEGRISFEQALERATVPVKAFMLKQVREPDLSLFTGLAKHP...........PVEKAEDLPMRVVVPAFVTSELKTAFQ
IGFIVFIPFIIIDMVVASVLMSMGMMMMSPVIVSLPFKIMLFVLVDGWTLLIGSLVQSFa....
>ur|UPI000684CFF7|UniRef100_UPI000684CFF7/41-243
...SLQTLLLLTSLSFLPAALLMMTSFTRIIIVLSLLRHALGTQSSPPNQVMIGLALFLTLFVMGPTLDKIYTEA..YQP
LSENRIQMGEALDKGAVPLRAFMMKQTRETDLALFVKMSGSA...........APKTAADVPMRVLIPAYITSELKTAFQ
IGFAVFIPFLIIDMVVASILMAMGMMMVSPSIVSLPFKIILFVLVDGWNLLLGSLAQSF.....
>ur|UPI000381DE7F|UniRef100_UPI000381DE7F/45-248
..rAIQLIALLTVLSIAPSILIMMTSFTRIVVVLSLLRTAMGTATAPPNSVIIALAMFLTFFVMGPVLQKSYDEG..IRP
LVANQVSVEDALQRASVPLRGFMQKNVREKDLKLFLDLSGEP...........PPATPDDLALRILVPAFMISELKRAFE
IGFLLFLPFLIIDLVVASVLMSMGMMMLPPATISLPFKLIFFVLVDGWSLVAGSLVQSY.....
>ur|UPI0003A939FC|UniRef100_UPI0003A939FC/54-257
...PIQTLVFITSLSFIPAVLLMMTCFTRIIIVLGLLRNALGTPTAPPNQVLLGLSLFLTFFVMSPVLNRIYDEA..YRP
FSEDKISMEVAIEKGSQPLREFMLRQTREADLALFTRLAQIP...........SLQGPEAVPIRVLVPAYVTSELKTAFQ
IGFTIFIPFLLIDLVVASVLMALGMMMVPPATISLPFKLMLFVLVDGWQLLLGSLAQSFy....
>ur|UPI00062B8D23|UniRef100_UPI00062B8D23/34-237
..rALQLVALVTVLALAPSILVMVTSFTRIVVVLSLLRSAIGTQTAPPNGVVVSLALFLTAFVMAPTLREAYSNG..VQP
LVAGTIQPAEAFERTAAPLRTFMLQHVREKDLALFIDLARGE...........QPQGPEQVELHVLIPAFMISELRRAFE
IGFLLFVPFLIIDLVVASILMSVGMMMLPPVTVSLPFKLIFFVLVDGWSLVAGSLVQSY.....
>ur|UPI0003D298BB|UniRef100_UPI0003D298BB/41-244
...SVQTLVFITSLTFLPAILLMMTSFTRIIIVFGLLRNALGTPSAPPNQVLLGLALFLTFFIMSPVIDKIYVDA..YQP
FSEQKISMQEALDKGAQPLRAFMLRQTREADLALFARLANSG...........PLQGPEAVPMRTLLPAYVTSELKTAFQ
IGFTIFIPFLIIDLVIASVLMALGMMMVPPATIALPFKLMLFVLVDGWQLLVGSLAQSFy....
>up|S1FZ36|S1FZ36_9ESCH/41-244
...PVQTLVFITSLTFIPAILLMMTSFTRIIIVFGLLRNALGTPSAPPNQVLLGLALFLTFFIMSPVIDKIYVDA..YQP
FSEEKISMQEALEKGAQPLREFMLRQTREADLGLFARLANTS...........PLPGPEAVPMRILLPAYVTSELKTAFQ
IGFTIFIPFLIIDLVIASVLMALGMMMVPPATIALPFKLMLFVLVDGWQLLVGSLAQSFy....
>up|D9S397|D9S397_THEOJ/50-253
...SLQVLLILTILTLAPSILIMMTSFIRIVIVFSFVRSGLGTQQIPPNQVLIGLALFITFFVMAPVFDDINKNA..IQP
YMREEITTQEALQLAQKPLRDFMFRQTREKDLALFLYHAKLQ..........nQVRTLDDVPTYVLIPAFIISELKTAFQ
MGFIIFVPFLVIDMIVASTLMSMGMLMLPPVMISLPFKILLFVMVDGWNLVVSSLLSSF.....
>ur|UPI00056AFAC2|UniRef100_UPI00056AFAC2/41-243
...SLQILLTLTVLSLAPSILIMMTSFTRIIVVLSFLRSALATQQMPPNQVLVALALFLTFFTMSPYLDAVNQNA..LQP
FLAGGMGQEDAVKAAMEPMREFMFKQTRENDLALFVNLSEAP...........RPNGPEDVSTSVLIPAFMISELKTAFQ
IGFLLYIPFIVIDMVVASTLMSMGMMMVPPVMISLPFKILLFVLVDGWHLVVRSLIMSF.....
>ur|UPI0006A5E1DD|UniRef100_UPI0006A5E1DD/41-244
...PVQTLVFITSLTFIPAILLMMTSFTRIIIVFGLLRNALGTPSAPPNQVLLGLALFLTFFIMSPVIDKIYVDA..YQP
FSEEKISMQEALEKGAQPLREFMLRQTREADLGLFARLANTG...........PLQGPEAVPMRILLPAYVASELKTAFQ
IGFTIFIPFLIIDLVIASVLMALGMMMVPPATIALPFKLMLFVLVDGWQLLVGSLAQSFy....
>ur|UPI0003BC030C|UniRef100_UPI0003BC030C/41-244
...SVQTLVFITSLTFLPAILLMMTSFTRIIIVFGLLRNALGTPSAPPNQVLLGLALFLTFFIMSPVIDKIYVDA..YQP
FSEQKISMQEALDKGAQPLRAFMLRQTREADLALFARLANSG...........PLQGPEAVPMRILLPAYITSELKTAFQ
IGFTIFIPFLIIDLVIASVLMALGMMMVPPATIALPFKLMLFVLVDGWQLLVGSLAQSFy....
>up|C9XVA9|C9XVA9_SICTZ/19-222
...PVQTLVFITSLTFLPAILLMMTSFTRIIIVFGLLRNALGTPSAPPNQVLLGLALFLTFFIMSPVIDKIYSDA..YQP
FTENKISMEVALDRGAQPLREFMLRQTREADLALFAKLANTQ...........PIQGPEAVPMRILLPAYVTSELKTAFQ
IGFTVFIPFLIIDLVVASVLMALGMMMVPPASIALPFKLMLFVLVDGWQLLVGSLAQSFy....
>ur|UPI000509F8E7|UniRef100_UPI000509F8E7/45-248
...TLQALFIMTALSLIPAFIMMMTSFTRIIVVLSILRQAIGLQQSPSNQILIGVSLFLSMFIMAPVFEEVNERA..LQP
YLNEEMTSLDALEQAKGPMRAFMLSQTRVKDLETFVRIAGDE..........dKYADTNEVPLTILIPAFVTSELKTAFQ
IGFMLFIPFLIIDLVVASILMAMGMMMLSPMIVSLPFKLMLFVLVDGWNLIFGTLATSF.....
>ur|UPI0004E1C05B|UniRef100_UPI0004E1C05B/38-241
..vTLQIMALLTILTLAPSILIMTTSFVRIVVVIGFLRNALSTQNVPPNQVVIALSLFLTFYIMAPYWGQANEQG..LQP
YLAGQITQEQAVENVAAPMREFMFKQTREADLALFVNLSDAE...........RPESQEDVSTLTLIPAFIISELKTAFQ
IGFMIYIPFIVIDMIVASTLMSMGMMMLPPTMISLPFKILLFVMVDGWHLLIKSLIVSF.....
>up|A0A0A3ZEJ1|A0A0A3ZEJ1_9ENTR/40-243
...PVQTLVFITSLTFLPAILLMMTSFTRIIIVFGLLRNALGTPSAPPNQVLLGLALFLTFFIMGPVFDKIYQDA..YLP
FSQDKISMQEALDKGAQPLREFMLRQTREADLALFARLSNSP...........PLQGPEAVPMRILLPAYVTSELKTAFQ
IGFTVFIPFLIIDLVVATVLMALGMMMVPPATISLPFKLMLFVLVDGWSLLVSSLAQSFy....
>up|A0A069BE09|A0A069BE09_BURPE/3-225
.nnEIALIVLLTAATLVPFVVAAGSCFIKFSIVLVLVRNALGIQQVPSNLALNSIALIMSLFVMMPVAQSAYRYLqhHPL
DVMSGASVNEFIDGGLGDYKRYLTRYSDPELVRFFERAQTARlkgddadaadaDDADGLDNSLFSLLPAYALTEIKSAFK
IGFYLYLPFLVVDMVVSSVLLALGMMMMSPVTISVPIKLILFVAMDGWTLICKGLIEQYlnlm.
>up|M4K117|M4K117_9PSED/41-244
..vSLQILLIMTALSFIPAFVMLMTSFTRIIIVFSILRQALGLQQTPSNQILTGMALFLTMFIMAPVFDKVNQQA..LQP
YLAETITPQVAIDRAQGPIKDFMLSQTRSSDLELFVRLSKRT...........DIATPDQAPLTILVPAFVTSELKTAFQ
IGFMIFIPFLIIDLVVASVLMAMGMMMLSPLIISLPFKIMLFVLVDGWALIIGTLAGSF.....
>up|K8ARJ2|K8ARJ2_9ENTR/41-244
...PVQTLVFITSLTFLPAILLMMTSFTRIIIVFGLLRNALGTPSAPPNQVLLGLALFLTFFIMSPVIDKIYTDA..YQP
FSENKISMEVALDRGSQPLREFMLRQTREADLALFAKLANTQ...........PIQGPEAVPMRILLPAYVTSELKTAFQ
IGFTVFIPFLIIDLVVASVLMALGMMMVPPASIALPFKLMLFVLVDGWQLLVGSLAQSFy....
>ur|UPI000550F10A|UniRef100_UPI000550F10A/13-216
..sTIQLLLMFTVLALAPSILILMTCFTRIVVVLSFVRTALATQQMPPNQVIVGMALFLTFFVMAPTFQTINDTA..VKP
LMQGKITEQQALDKAVTPLKSFMLKQTRQKDLALFLQYSKSE...........KPKSIEDVSLVALVPAFAISELKTAFQ
IGFMLFIPFLVIDMIVASILMGMGMMMLPPVMISLPFKILLFIMVDGWYLVVKSLFLSF.....
>ur|UPI00069D4A16|UniRef100_UPI00069D4A16/43-246
..vSLQILLIMTALSFIPAFVMLMTSFTRIIIVFSILRQALGLQQTPSNQILTGMALFLTMFIMAPVFDRVNQDA..LQP
YLAEKITAQEAVAKAEVPVKDFMLAQTRSSDLELFMRLSKRT...........DIPSADQAPLTILVPAFVTSELKTAFQ
IGFMIFIPFLIIDLVVASVLMAMGMMMLSPLIISLPFKIMLFVLVDGWALIIGTLAGSF.....
>ur|UPI00039AFA07|UniRef100_UPI00039AFA07/72-274
...SVQTMLLLTMLSFLPAIVLMMTSFTRIIIVLSLLRQALGTTTTPPNQVLVGLALFLTLFVMSPVLDRAYTDG..YQP
FSAGTLPMDQAVQRGLAPFKTFMLKQTRESDLALFARIAKAP...........PMQGPEDVPLPLLVPAFLTSELKTGFQ
IGFTIFIPFLIIDLVVASVLMSMGMMMVSPTTISLPFKLMLFVLVDGWQLLIGSLAQSF.....
>ur|UPI00069AA6A6|UniRef100_UPI00069AA6A6/39-243
..tTLNIVIVLTILALAPSIVFVMTSFLRLIVVFSFLRQAMGTQSMPPNTILVTLALILTFFIMEPVATKSYNEG..IKP
YLAEKIGYEEAFIKGAKPFKDFMLKNTREKDLALFYRIRNLP...........NPKTIDDIPLTVLVSAFMISELKTAFE
IGFLIYLPFLVIDMVVSSVLMAMGMMMLPPTMISLPFKLLIFVLVDGWNLLVQRLVESFv....
>up|A0A0A3HRS7|A0A0A3HRS7_9BACI/17-221
.stSVQLLLLLTVLSLAPSILILMTSFARIMIVLSFTRTALATNTSPPNQVLIGLALFLTFFIMAPTFQEVNEQA..LQP
LFNEEISLEEAYDRASLPFKEFMAQHTRQKDLELFLDYNQAE...........RPASVEEIPLTMLVPAFALSEIKTAFQ
IGFMIFIPFLVIDMVVASVLMSMGMMMLPPVMISLPFKILLFILVDGWYLVIKSLLQSF.....
>up|A0A095XD97|A0A095XD97_BURGA/48-250
...SVQTMLLLTMLSFLPAIVLMMTSFTRIIIVLSLLRQALGTTTTPPNQVLVGLALFLTLFVMSPVLDRAYTDG..YQP
FSAGTLPMDQAVQRGLAPFKTFMLKQTRESDLALFARISKAP...........PMQGPEDVPLPLLVPAFLTSELKTGFQ
IGFTIFIPFLIIDLVVASVLMSMGMMMVSPTTISLPFKLMLFVLVDGWQLLIGSLAQSF.....
>ur|UPI00056D1D8F|UniRef100_UPI00056D1D8F/39-242
...PVQTLVLMTSLTFLPAVLLMMTGFTRIVIVLGLLRNALGTASTPPNQVLLGLALFLTFFVMSPVANRIYDEA..WLP
LSQDKISMEVALQKGSQPLRAFMLKQTRETDLALFSRIAKAA...........EFNTPEDVPMSILVPAFVTSELKTGFQ
IGFTMFIPFLIIDLVVASILMALGMMMVPPATISLPFKLMLFVLVDGWQLIIGSLADSFf....
>up|J2UNP8|J2UNP8_9PSED/44-248
..vSLQILLIMTALSFIPAFVMLMTSFTRIIIVFSILRQALGLQQTPSNQILTGMALFLTLFIMAPVFDRVNQDA..LQP
YLAEKLTAQDAVAKAQVPIKDFMLAQTRSSDLELFMRLSKRT...........DIATPDQAPLTILVPAFVTSELKTAFQ
IGFMIFIPFLIIDLVVASVLMAMGMMMLSPLIISLPFKIMLFVLVDGWALIIGTLASSFg....
>up|K8A0A6|K8A0A6_9ENTR/41-244
...PVQTLVFITSLTFLPAILLMMTSFTRIIIVFGLLRNALGTPSAPPNQVLLGLALFLTFFIMSPVIDKIYSDA..YQP
FSENKISMEVALDRGSQPLREFMLRQTREADLALFAKLANTQ...........PIQGPEAVPMRILLPAYVTSELKTAFQ
IGFTVFIPFLIIDLVVASVLMALGMMMVPPASIALPFKLMLFVLVDGWQLLVGSLAQSFy....
>up|A0A0D7EM85|A0A0D7EM85_RHOPL/48-252
..rAIQLIALLTVLSIAPSILVMMTSFTRIVVVLSLLRTALGTATAPPNSVIVALAVFLTAFVMGPVLQKSYDDG..IKP
LVANQITVDEALVRAAAPLRGFMQKNVREKDLKLFMDLSGEP...........PPATPEEMSFRILVPAFMISELKRAFE
IGFLLFLPFLIIDMVVASVLMSMGMMMLPPVVVSLPFKLIFFVLVDGWSLVAGSLVQSYt....
>ur|UPI0002481AE3|UniRef100_UPI0002481AE3/51-258
..sSVQVLLLLTVLSLAPSILMMMTSFTRVIIVLSFLRNALGTQQMPPNQVLIGLALFLTLFIMNPVITEINETA..YKP
YSNKEITQQVALERSSKTIKTFMLKQTEKKDLALFVSLSGTKt........piKEQEVPNLPLTTIIPAFLISELTTAFK
MGFLIYLPFLVIDLVVSSTLMSMGMMMLSPVMISLPFKILLFIMVGGWNLLSQMIVNSFv....
>ur|UPI000675F740|UniRef100_UPI000675F740/35-238
...SLQVLLILTILTLAPSILIMMTSFIRIVIVFSFVRSGLGTQQIPPNQVLIGLALFITFFVMAPVFDDINKNA..IQP
YMREEITTQEALQLAQKPLRDFMFRQTREKDLALFLYHAKLQ..........nQVRTLDDVPTYVLIPAFIISELKTAFQ
MGFIIFVPFLVIDMIVASTLMSMGMLMLPPVMISLPFKILLFVMVDGWNLVVSSLLSSF.....
>ur|UPI00046F6673|UniRef100_UPI00046F6673/43-246
..vSLQILLIMTALSFIPAFVILMTSFTRIIIVFSILRQALGLQQTPSNQILTGMALFLTMFIMAPVFDRVNQDA..LQP
YLAEKLNAQDAVAKAQVPIKDFMLAQTRSSDLELFMRLSKRT...........DIATPDQAPLTILVPAFVTSELKTAFQ
IGFMIFIPFLIIDLVVASVLMAMGMMMLSPLIISLPFKIMLFVLVDGWALIIGTLAGSF.....
>up|Q218V9|Q218V9_RHOPB/48-251
..rAIQLIALLTVLSIAPSILIMMTSFTRIVVVLSLLRTALGTATAPPNSVILALALFLTAFVMGPVLQKSYDDG..IKP
LIANQITVEEALQRAVVPLRGFMQKNVREKDLKLFMDLSNEP...........IPATPDDLSLRILVPAFMISELKRAFE
IGFLLFLPFLIIDLVVASVLMSMGMMMLPPVVVSLPFKLIFFVLVDGWSLVAGSLVQSY.....
>up|A0A0D9ADL7|A0A0D9ADL7_9PSED/44-248
..vSLQILLIMTALSFIPAFVMLMTSFTRIIIVFSILRQALGLQQTPSNQILTGMALFLTLFIMAPVFDRVNQDA..LQP
YLAEKLTAQDAVAKAQVPIKDFMLAQTRSSDLELFMRLSKRT...........DIATPDQAPLTILVPAFVTSELKTAFQ
IGFMIFIPFLIIDLVVASVLMAMGMMMLSPLIISLPFKIMLFVLVDGWALIIGTLASSFg....
>up|F7T1M2|F7T1M2_9BURK/5-221
..dPISLAVVLALLALVPLAAVMTTSFLKIAVVLTLVRNALGVQQVPPNMALYGLALILSAYVMGPVVMQIGDELraGAS
QPDRLEGILDAVARGAEPMRGFMLKNSRPEQRDFFLRTAR-Glwgeq......QARNLKEDDLLVLIPSFLLSELTAAFQ
IGFLLYLPFVIIDLIVSNILLAMGMMMVSPVTISMPLKLFLFVMVDGWTRLIQGLVLSY.....
>up|J2U5F3|J2U5F3_9PSED/44-248
..vSLQILLIMTALSFIPAFVMLMTSFTRIIIVFSILRQALGLQQTPSNQILTGMALFLTLFIMAPVFDRVNQDA..LQP
YLAEKLTAQDAVAKAQVPIKDFMLAQTRSSDLELFMRLSKRT...........DIATPDQAPLTILVPAFVTSELKTAFQ
IGFMIFIPFLIIDLVVASVLMAMGMMMLSPLIISLPFKIMLFVLVDGWALIIGTLASSFg....
>ur|UPI00031790B1|UniRef100_UPI00031790B1/17-221
.stSVKLILLLTVMSLAPSILVLMTSFTRIVIVLSFVRTALATQQMPPNQVIIGLSLFLTFFIMAPTFSEVNQQA..LTP
LFNEEITLDEAYERASLPLKEFMSAHTRQKDLALFLEYSQAE...........RPESIADIPLTTLIPAFAISEIKTAFQ
IGFMIFIPFLVIDMVVASVLMSMGMMMLPPVMISLPFKILLFILVDGWYLVVKSLLDSF.....
>ur|UPI00069EFFB0|UniRef100_UPI00069EFFB0/44-248
..vSLQILLIMTALSFIPAFVMLMTSFTRIIIVFSILRQALGLQQTPSNQILTGMALFLTLFIMAPVFDRVNQDA..LQP
YLAEKLTAQDAVAKAQVPIKDFMLAQTRSSDLELFMRLSKRT...........DIATPDQAPLTILVPAFVTSELKTAFQ
IGFMIFIPFLIIDLVVASVLMAMGMMMLSPLIISLPFKIMLFVLVDGWALIIGTLASSFg....
>up|E5B4G1|E5B4G1_ERWAM/41-244
...PVQTLVFITSLTFLPAILLMMTSFTRIIIVFGLLRNALGTPSAPPNQVLLGLSLFLTFFIMGPVFDKIYTDA..YQP
FSEDKISMQEAIDKGAQPLREFMLRQTREADLALFARLANTP...........PIAGPEAVPMRILLPAYVTSELKTAFQ
IGFTVFIPFLIIDLVVASVLMALGMMMVPPATIALPFKLMLFVLVDGWQLLVSSLAQSFy....
>up|A0A0B2K003|A0A0B2K003_9FIRM/36-238
...TLQLMAVLTILSIAPSILIMTTAFIRIVVVLGFLRNAMSTQTTPPNMVIIGLSLFLTFYIMAPYWNQGYENG..LQP
YLAGQITQEEALDNVVEPIREFMFKQTREADLAMFVNLADAP...........RPNGPEEVSTFTLIPAFMISELKTAFQ
LGFMIYIPFIVIDMIVASTLMSMGMMMLPPVMISLPFKILLFVLVDGWHLLIKSLIISF.....
>ur|UPI000640948E|UniRef100_UPI000640948E/43-246
..vSLQILLIMTALSFIPAFVMLMTSFTRIIIVFSILRQALGLQQTPSNQILTGMALFLTMFIMAPVFDRVNQDA..LQP
YLAETITAQDAVAKAEVPIKDFMLAQTRTSDLELFMRLSKRT...........DIASPDQAPLTILVPAFVTSELKTAFQ
IGFMIFIPFLIIDLVVASVLMAMGMMMLSPLIISLPFKIMLFVLVDGWALIIGTLAGSF.....
>ur|UPI0006840AAC|UniRef100_UPI0006840AAC/24-226
...TLEMLQMFLILALVPSILIMTTCFTRIIIVLSFLRNALGLQQTPPNQVLIGMALFLSLFIMTPVLTQINEDA..YQP
YKEEQITQEQFVQRAAVPMKEFMLKQTKKDDLNLFLNLSKTE...........-IKSAEEAPLTVVIPAFMTSELRRAFL
IGFLIFIPFLIIDMVVSSTLMSMGMIMLPPAIISLPFKLLLFVLVDGWGLLFKTLVSSFn....
>ur|UPI00053CF87D|UniRef100_UPI00053CF87D/7-215
...ELGLILGLALLALDPFIAVMATSFIKMTVVFSLLRNALGVQQIPPNMAMYGLAIILSLYVMAPVGFATRDYLrnHDV
SLSDSASVERFLDEGMAPYRNFLKRQIQEREHTFFMESTR-Qvwpse......YAERLDPDSLLILLPAFTVSELTRAFE
IGFLIYLPFIAIDLIISNILLAMGMMMVSPMTISLPFKLLLFVLLDGWARLTHGLVISY.....
>ur|UPI000554D475|UniRef100_UPI000554D475/52-255
...SVQTMLLLTMLSFLPAMVLMMTSFTRIIIVLSLLRQALGTTSTPPNQVLVGLALFLSFFVMSPVLDKAYTDA..YKP
FSEGQIAMDQAMTRGVAPFKQFMLKQTRESDLALFARISHAA...........PMNGPEDVPLSLLVPSFVTSELKTGFQ
IGFTIFIPFLIIDMVVASVLMSMGMMMVSPSTIALPFKLMLFVLVDGWQLLIGSLAQSFv....
>ur|UPI0003FEEC5F|UniRef100_UPI0003FEEC5F/8-215
...-LYVIAALAFLGLAPFLAVMVTSFVKLVVVFGLLRNALGIQQIPPNMVINGLAIILSFYIMAPVADECWTAMqrQDA
IQKDFKNCIQAVVEGKEVLRRFLLKHAKEKERLFFVESAKA-iwpkd......KAEALKSDDLMVLIPAFTVSELTSAFQ
IGFLLYLPFVAIDLIISNILLAMGMMMVSPMTISLPFKLLLFVLLDGWGKLIHGLILTY.....
>up|K8B513|K8B513_9ENTR/41-244
...PVQTLVFITSLTFLPAILLMMTSFTRIIIVFGLLRNALGTPSAPPNQVLLGLALFLTFFIMSPVIDKIYTDA..YQP
FSENKISMEVALDRGAQPLREFMLRQTREADLALFAKLANTQ...........PIQGPEAVPMRILLPAYVTSELKTAFQ
IGFTVFIPFLIIDLVVASVLMALGMMMVPPASIALPFKLMLFVLVDGWQLLVGSLAQSFy....
>up|A0A0J8YL87|A0A0J8YL87_9BACT/41-244
...PVQTLVFITSLTFLPAILLMMTSFTRIIIVFGLLRNALGTPSAPPNQVLLGLSLFLTFFIMGPVFDKIYTDA..YLP
FSEDKISMQEAIDKGAQPLREFMLRQTREADLALFARLANTP...........PIAGPEAVPMRILLPAYVTSELKTAFQ
IGFTVFIPFLIIDLVVASVLMALGMMMVPPATISLPFKLMLFVLVDGWQLLIGSLAQSFy....
>up|K8A747|K8A747_9ENTR/41-244
...PVQTLVFITSLTFLPAILLMMTSFTRIIIVFGLLRNALGTPSAPPNQVLLGLALFLTFFIMSPVIDKIYTDA..YQP
FSENKISMEVAIERGSQPLREFMLRQTREADLALFAKLANTQ...........PLQGPEAVPMRILLPAYVTSELKTAFQ
IGFTVFIPFLIIDLVVASVLMALGMMMVPPASIALPFKLMLFVLVDGWQLLVGSLAQSFy....
>up|S6BZK3|S6BZK3_9GAMM/36-239
...SIQVLLLMTALSLLPAALMLMTSFTRIVIVLSILRQALGTAQTPSNQVLVGIALFLTFFIMSPVFNKVYDQA..LGP
YLAEQISAQQALERAREPVREFMLAQTRDDDLALFARIAGEA...........GFERHEDVPFSLLMPAFATSELKTAFQ
IGFLLFIPFLVIDLVVASVLMSMGMMMFSPLIISLPFKIMLFVLVDGWAMVMGTLATSFy....
>ur|UPI00048B62BF|UniRef100_UPI00048B62BF/44-246
..vTLQVLAFMTALSFLPAMLILMTSFTRIVIVMSILRQALGLQQTPSNQVVNGIALFMTFFIMAPVFDRVNESA..IQP
YLNEEMTIVQALEQGKKPMMQFMLSQTRLKDLETFLEIANVE...........-VDSPEEVPITVLIPAFVTSELKTAFQ
IGFMLFIPFLIIDLVVASILMAMGMMMLSPMIISLPFKLMLFVLVDGWNLVMGSLANSF.....
>up|A0A0D1CZQ1|A0A0D1CZQ1_9ENTR/33-236
...PVQTLVLMTSLTFLPAVLLMMTGFTRIVIVLGLLRNALGTASTPPNQVLLGLALFLTFFVMSPVANRIYDEA..WLP
LSQDKISMEVALQKGSQPLRAFMLKQTRETDLALFSRIAKAA...........EFNTPEDVPMSILVPAFVTSELKTGFQ
IGFTMFIPFLIIDLVVASVLMALGMMMVPPATISLPFKLMLFVLVDGWQLIIGSLADSFf....
>ur|UPI00054D18A7|UniRef100_UPI00054D18A7/41-244
...PVQTLVFITSLSFIPAVLLMMTCFTRIIIVLSLLRNALGTPTAPPNQVLLGLSLFLTFFVMSPVLTRVYDEA..YRP
FSEDKISMEVAIDKGSQPLREFMLRQTREADLALFTRLAQIP...........SLQGPEAVPMRVLVPAYVTSELKTAFQ
IGFTIFIPFLLIDLVVASVLMALGMMMVPPATISLPFKLMLFVLVDGWQLLLGSLAQSFy....
>up|A0A011NFJ7|A0A011NFJ7_9PROT/49-252
...SVQTLLTLTALTFIPAALLMMTSFTRIIIVLSLLRHALGTQTSPPNQVLLGLALFLTFFIMSPVLDSVYSEA..YQP
LSENKITYLQAIERGAVPLRKFMLKQTREADIALFARMANAP...........RFQSADDIPMRLLVPAFVTSELKTAFQ
IGFIIFIPFLIVDMVVASVLMSMGMMMMSPVMIALPFKLMLFVLVDGWHLILGSLVASFa....
>ur|UPI0006891DFF|UniRef100_UPI0006891DFF/37-240
..dTIQLFVLLTLLSLGSAFLVLTTSFTRIVVVLSFTRSSLGTQQNPPNIVLTGLAIFLTFFIMKPVYNQVIDEA..VTP
YLNDEISLEEAIDIGEDPLKDFMSRQTRDKDIQLFLDISGEK...........QPQDLEDLSMTVLVPAFAISELRTAFS
IGFLIFIPFLVIDMVVASILMSMGMFMLSPVMISLPFKLLLFVLVDGWYLVVESLVQGF.....
>up|E4LKJ5|E4LKJ5_9FIRM/51-254
..aSMQLLAVLTVLSLAPAMLIMTTSFVRIVVVIGFLRNALSTQNVPPNQVVLALSLFLTFYIMAPYWGQANENG..IRP
YLDGQITQEQALENVVEPMRDFMFHQTRESDLALFVNLSDAE...........RPNSPDDVSTFTLIPAFIISELKTAFQ
IGFMIYIPFIVIDMIVASTLMSMGMMMLPPVMISLPFKILLFVMVDGWHLLIQSLIMSF.....
>up|A0A0J0U106|A0A0J0U106_ENTCL/41-244
...SVQTLVFITSLTFIPAILLMMTSFTRIIIVFGLLRNALGTPSAPPNQVLLGLALFLTFFIMSPVIDKIYTEA..YQP
FSEDKISMQVALEKGAQPLREFMLRQTREADLALFARLANTG...........ELQGPEAVPMRILLPAYVTSELKTAFQ
IGFTIFIPFLIIDLVIASVLMALGMMMVPPATIALPFKIMLFVLVDGWQLLVSSLAQSFy....
>up|D3E6S9|D3E6S9_GEOS4/45-249
..sSLSLILLITILSIAPAILVLMTSFTRIVIVLGFVRTSLGTQQTPPNQVLIGLALFLTLFVMAPTLSSMNEVA..LQP
YLKGEITQAEALDKAQDPMKKFMFAHTREKDLLLFMNYTGAE...........KPESYEDIPLTVLVPAFAISELKTGFQ
MGFMIFIPFLVIDIVVASVLMAMGMMMLPPVMISLPFKILLFVLVDGWYLVVKSMLMSFn....
>up|S6AGC9|S6AGC9_9PROT/42-245
...SIQTLLLMTALTFLPAVLLMMTAFTRIIIVLSLLRMAIGTMQAPPNQILIGLSLFLTFFVMAPVFDKIYAEA..YQP
YAEQKIDFNQALEKGAAPLKAFMLRQTRQDDLALFVKLSNSA...........PLPGPEAVPMKILVPAYVISELKTAFQ
IGFVVFLPFLIIDMVVASVLMSMGMMMLSPMVISLPFKLMLFVLVDGWNLLIGSLVQSFy....
>up|E3DD96|E3DD96_ERWSE/41-244
...PVQTLVFITSLTFLPAILLMMTSFTRIIIVFGLLRNALGTPSAPPNQVLLGLSLFLTFFIMGPVFDKMYTDA..YQP
FSEDKISMQEAIDKGAQPLREFMLRQTREADLALFARLANTP...........PIAGPEAVPMRILLPAYVTSELKTAFQ
IGFTVFIPFLIIDLVVASVLMALGMMMVPPATIALPFKLMLFVLVDGWQLLVSSLAQSFy....
>ur|UPI0004D03682|UniRef100_UPI0004D03682/51-254
...SVQTMLLLTMLSFLPAMLLMMTGFTRIIIVLSLLRQALGTTSTPPNQVLVGLALFLTLFVMSPVLDRAYVDA..YKP
FSDGTITMDQAMTRGVAPFKQFMLRQTREADLALFARIAKAP...........PMNGPEDVPLSLLVPSFVTSELKTGFQ
IGFTIFIPFLIIDMVVASVLMSMGMMMVSPTTISLPFKLMLFVLVDGWQLLIGSLAQSFv....
>up|A0A0D9H6H2|A0A0D9H6H2_ENTCL/41-244
...SVQTLVFITSLTFIPAILLMMTSFTRIIIVFGLLRNALGTPSAPPNQVLLGLALFLTFFIMSPVIDKIYTEA..YQP
FSEDKISMQVALEKGAQPLREFMLRQTREADLALFARLANTG...........ELQGPEAVPMRILLPAYVTSELKTAFQ
IGFTIFIPFLIIDLVIASVLMALGMMMVPPATIALPFKIMLFVLVDGWQLLVSSLAQSFy....
>ur|UPI0006C28A67|UniRef100_UPI0006C28A67/5-221
..dPISLAVVLALLALVPLAAVMTTSFLKIAVVLTLVRNALGVQQVPPNMALYGLALILSAYVMGPVVMQIGDELraGTP
EPDRLEGILEAVARGAEPMRVFMLKNSRAEQRDFFLRTAR-Glwgeq......QARNLKEDDLLVLIPSFLLSELTAAFQ
IGFLLYLPFVIIDLIVSNILLAMGMMMVSPVTISMPLKLFLFVMVDGWTRLIQGLVLSY.....
>up|A0A0A6HFE5|A0A0A6HFE5_ENTCL/41-244
...SVQTLVFITSLTFIPAILLMMTSFTRIIIVFGLLRNALGTPSAPPNQVLLGLALFLTFFIMSPVIDKIYTEA..YQP
FSEDKISMQVALEKGAQPLREFMLRQTREADLALFARLANTG...........ELQGPEAVPMRILLPAYVTSELKTAFQ
IGFTIFIPFLIIDLVIASVLMALGMMMVPPATIALPFKIMLFVLVDGWQLLVSSLAQSFy....
>up|A0A0F0ZUQ8|A0A0F0ZUQ8_9ENTR/41-244
...SVQTLVFITSLTFIPAILLMMTSFTRIIIVFGLLRNALGTPSAPPNQVLLGLALFLTFFIMSPVIDKIYTEA..YQP
FSEDKISMQVALEKGAQPLREFMLRQTREADLALFARLANTG...........ELQGPEAVPMRILLPAYVTSELKTAFQ
IGFTIFIPFLIIDLVIASVLMALGMMMVPPATIALPFKIMLFVLVDGWQLLVSSLAQSFy....
>ur|UPI0005F18B19|UniRef100_UPI0005F18B19/41-244
...SVQTLVFITSLTFIPAILLMMTSFTRIIIVFGLLRNALGTPSAPPNQVLLGLALFLTFFIMSPVIDKIYTEA..YQP
FSEDKISMQVALEKGAQPLREFMLRQTREADLALFARLANTG...........ELQGPEAVPMRILLPAYVTSELKTAFQ
IGFTIFIPFLIIDLVIASVLMALGMMMVPPATIALPFKIMLFVLVDGWQLLVSSLAQSFy....
>ur|UPI000652025B|UniRef100_UPI000652025B/41-244
...SVQTLVFITSLTFIPAILLMMTSFTRIIIVFGLLRNALGTPSAPPNQVLLGLALFLTFFIMSPVIDKIYTEA..YQP
FSEDKISMQVALEKGAQPLREFMLRQTREADLALFARLANTG...........ELQGPEAVPMRILLPAYVTSELKTAFQ
IGFTIFIPFLIIDLVIASVLMALGMMMVPPATIALPFKIMLFVLVDGWQLLVSSLAQSFy....
>ur|UPI0006C4F6F6|UniRef100_UPI0006C4F6F6/5-221
..dPISLAVVLALLALVPLAAVMTTSFLKIAVVLTLVRNALGVQQVPPNMALYGLALILSAYVMGPVVMQIGDELraGTP
EPDRLEGILEAGARGAEPMRAFMLKNSRAEQRDFFLRTAR-Glwgeq......QARNLKEDDLLVLIPSFLLSELTAAFQ
IGFLLYLPFVIIDLIVSNILLAMGMMMVSPVTISMPLKLFLFVMVDGWTRLIQGLVLSY.....
>up|J3ICJ9|J3ICJ9_9PSED/44-248
..vSLQILLIMTALSFIPAFVMLMTSFTRIIIVFSILRQALGLQQTPSNQILTGMALFLTMFIMAPVFDRVNQDA..LQP
YLAEKLTAQDAVAKAQVPIKDFMLAQTRSSDLELFMRLSKRT...........DIASPDQAPLTILVPAFVTSELKTAFQ
IGFMIFIPFLIIDLVVASVLMAMGMMMLSPLIISLPFKIMLFVLVDGWALIIGTLASSFg....
>ur|UPI000364B594|UniRef100_UPI000364B594/57-260
..sSIQLLLMFTVLALAPSILILMTCFTRIVVVLSFVRTALATQQMPPNQVIVGMALFLTFFVMAPTFQTINDTA..VKP
FMEGKITEQQALDKAVTPLKSFMLKQTRQKDLALFLQYSKSE...........KPKSIEDVSLVALVPAFAISELKTAFQ
IGFMLFIPFLVIDMIVASILMGMGMMMLPPVMISLPFKILLFIMVDGWYLVVKSLFLSF.....
>up|A0A0J6K7Q2|A0A0J6K7Q2_9NEIS/43-246
...SLQMLLFMTGLTFIPAMMLMMTAFTRIIIVMSLLRQAMGTMQSPPNQVIVGLSLFLTLFVMGPTFDQVYTKA..WVP
FSDDKISFQQALDEASQPMKAFMLRQTREKDLAFFIEISQSE...........KPQTKADVSMKTLVPAYVISELKTAFQ
IGFMVFIPFLIIDLVVASILMAMGMMMVSPVTISLPFKLMLFVLVDGWTLLMGSLVQSFy....
>up|W6V5V4|W6V5V4_9PSED/44-248
..vSLQILLIMTALSFIPAFVMLMTSFTRIIIVFSILRQALGLQQTPSNQILTGMALFLTMFIMAPVFDRVNQDA..LQP
YLAEKLTAQDAVAKAQVPIKDFMLAQTRSSDLELFMRLSKRT...........DIASPDQAPLTILVPAFVTSELKTAFQ
IGFMIFIPFLIIDLVVASVLMAMGMMMLSPLIISLPFKIMLFVLVDGWALIIGTLASSFg....
>ur|UPI0002FDD6EF|UniRef100_UPI0002FDD6EF/17-221
.ssTVKLLLLLTVFSVAPGILILMTCFTRIVIVLSFVRTSLATQNMPPNQVLIGLALFLTFFIMAPTFSEINKDA..LTP
LMNNKISLDEAYTKAEKPIKEYMSKHTRQKDLALFMNYAKMK...........KPESIQDIPLTTMVPAYAISELKTAFQ
MGFMIFIPFLIIDMVVASVLMSMGMMMLPPVMISLPFKILLFVLVDGWYLIVKSLLDSF.....
>ur|UPI0006B5BB0D|UniRef100_UPI0006B5BB0D/44-247
..vSLQILLIMTALSFIPAFVILMTSFTRIIIVFSILRQALGLQQTPSNQILTGMALFLTLFVMAPVFDKVNQQA..LQP
YLAEKMTAQDAVLKAQGPLKDFMLAQTRSSDLELFMRLSKRT...........DIASPDQAPLTIIVPAFVTSELKTAFQ
IGFMIFIPFLIIDLVVASVLMAMGMMMLSPLIISLPFKIMLFVLVDGWALIIGTLASSF.....
>up|A5G974|A5G974_GEOUR/48-250
...VLQIFFLMTVLSLAPGLLMMTTSFTRIVVVLSFLRNAIGTQQAPSNQIIIGLSLFLTFFIMAPVWQQINTQA..LQP
YKAQTISQEEAFKRAVAPVRKFMLSQVREKDLALFLSLSKLP...........RPKNADDIPTLTLIPAYMVSELKTAFQ
IGFLVFIPFLVLDMVVASVLMSMGMMMLPPVMISLPFKILLFVLVDGWGLVIGSLVKSF.....
>up|K1JKQ6|K1JKQ6_9GAMM/51-252
...TLQVLALMTALSFLPAMVIMMTSFTRIIIVLGILRQAIGLQQSPSNQVLIGIALFMSFFIMSPVLDRINDEA..LQP
YLSETIQAKEALERAELPIHQFMLAQTRIKDLNTFMEIANVQ...........-VDKPADVPLRVLIPAFVTSELKTAFQ
IGFMLFLPFLVIDLVVASILMAMGMMMLSPMIVSLPFKLMLFVMVDGWNLILGSLANSF.....
>up|U4QRC8|U4QRC8_9BACT/61-264
...TVELLLLLTVLSLAPAILVMMTSFTRIVVVLSFLRQAMGTAQVPPNQVLVGLSLFLTFFVMAPVWKTMDETA..ITP
YLDKKIAPDVAVDRAMKPVRAFMFRQVRQKDIALFVRIAHLP..........rTPSSPDDIPTYVLIPAFVVSELSTAFE
MGFLIYLPFLILDMVVSSVLMSMGMMMLPPTVVSLPFKILLFVLVDGWSLVVGSLVRSF.....
>up|K8CE22|K8CE22_9ENTR/41-244
...PVQTLVFITSLTFLPAILLMMTSFTRIIIVFGLLRNALGTPSAPPNQVLLGLALFLTFFIMSPVIDKIYTDA..YQP
FSENKISMEVALDRGAQPLREFMLRQTREADLALFAKLANTQ...........PIQGPEAVPMRILLPAYVTSELKTAFQ
IGFTVFIPFLIIDLVVASVLMALGMMMVPPASIALPFKLMLFVLVDGWQLLVGSLAQSFy....
>ur|UPI000302BF5D|UniRef100_UPI000302BF5D/49-252
...PVQTLVLMTSLTFLPAVLLMMTGFTRIVIVLGLLRNALGTASTPPNQVLLGLALFLTFFVMSPVANRIYDEA..WLP
LSQDKISMEVALQKGSQPLRAFMLKQTRETDLALFSRIAKAA...........EFNTPEDVPMSILVPAFVTSELKTGFQ
IGFTMFIPFLIIDLVVASILMALGMMMVPPATISLPFKLMLFVLVDGWQLIIGSLADSFf....
>ur|UPI0006B63070|UniRef100_UPI0006B63070/44-247
..vSLQILLIMTALSFIPAFVILMTSFTRIIIVFSILRQALGLQQTPSNQILTGMALFLTLFVMAPVFDKVNQQA..LQP
YLAEKMTAQDAVLKAQGPLKDFMLAQTRSSDLELFMRLSKRT...........DIASPDQAPLTIIVPAFVTSELKTAFQ
IGFMIFIPFLIIDLVVASVLMAMGMMMLSPLIISLPFKIMLFVLVDGWALIIGTLASSF.....
>ur|UPI0006B062D8|UniRef100_UPI0006B062D8/17-221
.stSIKLMLLLTVLSLAPSILILMTSFARIVIILSFVRTALATQQMPPNQVIVGLALFLTFFIMAPTFQEVNEKA..LTP
LFNEDITLEEAYESASVPFKEFMSKHTRQKDLELFLRYTEAE...........RPESINDIPLTIMVPAFALSEIKTAFQ
IGFMIFIPFLVIDMIVASVLMSMGMMMLPPVMISLPFKILLFVLVDGWYLVMKSILQSF.....
>ur|UPI000225AA33|UniRef100_UPI000225AA33/17-221
.stSVKLILLLTVFSLAPGILIIMTSFTRIIIVLSFVRTSLATQQMPPNQVLIGLALFLTFFIMAPTFSEVYEEG..LQP
LFNEEITLDEAYDRASEPIKEFMANHTRQKDLALFLNYAEIE...........APESIQDIPMTALVPAFAISELKTAFQ
MGFMIFIPFLIIDMAVASILMSMGMMMLPPVMISLPFKILLFVLVDGWYLITHSLFSGF.....
>ur|UPI000488BAAA|UniRef100_UPI000488BAAA/46-248
...TLQLMAVLTILSIAPSILIMTTAFIRIVVVLGFLRNAMSTQTTPPNMVIIGLSLFLTFYIMAPYWNQGYENG..LQP
YLAGQITQEEALDNVVEPIREFMFKQTREADLAMFVNLADAP...........RPNGPEEVSTFTLIPAFMISELKTAFQ
LGFMIYIPFIVIDMIVASTLMSMGMMMLPPVMISLPFKILLFVLVDGWHLLIKSLIISF.....
>up|A0A0E1SC90|A0A0E1SC90_BURPE/3-225
.nnEIALIVLLTAATLVPFVVAAGSCFIKFSIVLVLVRNALGIQQVPSNLALNSIALIMSLFVMMPVAQSAYRYLqhHPL
DVMSGASVNEFIDGGLGDYKRYLARYSDPELVRFFERAQTARlkgddadaadaDDADGLDNSLFSLLPAYALTEIKSAFK
IGFYLYLPFLVVDMVVSSVLLALGMMMMSPVTISVPIKLILFVAMDGWTLICKGLIEQYlnlm.
>up|L8MRL9|L8MRL9_PSEPS/43-246
..vSLQILLIMTALSFIPAFVMLMTSFTRIIIVFSILRQALGLQQTPSNQILVGLALFLTMFIMAPVFDRVNRDA..LQP
YLNEQLSAQDALAKAEVPIKDFMLAQTRSSDLELFMRLSKRT...........DIPSPEAAPLTILVPAFVTSELKTAFQ
IGFMIFIPFLIIDLVVASVLMAMGMMMLSPLIISLPFKIMLFVLVDGWALIIGTLAGSF.....
>up|B9LZR3|B9LZR3_GEODF/48-250
...VLQIFFLMTVLSLAPGLLMMTTSFTRIVVVLSFLRNALGTQQAPSNQIIIGLSLFLTFFIMAPVWQQINVQA..LQP
YRAQTITQDEALKRAVAPVRKFMLSQVREKDLALFINLSKLP...........RPKNADDIPTMTIIPAYMISELKTAFQ
IGFLVYIPFLVLDMVVASVLMSMGMMMLPPVMISLPFKILLFVLVDGWGLIIGSLVKSF.....
>ur|UPI0005A6F132|UniRef100_UPI0005A6F132/51-252
...TLQVLALMTALSFLPAMVIMMTSFTRIIIVLGILRQAIGLQQSPSNQVLIGIALFMSFFIMSPVLDRINDEA..LQP
YLAETIQAKEALERAELPIHQFMLAQTRIKDLNTFMEIANVQ...........-VEKPADVPLRVLIPAFVTSELKTAFQ
IGFMLFLPFLVIDLVVASILMAMGMMMLSPMIVSLPFKLMLFVMVDGWNLILGSLANSF.....
>up|A0A023XLA8|A0A023XLA8_BRAJP/46-249
..rAIQLIALLTVLSIAPSILIMMTSFTRIVVVLSLLRTAMGTATAPPNSVIIALAMFLTFFVMGPVLQKSYDEG..IRP
LVANQLGVEDALQRASVPLRGFMQKNVREKDLKLFLDLSGEP...........PPATPDDLALRILVPAFMISELKRAFE
IGFLLFLPFLIIDLVVASVLMSMGMMMLPPATISLPFKLIFFVLVDGWSLVAGSLVQSY.....
>up|K8D469|K8D469_CROSK/41-244
...PVQTLVFITSLTFLPAILLMMTSFTRIIIVFGLLRNALGTPSAPPNQVLLGLALFLTFFIMSPVIDKIYSDA..YQP
FNENKISMEVALDRGAQPLREFMLRQTREADLALFAKLANTQ...........PIQGPEAVPMRILLPAYVTSELKTAFQ
IGFTVFIPFLIIDLVVASVLMALGMMMVPPASIALPFKLMLFVLVDGWQLLVGSLAQSFy....
>ur|UPI0005B22527|UniRef100_UPI0005B22527/51-252
...TLQVLALMTALSFLPAMVIMMTSFTRIIIVLGILRQAIGLQQSPSNQVLIGIALFMSFFIMSPVLDRINDEA..LQP
YLAETIQAKEALERAELPIHQFMLAQTRIKDLNTFMEIANVQ...........-VEKPADVPLRVLIPAFVTSELKTAFQ
IGFMLFLPFLVIDLVVASILMAMGMMMLSPMIVSLPFKLMLFVMVDGWNLILGSLANSF.....
>ur|UPI0005423889|UniRef100_UPI0005423889/41-244
...PVQTLVFITSLTFIPAILLMMTSFTRIIIVFGLLRNALGTPSAPPNLVLLGLALFLTFFIMSPVIDKIYVDA..YQP
FSEEKISMQEALEKGAQPLREFMLRQTREADLGLFARLANTG...........PLQGPEAVPMRILLPAYVTSELKTAFQ
IGFTIFIPFLIIDLVIASVLMALGMMMVPPATIALPFKLMLFVLVDGWQLLVGSLAQSFy....
>up|A0A0J6EHH6|A0A0J6EHH6_9BACI/18-221
..aSVKLLLLLTVFSIAPGILIMMTCFTRIVIVLSFVRTSLATQSMPPNQVLIGLALFLTFFIMGPTFSEVNKDA..LTP
LMDNKISLDEAYTKAEAPIKQFMSKHTRQKDLALFMNYAKMK...........TPDSIDDIPLSTMVPAFIISELKTAFQ
MGFMIFIPFLIIDMVVASVLMSMGMMMLPPVMISLPFKILLFVLVDGWYLIVKSLLESF.....
>up|E0P217|E0P217_9FIRM/45-248
..tSMQVLAVLTVMSLAPAIFVMTTSFVRIVVVIGFLRNALSTQNVPPNQVVIALSLFLTFYIMAPYWGQANENG..IQP
YLEGQITQEQALENIVDPMREFMLRQTRESDLALFVNLSDAP...........RPDGPEDVSTFTLIPAFIISELKTAFQ
IGFMIYIPFIVIDMIVASTLMSMGMMMLPPVMISLPFKILLFVMVDGWHLLIQSLIMSF.....
>ur|UPI00042877C2|UniRef100_UPI00042877C2/19-222
..sTIQLLLLLTVLTLAPSFLILMTCFTRVIIVLSFVRTGLATQQMPPNQVLIGLALFITFFVMAPVFQDINEEA..LQP
LFNEEVTQEEAFEAAAGPIKEFMAHHTREKDLALFMGYQGLD...........RPESLDDIPLTALVPAFAISELKTAFQ
IGFMIFVPFLIIDMVVASVLMAMGMMMLPPVMIALPFKILLFVMVDGWHLVIRSLLLSF.....
>up|P54700|FLIP_SALTY/41-244
...SVQTLVFITSLTFLPAILLMMTSFTRIIIVFGLLRNALGTPSAPPNQVLLGLALFLTFFIMSPVIDKIYVDA..YQP
FSEQKISMQEALDKGAQPLRAFMLRQTREADLALFARLANSG...........PLQGPEAVPMRILLPAYVTSELKTAFQ
IGFTIFIPFLIIDLVIASVLMALGMMMVPPATIALPFKLMLFVLVDGWQLLMGSLAQSFy....
>ur|UPI000427497D|UniRef100_UPI000427497D/46-249
..rAIQLIALLTVLSIAPSILIMMTSFTRIVVVLSLLRTAMGTATAPPNSVILALAMFLTFFVMGPVLQKSYDDG..IRP
LVANQIGVEDALQRASVPLRGFMQKNVREKDLKLFLDLSGEP...........PPATPDELALRILVPAFMISELKRAFE
IGFLLFLPFLIIDLVVASVLMSMGMMMLPPATISLPFKLIFFVLVDGWSLVAGSLVQSY.....
>up|A0A0K6LQM7|A0A0K6LQM7_BACAM/17-221
.ssTVKLLLLLTVFSVAPGILILMTCFTRIVIVLSFVRTSLATQNMPPNQVLIGLALFLTFFIMAPTFSEINKEA..LTP
LMDNKISLDEAYTKAEKPIKEYMSKHTRQKDLALFMNYAKMK...........KPESIQDIPLTTMVPAYAISELKTAFQ
MGFMIFIPFLIIDMVVASVLMSMGMMMLPPVMISLPFKILLFVLVDGWYLIVKSLLDSF.....
>up|A0A0L7MRL5|A0A0L7MRL5_9BACI/17-221
.ssTVKLLLLLTVFSVAPGILILMTCFTRIVIVLSFVRTSLATQNMPPNQVLIGLALFLTFFIMAPTFSEINKEA..LTP
LMDNKISLDEAYTKAEKPIKEYMSKHTRQKDLALFMNYAKMK...........KPESIQDIPLTTMVPAYAISELKTAFQ
MGFMIFIPFLIIDMVVASVLMSMGMMMLPPVMISLPFKILLFVLVDGWYLIVKSLLDSF.....
>up|A0A0D7XZB7|A0A0D7XZB7_BACAM/17-221
.ssTVKLLLLLTVFSVAPGILILMTCFTRIVIVLSFVRTSLATQNMPPNQVLIGLALFLTFFIMAPTFSEINKEA..LTP
LMDNKISLDEAYTKAEKPIKEYMSKHTRQKDLALFMNYAKMK...........KPESIQDIPLTTMVPAYAISELKTAFQ
MGFMIFIPFLIIDMVVASVLMSMGMMMLPPVMISLPFKILLFVLVDGWYLIVKSLLDSF.....
>ur|UPI000654459C|UniRef100_UPI000654459C/17-221
.ssTVKLLLLLTVFSVAPGILILMTCFTRIVIVLSFVRTSLATQNMPPNQVLIGLALFLTFFIMAPTFSEINKEA..LTP
LMDNKISLDEAYTKAEKPIKEYMSKHTRQKDLALFMNYAKMK...........KPESIQDIPLTTMVPAYAISELKTAFQ
MGFMIFIPFLIIDMVVASVLMSMGMMMLPPVMISLPFKILLFVLVDGWYLIVKSLLDSF.....
>up|A0A0A3Y0C9|A0A0A3Y0C9_BRAJP/46-249
..rAIQLIALLTVLSIAPSILIMMTSFTRIVVVLSLLRTAMGTATAPPNSVIIALAMFLTFFVMGPVLQKSYDEG..IRP
LVANQLGVEDALQRASVPLRGFMQKNVREKDLKLFLDLSGEP...........PPATPDDLALRILVPAFMISELKRAFE
IGFLLFLPFLIIDLVVASVLMSMGMMMLPPATISLPFKLIFFVLVDGWSLVAGSLVQSY.....
>up|F2K961|F2K961_PSEBN/43-246
..vSLQILLIMTALSFIPAFVMLMTSFTRIIIVFSILRQALGLQQTPSNQILTGMALFLTMFIMAPVFDRVNQDA..LQP
YLAEKITAQDAVAKAEVPIKDFMLAQTRSSDLELFMRLSKRT...........DIPSADQAPLTILVPAFVTSELKTAFQ
IGFMIFIPFLIIDLVVASILMAMGMMMLSPLIISLPFKIMLFVLVDGWALIIGTLAGSF.....
>ur|UPI0003F6BDF8|UniRef100_UPI0003F6BDF8/43-246
..vSLQILLIMTALSFIPAFVMLMTSFTRIIIVFSILRQALGLQQTPSNQILTGMALFLTMFIMAPVFDRVNQDA..LQP
YLAEKITAQDAVAKAEVPIKDFMLAQTRSSDLELFMRLSKRT...........DIPSADQAPLTILVPAFVTSELKTAFQ
IGFMIFIPFLIIDLVVASILMAMGMMMLSPLIISLPFKIMLFVLVDGWALIIGTLAGSF.....
>ur|UPI0004636C8A|UniRef100_UPI0004636C8A/41-244
...PVQTLVFITSLTFLPAVLLMMTSFTRIIIVFGLLRNALGTPSAPPNQVLLGLALFLTFFIMSPVLDKIYTDA..YQP
FSENKISMEVALEKGAQPLREFMLRQTREADLALFARLAKTP...........EMAGPEAVPMRILLPAYVTSELKTAFQ
IGFTVFIPFLIIDLVVASVLMALGMMMVPPATIALPFKLMLFVLVDGWQLLVGSLAQSFy....
>up|J2S5X8|J2S5X8_9PSED/44-248
..vSLQILLIMTALSFIPAFVMLMTSFTRIIIVFSILRQALGLQQTPSNQILTGMALFLTLFIMAPVFDRVNQDA..LQP
YLAEKLTAQDAVAKAQVPIKDFMLAQTRTSDLELFMRLSKRT...........DIATPDQAPLTILVPAFVTSELKTAFQ
IGFMIFIPFLIIDLVVASVLMAMGMMMLSPLIISLPFKIMLFVLVDGWALIIGTLASSFg....
>up|A0A0L6W5L4|A0A0L6W5L4_9FIRM/57-261
.skSLQILFLITILSLAPAILIMTTAFTRVVVVLSFVRSALSTHTTPPNQVIIGLALFLTFFIMAPTWSQVNKEA..LQP
YLSGKLSQEQALKKAVTPVRDFMFKQTREKDLALFVKMANIK...........RPRTHDDVPTYVLIPAFTISELKTAFQ
IGFMIYIPFIVIDMVIASSLMSMGMIMLPPMMISLPFKLLLFVLVDGWNLIVRSLIMSF.....
>ur|UPI0003AC1EEB|UniRef100_UPI0003AC1EEB/39-243
..tTLNIVIVLTILALAPSIVFVMTSFLRLIVVFSFLRQAMGTQSMPPNTILVTLALILTFFIMEPVATKSYNEG..IKP
YLAEKIGYEEAFIKGAKPFKDFMLKNTREKDLALFYRIRNLP...........NPKTIDDVPLTVLVPAFMISELKTAFE
IGFLIYLLFLVIDMVVSSVLMAMGMMMLPPTMISLPFKLLIFVLVDGWNLLVQRLVESFv....
>up|A0A0D5N8E7|A0A0D5N8E7_GEOSN/52-254
...VLQIFFLMTVLSLAPGLLMMTTSFTRIAVVLSFLRHAIGTQQAPPNQIIIALSLFLTFFVMAPVWQQVNTQA..IQP
YRAAQITQDEALKRAVAPMRKFMLSQTREKDLALFLNLSKLP...........RPRTADDIPTLTLIPAFMISELRTAFQ
IGFLIFIPFLVVDMVVASVLMSMGMMMLPPVMISLPFKILLFVLVDGWGLVIGSLIKSF.....
>ur|UPI00052AF691|UniRef100_UPI00052AF691/3-225
.nnEIALIVLLTAATLVPFVVAAGSCFIKFSIVLVLVRNALGIQQVPSNLALNSIALIMSLFVMMPVAQSAYRYLqhHPL
DVMSGASVNEFIDGGLGDYKRYLTRYSDPELVRFFERAQTARlkgddanaadaDAPDGLDNSLFSLLPAYALTEIKSAFK
IGFYLYLPFLVVDMVVSSVLLALGMMMMSPVTISVPIKLILFVAMDGWTLICKGLIEQYlnlm.
>ur|UPI00044748C8|UniRef100_UPI00044748C8/41-244
...PVQTLVFITSLTFIPAILLMMTSFTRIIIVFGLLRNALGTPSAPPNQVLLGLALFLTFFIMSPVIDKIYVDA..YQP
FSEEKISMQEAPEKGAQPLREFMLRQTREADLGLFARLANTG...........PLQGPEAVPMRILLPAYVTSELKTAFQ
IGFTIFIPFLIIDLVIASVLMALGMMMVPPATIALPFKLMLFVLVDGWQLLVGSLAQSFy....
>ur|UPI0006473630|UniRef100_UPI0006473630/44-248
..vSLQILLIMTALSFIPAFVMLMTSFTRIIIVFSILRQALGLQQTPSNQILTGMALFLTLFIMAPVFDRVNQDA..LQP
YLAEKLTAQDAVAKAQVPIKDFMLAQTRTSDLELFMRLSKRT...........DIATPDQAPLTILVPAFVTSELKTAFQ
IGFMIFIPFLIIDLVVASVLMAMGMMMLSPLIISLPFKIMLFVLVDGWALIIGTLASSFg....
>up|R9VM67|R9VM67_9ENTR/49-252
...PVQTLVLMTSLTFLPAILLMMTGFTRIVIVLGLLRNALGTASTPPNQVLLGLALFLTFFVMSPVLNRVYDEA..WVP
LSQDKISMEVALQKGSQPLRAFMLKQTREGDLALFSRIAKAE...........QFNTADDVPMSILVPAFVTSELKTGFQ
IGFTMFIPFLIIDLVVASVLMALGMMMVPPATISLPFKLMLFVLVDGWQLVIGSLAQSFf....
>up|A0A0A4GGE1|A0A0A4GGE1_9PSED/43-246
..vSLQILLIMTALSFIPAFVMLMTSFTRIIIVFSILRQALGLQQTPSNQILTGMALFLTMFIMAPVFDRVNQDA..LQP
YLAEKITAQDAVAKAEVPVKDFMLAQTRSSDLELFMRLSKRT...........DIPSADQAPLTILVPAFVTSELKTAFQ
IGFMIFIPFLIIDLVVASILMAMGMMMLSPLIISLPFKIMLFVLVDGWALIIGTLAGSF.....
>up|A0A0F9YF06|A0A0F9YF06_9ZZZZ/44-248
..vSLQVLALMSALTFIPAFVMMMTSFTRIIIVFAILRQALGLQQTPSSQIMVGLALFLTLFIMAPVFDEINESA..LQP
YINEEMQAQEAIEVASGPMREFMLAQTRETDLELFVRLAKRT...........DLAGPDEVPFHILVPAFVTSELKTAFQ
IGFMIFIPFLVIDLVVASVLMAMGMMMLSPLIISLPFKIMLFVLVDGWALIIGTLAASFa....
>up|A0A099VKQ9|A0A099VKQ9_9HELI/57-273
..tTLNIVILLTLLILAPSLVLMMTSFTRILIVLGFLRTALGTQQSPPTQVLVSLAMILTFFIMEPVVKDAYNAG..IKP
YMEEKIGYEEAFEETMHPFKKFMLMNTRHSDIALFYKIRNEEppqmdniatkeQLNLVGKVSLSIILPAFMISELKTAFQ
IGFLLYLPFLVIDMVIASVLMAMGMMMLPPVMISLPFKILIFVLVDGFNLLIWNLVRSFn....
>up|A0A0F5L1V1|A0A0F5L1V1_9BACI/18-221
..aSVKLLLLLTVFSIAPGILIMMTCFTRIVIVLSFVRTSLATQSMPPNQVLIGLALFLTFFIMGPTFSEVNKDA..LTP
LMDNKISLDEAYTKAEAPIKKFMSKHTRQKDLALFMNYAKMK...........TPDSIDDIPLSTMVPAFIISELKTAFQ
MGFMIFIPFLIIDMVVASVLMSMGMMMLPPVMISLPFKILLFVLVDGWYLIVKSLLESF.....
>up|J2SR34|J2SR34_9PSED/44-248
..vSLQILLIMTALSFIPAFVMLMTSFTRIIIVFSILRQALGLQQTPSNQILTGMALFLTMFIMAPVFDRVNQDA..LQP
YLAEKLTAQDAVTKAQVPIKDFMLAQTRSSDLELFMRLSKRT...........DIASPDQAPLTILVPAFVTSELKTAFQ
IGFMIFIPFLIIDLVVASVLMAMGMMMLSPLIISLPFKIMLFVLVDGWALIIGTLASSFg....
>ur|UPI000422F1D3|UniRef100_UPI000422F1D3/47-250
..rAIQLIALLTVLSIAPSILIMMTSFTRIVVVLSLLRTAMGTATAPPNSVIIALAMFLTFFVMGPVLQKSYDEG..IRP
LVANQVSVEDALQRASVPLRGFMQKNVREKDLKLFLDLSGEP...........PPATPDELALRILVPAFMISELKRAFE
IGFLLFLPFLIIDLVVASVLMSMGMMMLPPATISLPFKLIFFVLVDGWSLVAGSLVQSY.....
>up|A0A0F0FJG6|A0A0F0FJG6_9BURK/72-275
...SVQTLVLLTSLSFLPAAMLMMTGFTRIIIVLGLLRNALGTASSPPNQVLVGLSLFLTFFVMSPVFDRIYTDA..YKP
LSENKLSLEDAAAKAAAPLKAFMLKQTREKDLALFAQMAKAP...........EMQGPEDVQMRILVPAFVTSELKTAFQ
IGFTVFIPFLIIDLVVASVLMAMGMMMVPPATIALPFKLMLFVLVDGWQLLLGSLAQSFl....
>ur|UPI0006821DEF|UniRef100_UPI0006821DEF/41-243
...PIQTMLLLTSLSFIPAAMLMMTSFTRIVIVLSLLRQALGTQSTPPTQVLVGLSLFLTFFVMSPVFDRIYTEA..YQP
FSENKIQMMEALDKGAAPLKEFMLKQTRQADLALYVKLSRGP...........ALQGPEDVPLRLLVPAFVTSELKTAFQ
IGFAIFIPFLIIDMVVASILMSMGMMMMSPAIVSLPFKLMLFVLVDGWQLLIGSLAQSF.....
>up|J2P0G5|J2P0G5_9PSED/44-248
..vSLQILLIMTALSFIPAFVMLMTSFTRIIIVFSILRQALGLQQTPSNQILTGMALFLTMFIMAPVFDRVNQDA..LQP
YLAEKLTAQDAVAKAQVPIKDFMLAQTRSSDLELFMRLSKRT...........DIATPDQAPLTILVPAFVTSELKTAFQ
IGFMIFIPFLIIDLVVASVLMAMGMMMLSPLIISLPFKIMLFVLVDGWALIIGTLASSFg....
>up|E1UU18|E1UU18_BACAS/17-221
.ssTVKLLLLLTVFSVAPGILILMTCFTRIVIVLSFVRTSLATQNMPPNQVLIGLALFLTFFIMAPTFSEINKDA..LTP
LMDNKISLDEAYTKAEKPIKEYMSKHTRQKDLALFMNYAKMK...........KPESIQDIPLTTMVPAYAISELKTAFQ
MGFMIFIPFLIIDMVVASVLMSMGMMMLPPVMISLPFKILLFVLVDGWYLIVKSLLDSF.....
>up|A0A069I642|A0A069I642_9BURK/72-275
...SVQTLVLLTSLSFLPAAMLMMTGFTRIIIVLGLLRNALGTASSPPNQVLVGLSLFLTFFVMSPVFDRIYTDA..YKP
LSENKLSLEDAAAKAAAPLKAFMLKQTREKDLALFAQMAKAP...........EMQGPEDVQMRILVPAFVTSELKTAFQ
IGFTVFIPFLIIDLVVASVLMAMGMMMVPPATIALPFKLMLFVLVDGWQLLLGSLAQSFl....
>up|J2YLZ8|J2YLZ8_9PSED/44-248
..vSLQILLIMTALSFIPAFVMLMTSFTRIIIVFSILRQALGLQQTPSNQILTGMALFLTLFIMAPVFDRVNQDA..LQP
YLAEKLTAQDAVAKAQVPIKDFMLAQTRTSDLELFMRLSKRT...........DIATPDQAPLTILVPAFVTSELKTAFQ
IGFMIFIPFLIIDLVVASVLMAMGMMMLSPLIISLPFKIMLFVLVDGWALIIGTLASSFg....
>up|H7ER43|H7ER43_PSEST/52-257
..vSLQILLIMTALSFIPAFVMLMTSFTRIIIVFSILRQALGLQQTPSNQILVGLTLFLTLFIMAPVFERINQDA..LQP
YLSEQIPAQEAISRAEVPLKNFMLAQTRESDLELFVRLSRRT...........DIASPEAAPMTILVPAFVTSELKTAFQ
IGFMIFIPFLIIDMVVASVLMAMGMMMLSPLIISLPFKIMLFVLVDGWGLIIGTLAGSFgt...
>up|K8DC93|K8DC93_9ENTR/41-244
...PVQTLVFITSLTFLPAILLMMTSFTRIIIVFGLLRNALGTPSAPPNQVLLGLALFLTFFIMSPVIDKIYSDA..YQP
FTENKISMEVALDRGAQPLREFMLRQTREADLALFAKLANTQ...........PIQGPEAVPMRILLPAYVTSELKTAFQ
IGFTVFIPFLIIDLVVASVLMALGMMMVPPASIALPFKLMLFVLVDGWQLLVGSLAQSFy....
>up|A0A0F6VUF9|A0A0F6VUF9_CROSK/41-244
...PVQTLVFITSLTFLPAILLMMTSFTRIIIVFGLLRNALGTPSAPPNQVLLGLALFLTFFIMSPVIDKIYSDA..YQP
FTENKISMEVALDRGAQPLREFMLRQTREADLALFAKLANTQ...........PIQGPEAVPMRILLPAYVTSELKTAFQ
IGFTVFIPFLIIDLVVASVLMALGMMMVPPASIALPFKLMLFVLVDGWQLLVGSLAQSFy....
>up|I3CUE4|I3CUE4_9BURK/42-244
...PIQTMLLLTSLSFIPAAMLMMTSFTRIVIVLSLLRQALGTQSTPPTQVLVGLSLFLTFFVMSPVFDRIYTEA..YQP
FSENKIQMMEALDKGAAPLKEFMLKQTRQADLALYVKLSRGP...........ALQGPEDVPLRLLVPAFVTSELKTAFQ
IGFAIFIPFLIIDMVVASILMSMGMMMMSPAIVSLPFKLMLFVLVDGWQLLIGSLAQSF.....
>up|K8BHL3|K8BHL3_9ENTR/41-244
...PVQTLVFITSLTFLPAILLMMTSFTRIIIVFGLLRNALGTPSAPPNQVLLGLALFLTFFIMSPVIDKIYSDA..YQP
FTENKISMEVALDRGAQPLREFMLRQTREADLALFAKLANTQ...........PIQGPEAVPMRILLPAYVTSELKTAFQ
IGFTVFIPFLIIDLVVASVLMALGMMMVPPASIALPFKLMLFVLVDGWQLLVGSLAQSFy....
>ur|UPI00044E82C1|UniRef100_UPI00044E82C1/7-215
...ELGLILGLALLALVPFIAVMATSFIKMTVVFSLLRNALGVQQIPPNMAMYGLAIILGLYVMAPVGFATRDYLrnHDV
SLSDSASVERFLDEGMAPYRNFLKRQIQEREHTFFMESTR-Qvwpse......YAERLDPDSLLILLPAFTVSELTRAFE
IGFLIYLPFIAIDLIISNILLAMGMMMVSPMTISLPFKLLLFVLLDGWARLTHGLVISY.....
>up|A0A0A8I7Z1|A0A0A8I7Z1_CAMLA/39-243
..tTLNIVIVLTILALAPTIIFVMTSFLRLVVVFSFLRTALGTQTMPPNTILVTLALILTFFIMEPVATKSYNEG..IKP
YIAEQIGYEEAFAKSVKPFKDFMLKNTREKDLALFYRIRNLE...........NPKTINDVPLTVLVPAFMISELKTAFE
IGFLLFLPFLVIDMVVSSVLMAMGMMMLPPVMISMPFKLLIFVLVDGWNLLIQNLVKSFl....
>ur|UPI00037E2470|UniRef100_UPI00037E2470/46-250
..vTLQILALMTALTFIPAFMMMVTSFTRIVIVFAILRQALGLQQTPSNQILVGLSLFLTFFIMSPVFEKANEAG..LQP
YLAEEMVMQDAVAAASGPFREFMLAQTREDDLNLFVRIAREE..........gQYSNPEDVPFRILLPAFVTSELKTAFQ
IGFMVFIPFLIIDMVVASVLMAMGMMMLSPIIISLPFKIMLFVLVDGWALIMGTLAASF.....
>up|A0A0M1VII8|A0A0M1VII8_9ENTR/41-244
...PVQTLVFITSLTFLPAILLMMTSFTRIIIVFGLLRNALGTPSAPPNQVLLGLALFLTFFIMSPVIDKIYVDA..YQP
FSEEKISMQEAMEKGAQPLREFMLRQTREADLALFARLANSG...........PLQGPEAVPMRILLPAYVTSELKTAFQ
IGFTIFIPFLIIDLVIASVLMALGMMMVPPATIALPFKMMLFVLVDGWQLLVGSLAQSFy....
>ur|UPI000237BF98|UniRef100_UPI000237BF98/41-244
...SVQTLVFITSLTFIPAILLMMTSFTRIIIVFGLLRNALGTPSAPPNQVLLGLALFLTFFIMSPVIDKIYTDA..YQP
FSEDKISMEVALEKGAQPLREFMMRQTREADLALFARLSNTG...........ELQGPEAVPMRILLPAYVTSELKTAFQ
IGFTIFIPFLIIDLVIASVLMALGMMMVPPATIALPFKIMLFVLVDGWQLLVSSLAQSFy....
>up|Q2ITI7|Q2ITI7_RHOP2/47-251
..rAIQLIALLTVLSIAPSILIMMTSFTRIVVVLSLLRTALGTATAPPNMVIIALALFLTAFVMGPTLQKSYDDG..IKP
LIANEMSVEDALVRASGPLRIFMQKNVREKDLKLFLDLSGEP...........PPATPEDLSLRILMPAFMISELKRAFE
IGFLLFLPFLIIDLVVASVLMSMGMMMLPPVVVSLPFKLIFFVLVDGWSLVAGSLVQSYs....
>up|C6CF69|C6CF69_DICZE/54-257
...PIQTLVFITALSFIPAVLLMMTCFTRIIIVLSLLRNALGTPTAPPNQVLLGLSLFLTFFVMSPVLNRIYDEA..YRP
FSEDKISMEVAIDKGSQPLREFMLRQTREADLALFTRLAQIP...........SLQGPEAVPMRVLVPAYVTSELKTAFQ
IGFTIFIPFLLIDLVVASVLMALGMMMVPPATIALPFKLMLFVLVDGWQLLLGSLAQSFy....
>ur|UPI000420A41E|UniRef100_UPI000420A41E/46-249
..rAIQLIALLTVLSIAPSILIMMTSFTRIVVVLSLLRTAMGTATAPPNSVIIALAMFLTFFVMGPVLQKSYDEG..IRP
LVANQLGVEDALQRASVPLRGFMQKNVREKDLKLFLDLSGEP...........PPATPDDLALRILVPAFMISELKRAFE
IGFLLFLPFLIIDLVVASVLMSMGMMMLPPATISLPFKLIFFVLVDGWSLVAGSLVQSY.....
>up|A0A024EI97|A0A024EI97_9PSED/44-248
..vSLQILLIMTALSFIPAFVMLMTSFTRIIIVFSILRQALGLQQTPSNQILTGMALFLTLFIMAPVFDRVNQDA..LQP
YLAEKLTAQDAVAKAQVPIKDFMLAQTRSSDLELFMRLSKRT...........DIASPDQAPLTILVPAFVTSELKTAFQ
IGFMIFIPFLIIDLVVASVLMAMGMMMLSPLIISLPFKIMLFVLVDGWALIIGTLASSFg....
>up|X2H417|X2H417_9GAMM/42-245
...PVETLVFLTLLSFIPAILLLMTSFTRIIIVLGLLRNALGTQSAPPNQVILGIALFMTFFIMSPVTDKIYQDA..YTP
YSQNQITMQEALSIATKPLQAFMLTQTRENDLALFVNMSHQN...........EIQSREDIPLKVLVPAFVVSELKTAFQ
IGFTIFIPFLIIDLVVASTLMALGMMMVPPATVSLPFKLMLFVLADGWHLLLGSLAQSFf....
>ur|UPI0003A34981|UniRef100_UPI0003A34981/54-257
...PIQTLVFITALSFIPAVLLMMTCFTRIIIVLSLLRNALGTPTAPPNQVLLGLSLFLTFFVMSPVLNRIYDEA..YRP
FSEDKISMEVAIDKGSQPLREFMLRQTREADLALFTRLAQIP...........SLQGPEAVPMRVLVPAYVTSELKTAFQ
IGFTIFIPFLLIDLVVASVLMALGMMMVPPATIALPFKLMLFVLVDGWQLLLGSLAQSFy....
>ur|UPI0005C540FB|UniRef100_UPI0005C540FB/49-252
...PVQTLVLMTSLTFLPAVLLMMTGFTRIVIVLGLLRNALGTASTPPNQVLLGLALFLTFFVMSPVANRIYDEA..WLP
LSQDKISMEVALQKGSQPLRAFMLKQTRETDLALFSRIAKAA...........EFNTPEDVPMSILVPAFVTSELKTGFQ
IGFTMFIPFLIIDLVVASVLMALGMMMVPPATISLPFKLMLFVLVDGWQLIIGSLADSFf....
>ur|UPI00046CBE5B|UniRef100_UPI00046CBE5B/43-244
...TLQIVFLLTVLTLAPAILILLTSFTRIIVVLSFLRNALGTQAMPPNQVLVGLALFLTFFVMTPTWNQVYTGA..LRP
YLDGRIPQAEALERAEPPVRRFLLEHTREKDIALFVRLGQGP...........RPRSPEEVPFAALVPAFVISELRTAFT
IGFLLYIPFVVIDLVVASVLMSMGMFMLPPMMVSLPFKIIFFVLVDGWNLVVGSLARS-.....
>up|B6JBI4|B6JBI4_OLICO/46-249
..rAIQLIALLTVLSIAPSILVMMTSFTRIVVVLSLLRTALGTATAPPNSVMIALALFLTGFVMGPVLQKSYDEG..VKP
VIANELSVEQGFERAVGPLRGFMQKNVREKDLKLFMDLSGEP...........PPATPEEMSLRILIPAFMISELKRAFE
IGFLLFLPFLIIDLVVSSVLMSMGMMMLPPVVVSLPFKLIFFVLVDGWALVAGSLVQSY.....
>up|U3GM58|U3GM58_PSEST/52-257
..vSLQILLIMTALSFIPAFVMLMTSFTRIIIVFSILRQALGLQQTPSNQILIGLTLFLTLFIMAPVFDRINQDA..LQP
YLSEQIPAQEAISRAEVPLKNFMLAQTRESDLELFVRLSRRT...........DIASPEAAPMTILVPAFVTSELKTAFQ
IGFMIFIPFLIIDMVVASVLMAMGMMMLSPLIISLPFKIMLFVLVDGWGLIIGTLAGSFgt...
>up|J3H4J3|J3H4J3_9PSED/44-248
..vSLQILLIMTALSFIPAFVMLMTSFTRIIIVFSILRQALGLQQTPSNQILTGMALFLTLFIMAPVFDRVNQDA..LQP
YLAEKLTAQDAVAKAQVPIKNFMLAQTRTSDLELFMRLSKRT...........DIATPDQAPLTILVPAFVTSELKTAFQ
IGFMIFIPFLIIDLVVASVLMAMGMMMLSPLIISLPFKIMLFVLVDGWALIIGTLASSFg....
>ur|UPI000346A6A9|UniRef100_UPI000346A6A9/44-259
...IVQGIVLLTVLSVAPGLLIMVTCFTRIIVVLSLLRSALGLQQSPPNMVLVSLAMFLTFHIMGPVIDSAWQDG..LRP
LLNEQVTQEQGLERMIEPFRGFMASHVRERDLAAFAAFTAKPkpestepakdeRPVTAESVDLRLLMPAFLLSELRRAFE
IGFLLFLPFLVIDMVVAAILMAMGMMMLPPVMIALPFKIIFFVLTDGWFLIAGSLIRSY.....
>up|A0A0H4L356|A0A0H4L356_9RHOB/58-269
...IIQLVAAITVLSLAPGLLVIMTSFTRFVIVFSMLRSALGLNQTPPNMVLSSMALFMTFFVMQPVFQDAWDSG..VQP
LMDNAISEEQALRRIGDPFRAFMFVNTREKDLALFHEIAGRDaaeq.....apLAATAEEADWRTLVPAFMISELRRAFT
IGFLIYLPFLVIDLIVASVLMSAGMMMLPPVLISLPFKVIFFVLIDGWYMLAGSLMESYvpv..
>ur|UPI0004117798|UniRef100_UPI0004117798/44-247
..vSLQILLIMTALSFIPAFVILMTSFTRIIIVFSILRQALGLQQTPSNQILTGMALFLTLFIMAPVFDRVNKDA..LQP
YLNEQMVAQEAIAKAQVPLKDFMLAQTRQSDLDLFMRLSKRT...........DIASPDQAPLTILVPAFVTSELKTAFQ
IGFMIFIPFLIIDLVVASVLMAMGMMMLSPLIISLPFKIMLFVLVDGWALIMGTLAGSF.....
>up|A0A010Q257|A0A010Q257_9ALTE/48-251
...TLQALFIMTALSLIPAFIMMMTSFTRIIVVLSILRQAIGLQQSPSNQILIGVSLFLSMFIMAPVFEEVNERA..LQP
YLNEQLTSMDALEQAKGPMRAFMLSQTRVKDLETFVRIAGDE..........gKYADTDEVPLTILIPAFVTSELKTAFQ
IGFMLFIPFLIIDLVVASILMAMGMMMLSPMIVSLPFKLMLFVLVDGWNLIFGTLATSF.....
>up|F5ZE54|F5ZE54_ALTSS/45-248
...TLQALFIMTALSLIPAFIMMMTSFTRIIVVLSILRQAIGLQQSPSNQILVGVSLFLSMFIMAPVFEEINERA..LQP
YLSEQMTSLDAIEQAKGPMRAFMLSQTRVKDLETFVRIAGDE..........gKYADTDEVPLTILIPAFVTSELKTAFQ
IGFMLFIPFLIIDLVVASILMAMGMMMLSPMIVSLPFKLMLFVLVDGWNLIFGTLATSF.....
>ur|UPI0006CAC8FB|UniRef100_UPI0006CAC8FB/43-246
..vSLQILLIMTALSFIPAFVMLMTSFTRIIIVFSILRQALGLQQTPSNQILTGMALFLTLFIMAPVFDRVNQDA..LQP
YLAEKLTAQDAVAKAQVPIKDFMLAQTRSSDLELFMRLSKRT...........DIATPDQAPLTILVPAFVTSELKTAFQ
IGFMIFIPFLIIDLVVASVLMAMGMMMLSPLIISLPFKIMLFVLVDGWALIIGTLASSF.....
>up|A0A0A1HR46|A0A0A1HR46_9PSED/43-246
..vSLQILLIMTALSFIPAFVMLMTSFTRIIIVFSILRQALGLQQTPSNQILTGMALFLTMFIMAPVFDRVNQDA..LQP
YLAEKITAQDAVAKAEVPIKDFMLAQTRSSDLELFMRLSKRT...........DIPSADQAPLTILVPAFVTSELKTAFQ
IGFMIFIPFLIIDLVVASVLMAMGMMMLSPLIISLPFKIMLFVLVDGWALIIGTLAGSF.....
>ur|UPI00069E65A1|UniRef100_UPI00069E65A1/43-246
..vSLQILLIMTALSFIPAFVMLMTSFTRIIIVFSILRQALGLQQTPSNQILTGMALFLTMFIMAPVFDRVNQDA..LQP
YLAEKITAQDAVAKAEVPIKDFMLAQTRSSDLELFMRLSKRT...........DIPSADQAPLTILVPAFVTSELKTAFQ
IGFMIFIPFLIIDLVVASVLMAMGMMMLSPLIISLPFKIMLFVLVDGWALIIGTLAGSF.....
>ur|UPI0003A0FFC5|UniRef100_UPI0003A0FFC5/48-251
..rAIQLIALLTVLSIAPSILIMMTSFTRIVVVLSLLRTAMGTATAPPNSVIIALAMFLTFFVMGPVLQKSYDEG..IRP
LVANQLGVEDALQRASVPLRGFMQKNVREKDLKLFLDLSGEP...........PPATPDDLGLRILVPAFMISELKRAFE
IGFLLFLPFLIIDLVVASVLMSMGMMMLPPATISLPFKLIFFVLVDGWSLVAGSLVQSY.....
>ur|UPI000289E98E|UniRef100_UPI000289E98E/44-247
..vSLQILLIMTALSFIPAFVILMTSFTRIIIVFSILRQALGLQQTPSNQILTGMALFLTMFIMAPVFDKINQQA..LQP
YLSEKLTAQDAVLKAQGPIKDFMLAQTRSSDLELFMRLSKRT...........DIATPDQAPLTIIVPAFVTSELKTAFQ
IGFMIFIPFLVIDLVVASVLMAMGMMMLSPLIISLPFKIMLFVLVDGWALIIGTLASSF.....
>ur|UPI0004815430|UniRef100_UPI0004815430/48-251
..rAIQLIALLTVLSIAPSILIMMTSFTRIVVVLSLLRTAMGTATAPPNSVIIALAMFLTFFVMGPVLQKSYDEG..IRP
LVANQLGVEDALQRASVPLRGFMQKNVREKDLKLFLDLSGEP...........PPATPDDLGLRILVPAFMISELKRAFE
IGFLLFLPFLIIDLVVASVLMSMGMMMLPPATISLPFKLIFFVLVDGWSLVAGSLVQSY.....
>ur|UPI0003170205|UniRef100_UPI0003170205/57-261
..vSLQILLIMTALSFIPAFVMLMTSFTRIIIVFSILRQALGLQSTPSNQILVGLALFLTMFVMAPVFDKINSTA..LQP
YLNEQIPAQEAISRAEGPIKAFMLAQTRQSDLELFVRLSKRT...........DIQNADATPLTILVPAFVTSELKTAFQ
IGFMIFIPFLIIDLVVSSVLMAMGMMMLSPLIISLPFKIMLFVLVDGWALIIGTLAGSFg....
>up|K9NN63|K9NN63_9PSED/44-248
..vSLQILLIMTALSFIPAFVMLMTSFTRIIIVFSILRQALGLQQTPSNQILTGMALFLTLFIMAPVFDRVNQDA..LQP
YLAEKLTAQDAVAKAQVPIKNFMLAQTRTSDLELFMRLSKRT...........DIATPDQAPLTILVPAFVTSELKTAFQ
IGFMIFIPFLIIDLVVASVLMAMGMMMLSPLIISLPFKIMLFVLVDGWALIIGTLASSFg....
>up|W6IX50|W6IX50_9ENTR/41-244
...PVQTLVFITSLTFLPAILLMMTSFTRIIIVFGLLRNALGTPSAPPNQVLLGLALFLTFFIMSPVIDKIYTDA..YQP
FSENKISVDVALERGAQPLREFMLRQTREADLALFARLSNSP...........PIQGPEAVSMRILLPAYVTSELKTAFQ
IGFTIFIPFLIIDLVIASVLMALGMMMVPPATIALPFKLMLFVLVDGWQLLVSSLAQSFy....
>up|N4WYU9|N4WYU9_9BACI/17-222
.stSVRLLLLLTVLSLAPSILILMTCFTRILIVLSFVRTSLATQQMPPNQVLIGLALFMTFFVMAPTFSQINEEA..LQP
LFNEEISLDEAYTNASTPLKEFMSEHTRQKDLALFMNYAEIE...........QPETVEEIPLTTLVPAFAISELKTAFQ
MGFMIFVPFLVIDMAVASVLMSMGMMMLPPVMISLPFKILLFVLVDGWYLITHSLLDGFf....
>up|A0A0B6XCD1|A0A0B6XCD1_XENBV/65-268
...PVQTLVFITALGFIPAALLMMTSFTRIIIVLGLLRNALGTPSAPPNQIMIGLALFMTFFIMSPVFDKVYQDA..YLP
FSEDKISLEAALDKGVQPLRQFMLRQTRQTDLALFARLADQD...........AFETADSVPIRVLVPAFITSELKTAFQ
IGFTLFIPFLIIDLVVASVLMALGMMMVPPATISLPFKLMLFVLVDGWQLLLGSLAQSFy....
>up|F2LGL9|F2LGL9_BURGS/76-278
...SVQTMLLLTMLSFLPAIVLMMTSFTRIIIVLSLLRQALGTTTTPPNQVLVGLALFLTLFVMSPVLDRAYTDG..YQP
FSAGTLPMDQAVQRGLAPFKTFMLKQTRESDLALFARISKAP...........PMQGPEDVPLPLLVPAFLTSELKTGFQ
IGFTIFIPFLIIDLVVASVLMSMGMMMVSPTTISLPFKLMLFVLVDGWQLLIGSLAQSF.....
>up|R9IJ76|R9IJ76_9FIRM/86-295
...NIRMLLALTVISLAPSILIMLTSFTRIIVVLHFVRTAVGTQTVPPNQVMVGLALFLTLFIMNPVFSEINETA..IQP
LEANEIDQEEALERMEVPIRRFMYKEMQRKDLKLFCDIAEIDmtgmd....lsEPETLEPIPMNVVIPSFIISELRTAFI
IGFLIYIPFIVIDMVVASVLMSMGMMMLPPTTISMPFKVLLFVLADGWDLVIGSLVKTF.....
>up|J3GCH6|J3GCH6_9PSED/44-248
..vSLQILLIMTALSFIPAFVMLMTSFTRIIIVFSILRQALGLQQTPSNQILTGMALFLTLFIMAPVFDRVNQDA..LQP
YLAEKLTAQDAVAKAQVPIKNFMLAQTRTSDLELFMRLSKRT...........DIATPDQAPLTILVPAFVTSELKTAFQ
IGFMIFIPFLIIDLVVASVLMAMGMMMLSPLIISLPFKIMLFVLVDGWALIIGTLASSFg....
>up|M4U6M6|M4U6M6_9GAMM/44-246
..vTLQVLAFMTALSFLPAMLVLMTSFTRIVVVMSILRQALGLQQTPSNQVINGIALFLTFFIMTPVFDKINEEA..LQP
YLNEDMNIVQAIEQGKKPLMAFMLAQTRLKDLETFLEIANV-...........QVDTPEEVPFTVLIPAFVTSELKTAFQ
IGFMIFIPFLIIDLVVASILMAMGMMMLSPMIVSLPFKLMLFVLVDGWNLIMGSLANSF.....
>up|F4R0N2|F4R0N2_BREDI/11-219
...---ALVTVILLALAPFVAVMVTSFTKIVVVLSLLRNALGLQQVPPNIVLNGMALILTLYVMFPVGQRMAEATnhMPP
TASDTQQLFAYADSAKEPLRDFLIKHSSERERAFFLRTAQRIstpe.......KRAEITARDFLVVVPAFTVSELATAFQ
IGFLIFLPFLIIDLVVSNILLAMGMMMLSPTTVSLPFKLLLFVLIDGWVKLSHGLVLSYv....
>up|A0A0F5KCF2|A0A0F5KCF2_BURPE/3-225
.nnEIALIVLLTAATLVPFVVAAGSCFIKFSIVLVLVRNALGIQQVPSNLALNSIALIMSLFVMMPVAQSAYRYLqhHPL
DVMSGASVSEFIDGGLGDYKRYLTRYSDPELVRFFERAQTARlkgddadaadaDDADGLDNSLFSLLPAYALTEIKSAFK
IGFYLYLPFLVVDMVVSSVLLALGMMMMSPVTISVPIKLILFVAMDGWTLICKGLIEQYlnlm.
>up|B6IQ94|B6IQ94_RHOCS/44-263
..rMVQVVALVTILSVAPGLLVMVTSFTRIVVVLSLLRSALGLQQTPPNMVLLGLALLLTAYVMGPTLDRSWREG..VQP
MVDGQITEEQAFERIVEPFRDFMQAHVRPKDLELFRSFEAGTksgaa.paapsTEEAASAPGLRTLIAAFVISELRRAFE
IGFLLFLPFLVIDMIIAAVLMAMGMMMLPPVIISLPFKIIFFVMVDGWLLVAGALVRSY.....
>ur|UPI0006B98E4E|UniRef100_UPI0006B98E4E/23-226
..rAIQLIALLTVLSIAPSILIMMTSFTRIVVVLSLLRTALGTATAPPNAVIIALALFLTAFVMGPTLQKSYDDG..IKP
LIANEMSVEDALVRASGPLRIFMQKNVREKDLKLFLDLSGEQ...........PPATPEDLSLRILMPAFMISELKRAFE
IGFLLFLPFLIIDLVVASVLMSMGMMMLPPVTVSLPFKLIFFVLVDGWSMVAGSLVQSY.....
>up|A0A0L1M4I7|A0A0L1M4I7_PSESX/44-248
..vSLQILLIMTALSFIPAFVMLMTSFTRIIIVFSILRQALGLQQTPSNQILTGMALFLTMFIMAPVFDRVNQDA..LQP
YLAEKLTAQDAVTKAQVPIKDFMLAQTRSSDLELFMRLSKRT...........DIATPDQAPLTILVPAFVTSELKTAFQ
IGFMIFIPFLIIDLVVASVLMAMGMMMLSPLIISLPFKIMLFVLVDGWALIIGTLASSFg....
>ur|UPI00041539CF|UniRef100_UPI00041539CF/47-250
..rAIQLIAMLTVLSIAPSILVMMTSFTRIVVVLSLLRTALGTATAPPNAVILALALFLTGFVMGPVLQKSYDDG..IRP
LVANQITVEQAFERAVEPLRGFMQKNVREKDLKLFIDLSGEP...........PPPTPDAMSLRILVPAFMISELKRAFE
IGFLLFLPFLIIDLVVASVLMSMGMMMLPPVVVSLPFKLIFFVLVDGWSLVAGSLVQSY.....
>up|A0A0D6SH97|A0A0D6SH97_9PSED/45-248
..vSLQILLIMTALSFIPAFVMLMTSFTRIIIVFSILRQALGLQQTPSNQILTGMALFLTMFIMGPVFDQVNRDA..LQP
YLNGQLPAQEAIKRAEGPVKNFMLAQTRSSDLELFVRLSKRT...........DIPSADATPLTILVPAFVTSELKTAFQ
IGFMIFIPFLIIDLVVASVLMAMGMMMLSPLIISLPFKIMLFVLVDGWALIIGTLAGSF.....
>up|J7TJA8|J7TJA8_9FIRM/45-248
..tTMQLLAVLTIISLAPAILVMTTSFVRIVVVIGFLRNALSTQNVPPNQVVIALSLFLSFYIMAPYWGQANENG..IQP
YLAGQISQEQALDNIVEPMREFMFRQTRESDLALFVNLSEAP...........RPEGPEDVSTFTLIPAFIISELKTAFQ
IGFMIYIPFIVIDMIVASTLMSMGMMMLPPVMISLPFKILLFVMVDGWHLLIQSLIMSF.....
>up|F0LNH2|F0LNH2_VIBFN/95-298
..vNLQILALMTMLGFLPAMVILMTSFTRIVVVMSILRQAMGLQQTPSNQVIVGIAIFLTFFIMSPVLNKINDQA..IQP
YLNEQISARQAFDRAQEPMKAFMLKQTRVKDLETFVNIAGAE...........-VQNPEDVSMAVLIPAFITSELKTAFQ
IGFMLFLPFLIIDLVVASVLMAMGMMMLSPMIVSLPFKLMLFVLVDGWNLILSTLAGSFa....
>up|A0A0L0APQ6|A0A0L0APQ6_9ENTR/41-244
...PVQTLVFLTSLTFLPALLLMTTSFTRIIIVFGLLRNALGTPSAPPNQVMLGLALFLTFFIMSPVIDKIYTDA..YQP
FSENKISLDVAMEKGAQPLREFMLRQTREADLALFARLANSG...........PIDGPEAVPLRILLPAYVTSELKTAFQ
IGFTIFIPFLIIDLVIASVLMALGMMMVPPATIALPFKLMLFVLVDGWQLLVGSLAQSFy....
>up|Q6MI49|Q6MI49_BDEBA/48-251
..nAVKLIMVMTVLTLAPAILIMMTGFTRIIIVLSFLRQAMGVQQMPPNQLLVGLALFLTFFVMQPAFNEMNTNG..IQP
YMAGTISQDQAIERTFAPLRKFMFNQTRDSDLALFIKLSKVE...........KPKTRADVPTMVLVPAFVVSELKTAFQ
IGFIIFLPFLVIDIVAASVLMAMGMMMLPPVVISLPFKIMLFVLVDGWGLLIGSMVKSF.....
>up|A0A085GC28|A0A085GC28_9ENTR/41-244
...PVQTLVFITSLTFLPAILLMMTSFTRIIIVFGLLRSALGTPSAPPNQVLLGLALFLTFFIMAPVFDKIYTDA..YQP
FSENKIQMDEAIEKGSQPLREFMLRQTREADLALFARLANTP...........PLEGPEVVPMRILLPAYVTSELKTAFQ
IGFTVFIPFLIIDLVIASVLMALGMMMVPPATIALPFKLMLFVLVDGWQLLVGSLAQSFy....
>ur|UPI00053A71F6|UniRef100_UPI00053A71F6/43-246
..vSLQILLIMTALSFIPAFVMLMTSFTRIIIVFSILRQALGLQQTPSNQILTGMALFLTLFIMAPVFDRVNQDA..LQP
YLAEKLTAQDAVAKAQVPIKDFMLAQTRSSDLELFMRLSKRT...........DIASPDQAPLTILVPAFVTSELKTAFQ
IGFMIFIPFLIIDLVVASVLMAMGMMMLSPLIISLPFKIMLFVLVDGWALIIGTLAGSF.....
>ur|UPI0006A5F33C|UniRef100_UPI0006A5F33C/43-246
..vSLQILLIMTALSFIPAFVMLMTSFTRIIIVFSILRQALGLQQTPSNQILTGMALFLTMFIMAPVFDRVNQDA..LQP
YLAEKLNAQDAVAKAQVPIKDFMLAQTRSSDLELFMRLSKRT...........DIATPDQAPLTILVPAFVTSELKTAFQ
IGFMIFIPFLIIDLVVASVLMAMGMMMLSPLIISLPFKIMLFVLVDGWALIIGTLAGSF.....
>up|E6WBL6|E6WBL6_PANSA/40-243
...PVQTLVFITSLTFIPAVLLMMTSFTRIIIVFGLLRNALGTPSAPPNQVLVGLALFLTFFIMAPTFDKIYSDA..YLP
FSQDKISMDVAIDKGAQPLREFMLRQTREADLALFARLANTP...........PIEGPEAVPMRILLPAYVTSELKTAFQ
IGFTVFIPFLIIDLVVASVLMALGMMMVPPATISLPFKLMLFVLVDGWQLLVGSLAQSFy....
>up|A0A089PLN7|A0A089PLN7_PLUGE/34-237
...PVQTLVLLTSLTFLPAVLLMMTGFTRIIIVLGLLRTALGTPSTPPNQVLIGLALFLTFYVMSPVFTRIYDDA..WQP
LSQDKISMEVALDKGVRPLRDFMLEQTRESDLALYARLAKVD...........NFQRKSDVPMRVLMPAYITSELKTGFQ
IGFTIFIPFLIIDLVVASVLMALGMMMVPPATISLPFKLMLFVLVDGWQLLMGSLAQSFf....
>up|A0A0E2LYU3|A0A0E2LYU3_9GAMM/51-252
...TLQVLALMTALSFLPAMVIMMTSFTRIIVVLGILRQAIGLQQSPSNQVLIGIALFMSFFIMSPVLDRINDEA..LQP
YLAETIQAKEALERAELPIHQFMLAQTRIKDLNTFMEIANVQ...........-VEKPADVPLRVLIPAFVTSELKTAFQ
IGFMLFLPFLVIDLVVASILMAMGMMMLSPMIVSLPFKLMLFVMVDGWNLILGSLANSF.....
>ur|UPI0003F8AC95|UniRef100_UPI0003F8AC95/52-256
.snTVTLLLLLTVLSLAPSFLILMTSFTRIVIVLGFVRTSLGTQQMPPNQVLIGLALFLTFFIMSPTLGEVNQTA..LQP
YLKGEMNQTQAFEKASLPMKKFMFKHTRQKDLKLFLDYTKAK...........APTGVEDIPITSLVPAYAISELKSAFQ
MGFMIFIPFLVIDMVVSSTLMAMGMMMLPPVMISLPFKILLFILVDGWYLVVRSLLLSY.....
>ur|UPI00044C69B3|UniRef100_UPI00044C69B3/41-244
...SVQTLVFITSLTFIPAILLMMTSFTRIIIVFGLLRNALGTPSAPPNQVLLGLALFLTFFIMSPVIDKIYTEA..YQP
FSEDKISMHVALEKGAQPLREFMLRQTREADLALFARLANTG...........ELQGPEAVPMRILLPAYVTSELKTAFQ
IGFTIFIPFLIIDLVIASVLMALGMMMVPPATIALPFKIMLFVLVDGWQLLVSSLAQSFy....
>ur|UPI0005A6AE79|UniRef100_UPI0005A6AE79/51-252
...TLQVLALMTALSFLPAMVIMMTSFTRIIVVLGILRQAIGLQQSPSNQVLIGIALFMSFFIMSPVLDRINDEA..LQP
YLAETIQAKEALERAELPIHQFMLAQTRIKDLNTFMEIANVQ...........-VEKPADVPLRVLIPAFVTSELKTAFQ
IGFMLFLPFLVIDLVVASILMAMGMMMLSPMIVSLPFKLMLFVMVDGWNLILGSLANSF.....
>up|U3H705|U3H705_PSEAC/45-248
..vSLQILLIMTALSFIPAFVMLMTSFTRIIIVFSILRQALGLQQTPSNQILTGMALFLTMFIMGPVFDQVNRDA..LQP
YLNEQLPAQEAIKRAEVPVKNFMLAQTRSSDLELFVRLSKRT...........DIQSPDAAPLTILIPAFITSELKTAFQ
IGFMIFIPFLIIDLVVASVLMAMGMMMLSPLIISLPFKIMLFVLVDGWALIIGTLAGSF.....
>ur|UPI0005AAC8D3|UniRef100_UPI0005AAC8D3/51-252
...TLQVLALMTALSFLPAMVIMMTSFTRIIVVLGILRQAIGLQQSPSNQVLIGIALFMSFFIMSPVLDRINDEA..LQP
YLAETIQAKEALERAELPIHQFMLAQTRIKDLNTFMEIANVQ...........-VEKPADVPLRVLIPAFVTSELKTAFQ
IGFMLFLPFLVIDLVVASILMAMGMMMLSPMIVSLPFKLMLFVMVDGWNLILGSLANSF.....
>ur|UPI00051BF642|UniRef100_UPI00051BF642/52-253
...TLQVLALMTALSFLPAMVIMMTSFTRIIIVLGILRQAIGLQQSPSNQVLIGIALFMSFFIMSPVLDRINDEA..LQP
YLAETIQAKEALEKAELPIHQFMLAQTRIKDLNTFMEIANVQ...........-VEKPADVPLRVLIPAFVTSELKTAFQ
IGFMLFLPFLVIDLVVASILMAMGMMMLSPMIVSLPFKLMLFVMVDGWNLILGSLANSF.....
>up|A0A083UKG0|A0A083UKG0_PSEPU/44-248
..vSLQILLIMTALSFIPAFVMLMTSFTRIIIVFSILRQALGLQQTPSNQILTGMALFLTMFIMAPVFDRVNQDA..LQP
YLAEKMTAQDAVAKAQVPIKDFMLAQTRTSDLELFMRLSKRT...........DIATPDQAPLTILVPAFVTSELKTAFQ
IGFMIFIPFLIIDLVVASVLMAMGMMMLSPLIISLPFKIMLFVLVDGWALIIGTLASSFg....
>ur|UPI0006903E43|UniRef100_UPI0006903E43/36-239
...SVQTMLLLTSLGFLPAMLLMMTAFTRIIIVLSLLRHAIGVQTSPPNQILIGLALFLTFFVMSPVFDQAYTNA..YQP
FAANKISFEQAIDTGAKPFHAFMLKQTREADLALFAKLAKTP...........PMNGPEDVPMRILVPAFATSELKTAFQ
IGFTIFIPFLIIDLVVASVLMSMGMMMVSPSTVSLPFKLMLFVVVDGWQLLLGSLAQSFt....
>up|G7ZHP2|G7ZHP2_AZOL4/42-256
...IVQGIVLLTVLSVAPGLLIMVTCFTRIIVVLSLLRSALGLQQSPPNMVLVSLAMFLTFHIMGPTMDSAWQEG..LRP
LLNEQVTQEQGLERMIEPFRGFMASHVRERDLAAFAAFTAKPkagedgaakddRPVTAESVDLRLLMPAFLLSELRRAFE
IGFLLFLPFLVIDMVVAAILMAMGMMMLPPVMIALPFKIIFFVLTDGWFLIAGSLIRSY.....
>up|A0A0E1E6T0|A0A0E1E6T0_9PSED/43-246
..vSLQILLIMTALSFIPAFVMLMTSFTRIIIVFSILRQALGLQQTPSNQILTGMALFLTMFIMAPVFDRVNQDA..LQP
YLAEKLNAQDAVAKAQVPIKDFMLAQTRSSDLELFMRLSKRT...........DIATPDQAPLTILVPAFVTSELKTAFQ
IGFMIFIPFLIIDLVVASVLMAMGMMMLSPLIISLPFKIMLFVLVDGWALIIGTLAGSF.....
>ur|UPI00057C1CAD|UniRef100_UPI00057C1CAD/41-244
...PVQTLVFITSLTFLPAMLLMMTSFTRIIIVFGLLRNALGTPSAPPNQVLLGLALFLTFFIMSPVIDKIYTDA..YQP
FSESKISVDVALERGAQPLREFMLRQTREADLALFARLANSP...........PIQGPEAVSMRILLPAYVTSELKTAFQ
IGFTIFIPFLIIDLVIASVLMALGMMMVPPATIALPFKLMLFVLVDGWQLLVGSLAQSFy....
>up|A0A0H2V084|A0A0H2V084_SHIFL/1-203
...-MQTLVFITSLTFIPAILLMMTSFTRIIIVFGLLRNALGTPSAPPNQVLLGLALFLTFFIMSPVIDKIYVDA..YQP
FSEEKISMQEALEKGAQPLREFMLRQTREADLGLFARLANTG...........PLQGPEAVPMRILLPAYVTSELKTAFQ
IGFTIFIPFLIIDLVIASVLMALGMMMVPPATIALPFKLMLFVLVDGWQLLVGSLAQSFy....
>up|Q2T716|Q2T716_BURTA/3-229
.nnEIALIVLLTAATLVPFVVAAGSCFIKFSIVLVLVRNALGIQQVPSNLALNSIALIMSLFVMMPVAQSAYRYLqhHPL
DVMNGSSVNDFIDGGLGDYKRYLTRYSDPELVRFFERAQAARlkrddadaadaDADDGLDNSLFSLLPAYALTEIKSAFK
IGFYLYLPFLVVDMVVSSVLLALGMMMMSPVTISVPIKLILFVAMDGWTLICKGLIEQYlnlm.
>up|D3P8Y0|D3P8Y0_DEFDS/43-245
...TLQIIFLITILTLAPAILLMVTSFTRLIIVFSFLRSALGTQQSPPNQVLIGLALFLTFFIMSPVLNDMYKNA..VQP
YMDGKLNFTQALVEAKKPLRKFLLKNTRKKELLTFIEISKVQ...........RPKTPDDIPDSVLIPAFITSELQTAFE
IGFLLFLPFLVIDFVVASVLLSMGMMMLPPVMISLPFKILLFVLVDGWGLIVGSMVKSF.....
>up|Y0KHZ5|Y0KHZ5_9PROT/51-253
...SLQTLVLLTSLTFIPAAILMMTGFTRIIIVLSLLRQALGTQSAPSNQVLIGLALFLTFFVMSPVIDKIYVDA..YQP
LSENKITMQVAMEKGVEPLKTFMMKQTREGDLALFANMAQVE...........NIASPEQVPLRVLVPAFMTSELKTAFQ
IGFAIFIPFLIIDMVVASVLMAMGMMMVSPAIVALPFKLMLFVLVDGWQLILGSLVQSF.....
>ur|UPI00059D206F|UniRef100_UPI00059D206F/47-248
...TLQVLALMTALSFLPSMVIMMTSFTRIIIVLGILRQAIGLQQSPSNQVLIGIALFMSFFIMSPVLDRINNEA..LQP
YLAETIQAKEALERAELPIHQFMLAQTRIKDLNTFMEIANVQ...........-VEKPADVPLRVLIPAFVTSELKTAFQ
IGFMLFLPFLVIDLVVASILMAMGMMMLSPMIVSLPFKLMLFVMVDGWNLILGSLANSF.....
>up|L1LZT8|L1LZT8_PSEPU/44-247
..vSLQILLIMTALSFIPAFVILMTSFTRIIIVFSILRQALGLQQTPSNQILIGLALFLTLFIMGPVFDRVNRDA..LQP
YLSETLTAPQALEKAQVPLKDFMLAQTRQSDLDLFMRLSKRT...........DIAGPDQVPLTILVPAFVTSELKTAFQ
IGFMIFIPFLIIDLVVASVLMAMGMMMLSPLIISLPFKIMLFVLVDGWALIIGTLAGSF.....
>ur|UPI00051C27B1|UniRef100_UPI00051C27B1/47-248
...TLQVLALMTALSFLPSMVIMMTSFTRIIIVLGILRQAIGLQQSPSNQVLIGIALFMSFFIMSPVLDRINNEA..LQP
YLAETIQAKEALERAELPIHQFMLAQTRIKDLNTFMEIANVQ...........-VEKPADVPLRVLIPAFVTSELKTAFQ
IGFMLFLPFLVIDLVVASILMAMGMMMLSPMIVSLPFKLMLFVMVDGWNLILGSLANSF.....
>up|A0A0H3YSW8|A0A0H3YSW8_PSEST/52-257
..vSLQILLIMTALSFIPAFVMLMTSFTRIIIVFSILRQALGLQQTPSNQILIGLTLFLTLFIMAPVFDRINQDA..LQP
YLSEQIPAQEAIARAEVPLKNFMLAQTRESDLELFVRLSQRT...........DIASPEAAPMTILVPAFVTSELKTAFQ
IGFMIFIPFLIIDMVVASVLMAMGMMMLSPLIISLPFKIMLFVLVDGWGLIIGTLAGSFgt...
>up|A0A0A5GBD4|A0A0A5GBD4_9BACI/17-221
.stSVKLLLLLTVLALAPSILILMTSFTRIVIVLSFVRTSLATQQTPPNQLLIGLALFLTFFIMAPTFHDVNETA..LQP
LFNDEISLEEAYENAAEPIKEFMAKHTREKDLALFMNYSEMD...........PPESLEDIPLTTLVPAFAISELKTAFQ
MGFMIFIPFLVIDMAVASVLMSMGMMMLPPVMISLPFKILLFVLVDGWYLITYSLLEGF.....
>ur|UPI0002617F06|UniRef100_UPI0002617F06/43-246
..vSLQILLIMTALSFIPAFVMLMTSFTRIIIVFSILRQALGLQQTPSNQILTGMALFLTMFIMAPVFDRVNQDA..LQP
YLAEKLNAQDAVAKAQVPIKDFMLAQTRSSDLELFMRLSKRT...........DIATPDQAPLTILVPAFVTSELKTAFQ
IGFMIFIPFLIIDLVVASVLMAMGMMMLSPLIISLPFKIMLFVLVDGWALIIGTLAGSF.....
>ur|UPI000312C2EC|UniRef100_UPI000312C2EC/52-257
..vSLQILLIMTALSFIPAFVMLMTSFTRIIIVFSILRQALGLQQTPSNQILIGLTLFLTLFIMAPVFDRINQDA..LQP
YLSEQIPAQEAIARAEVPLKNFMLAQTRESDLELFVRLSQRT...........DIASPEAAPMTILVPAFVTSELKTAFQ
IGFMIFIPFLIIDMVVASVLMAMGMMMLSPLIISLPFKIMLFVLVDGWGLIIGTLAGSFgt...
>ur|UPI0003605E7E|UniRef100_UPI0003605E7E/47-251
..tTVSIILLLTILSLSPAILVLMTSFTRIVIVLGFVRTSLGTQQMPPNQVLIGLALFLTFFIMAPTLGDINQNA..LQP
YLREEISQTDALERASASIKQFMFHHTREKDLQLFLEYTQAA...........PPSGVTDIPLTALVPAFAISELKTAFQ
MGFMIFIPFLVIDMIVASTLMAMGMMMLPPVMISLPFKILLFILVDGWYLVVRSLLLSYn....
>ur|UPI000509E1E9|UniRef100_UPI000509E1E9/41-244
...PVQTLVFITSLTFIPAILLMMTSFTRIIIVFGLLRNALGTPSAPPNQVLLGLALFLTFFIMSPVIDKIYVNA..YQP
FSEEKISMQEALEKGAQPLREFMLRQTREADLGLFARLANTG...........PLQGPEAVPMRILLPAYVTSELKTAFQ
IGFTIFIPFLIIDLVIASVLMALGMMMAPPATIALPFKLMLFVLVDGWQLLVGSLAQSFy....
>ur|UPI000313EAE9|UniRef100_UPI000313EAE9/41-244
...PVQTLVFITSLTFLPAILLMMTSFTRIIIVFGLLRNALGTPSAPPNQVLLGLALFLTFFIMSPTLDKIYTDA..YQP
FSENKISIDVALERGAQPLREFMLRQTREADLALFARLANSP...........PLQGPEAVPMRILLPAYVTSELKTAFQ
IGFSIFIPFLIIDLVIASVLMALGMMMVPPATIALPFKLMLFVLVDGWQLLVGSLAQSFy....
>ur|UPI000569E6D3|UniRef100_UPI000569E6D3/45-248
..rALQLVALITVLSLAPSILVMVTCFTRIVVVLSLLRTAIGTQTAPPNTVVTALALFLTAFVMAPTFQTAYDQA..VVP
RLADQIDDATAFQRGVAPFRTFMLAHVREKDLRLFQDLSREP...........APEGPEAVSLRVLVPSFMISELRRAFE
IGFLLFVPFLVIDLVVASVLMSMGMMMLPPAIVSLPFKLIFFVLVDGWSLVAGSLVQSY.....
>ur|UPI000647D08E|UniRef100_UPI000647D08E/17-221
.ssTVKLLLLMTVFSVAPGILILMTCFTRIVIVLSFVRTSLATQNMPPNQVLIGLALFLTFFIMAPTFSEINKDA..LTP
LMNNKISLDEAYTKAEKPIKEYMSKHTRQKDLALFMNYAKMK...........KPESIQDIPLTTMVPAYAISELKTAFQ
MGFMIFIPFLIIDMVVASVLMSMGMMMLPPVMISLPFKILLFVLVDGWYLIVKSLLDSF.....
>up|S6IT09|S6IT09_9PSED/43-246
..vSLQILLIMTALSFIPAFVMLMTSFTRIIIVFSILRQALGLQQTPSNQILTGMALFLTMFIMAPVFDRVNQDA..LQP
YLAEKLSAQDAVAKAQVPIKDFMLAQTRSSDLELFMRLSKRT...........DIASPDQAPLTILVPAFVTSELKTAFQ
IGFMIFIPFLIIDLVVASVLMAMGMMMLSPLIISLPFKIMLFVLVDGWALIIGTLAGSF.....
>ur|UPI0005A8388C|UniRef100_UPI0005A8388C/75-277
...SVQTMLLLTMLSFLPAMLLMMTSFTRIIIVLSLLRQALGTTTTPPNQVLVGLALFLTLFIMSPVIDKAYNDG..YKP
FSAGTLPMDEAVSRGVAPFKTFMLRQTRESDLALFARISHAA...........PMQGPEDVPLTLLVPAFVTSELKTGFQ
IGFTIFIPFLIIDLVVASVLMSMGMMMVSPITISLPFKLMLFVLVDGWQLLIGSLAQSF.....
>up|H1S0M6|H1S0M6_9BURK/76-279
...SVQTLVLLTSLSFLPAAMLMMTGFTRIIIVLGLLRNALGTASSPPNQVLVGLSLFLTFFVMSPVFDRIYTDA..YKP
LSENKLSLEDAAAKAAAPLKAFMLKQTREKDLALFAQMAKVP...........EMQGPEDVQMRILVPAFVTSELKTAFQ
IGFTVFIPFLIIDLVVASVLMAMGMMMVPPATISLPFKLMLFVLADGWQLLLGSLAQSFl....
>up|A0A0F4TL31|A0A0F4TL31_PSEFL/44-248
..vSLQILLIMTALSFIPAFVMLMTSFTRIIIVFSILRQALGLQQTPSNQILTGMALFLTMFIMAPVFDRVNQDA..LQP
YLAEKLTAQDAVAKAQVPIKDFMLAQTRSSDLELFMRLSKRT...........DIASPDQAPLTILVPAFVTSELKTAFQ
IGFMIFIPFLIIDLVVASVLMAMGMMMLSPLIISLPFKIMLFVLVDGWALIIGTLASSFg....
>up|J9Z7S9|J9Z7S9_LEPFM/61-264
...TVELLLLLTVLSLAPAILVMMTSFTRIVVVLSFLRQAMGTAQVPPNQVLVGLSLFLTFFVMAPVWKTMDETA..ITP
YLDKKIAPDVAVDRAMKPVRAFMFRQVRQKDIALFVRIAHLP..........rTPSSPDDIPTYVLIPAFVVSELSTAFE
MGFLIYLPFLILDMVVSSVLMSMGMMMLPPTVVSLPFKILLFVLVDGWSLVVGSLVRSF.....
>up|Q4KG56|Q4KG56_PSEF5/43-246
..vSLQILLIMTALSFIPAFVMLMTSFTRIIIVFSILRQALGLQQTPSNQILTGMALFLTMFIMAPVFDRVNQDA..LQP
YLAEKLTAQDAVAKAQVPIKDFMLAQTRSSDLELFMRLSKRT...........DIASPDQAPLTILVPAFVTSELKTAFQ
IGFMIFIPFLIIDLVVASVLMAMGMMMLSPLIISLPFKIMLFVLVDGWALIIGTLAGSF.....
>ur|UPI000491B930|UniRef100_UPI000491B930/21-224
..tTLQLLFVLTVLSLAPAILVLMTSFTRIIIVLSFVRTSLSTQQMPPNQVLVGLALFLTFFVMAPVYGQINTDA..IQP
YMKNEMTQKQALTRAQVPIKKFMADETREKDLQLFLNYGKYK...........QPAKVSDIPLTALVPAFTISELKTAFQ
MGFMIFIPFLVIDMVVASILMAMGMMMLPPVMISLPFKILLFIMVDGWYLIVESLLKSF.....
>ur|UPI0005189432|UniRef100_UPI0005189432/17-221
.ssTVKLLLLLTVFSVAPGILILMTCFTRIVIVLSFVRTSLATQNMPPNQVLIGLALFLTFFIMAPTFSEVNKEA..LTP
LMDNKISLDEAYTKAEKPIKEYMSKHTRQKDLALFMNYAKMK...........KPESIQDIPLTTMVPAYAISELKTAFQ
MGFMIFIPFLIIDMVVASVLMSMGMMMLPPVMISLPFKILLFVLVDGWYLIVKSLLDSF.....
>ur|UPI00059DB4EE|UniRef100_UPI00059DB4EE/44-246
...VLQIFFVMTVISLAPSLLMMTTSFTRIVVVLSFLRSALGTQQAPSNQIVVGLSLFLTFFIMAPVWQQVNTQA..LQP
YKANTITQEEALKRGVAPLRKFMLSQVREKDLALFINLSKLP...........RPKNADDIPTMTLIPAYMVSELKTAFQ
IGFLVFIPFLVLDMVVASVLMSMGMMMLPPVMISLPFKILLFVLVDGWGLVIGSLVKSF.....
>up|A0A0C3RAS9|A0A0C3RAS9_9PROT/50-252
...SLQTLLLLTALTFLPAVLLMMTGFTRIIIVLSLLRMALGTQSSPPNQVLVGLALFLTFFVMGPVFDKIYTDA..YEP
YTSSKITQAQALEKGAAPLKAFMMKQTREADLALFVKLSGHP...........QLNGPEDVPLRVLVPAFVTSELKTAFQ
IGFAVFIPFLIIDMVVASVLMSMGMMMVSPALVALPFKLMLFVLVDGWHMLIGSLAESF.....
>up|A0A080KJ89|A0A080KJ89_9GAMM/42-245
...PVETLVFLTLLTFIPAILLLMTSFTRIIIVLGLLRNALGTQSAPPNQVILGIALFMTFFIMSPVTDKIYQDA..YIP
YSQNQITMQEALSTATKPLQAFMLTQTRENDLALFVNMSHQN...........EIQSREDIPLKILVPAFVVSELKTAFQ
IGFTIFIPFLIIDLVVASTLMALGMMMVPPATVSLPFKLMLFVLADGWHLLLGSLAQSFf....
>up|E6W669|E6W669_DESIS/48-252
...TLQILFLLTILTLAPSILVLMTSFVRILIVLSFLRQAMGTMQSPPNQVLVSLALFLTFYIMMPTFQQINDVA..LQP
YLNQEIGTQEALDNAARPLSEFMLKHTREKDLALFVHFSGDE...........RPATKEDVSFFTLVPAFVISELKTAFQ
MGFMIFIPFLIIDMVVASTLMSMGMMMLPPAMISMPFKVILFVLVDGWNLVMSSLLRSFve...
>ur|UPI0004241F6C|UniRef100_UPI0004241F6C/48-250
...SIQLLLLLTVLSLAPAILILMTSFTRIVVVLSFVRTGLSTQQMPPNQVLIGLALFLTFFIMAPTFMQINDQA..LQP
YLQGKLTQTEALQKAELPIKQFMAKHTRQKDLELFLSYGNYP...........KVTKVEEIPLVALVPAFAISELSTAFQ
IGFLIFVPFLVIDMVVASILMGMGMMMLPPVMISLPFKILLFVLVDGWHLVVQTLLESF.....
>up|A0A0L6FNX7|A0A0L6FNX7_9PSED/45-248
..vSLQILLIMTALSFIPAFVILMTSFTRIIIVFSILRQALGLQQTPSNQLLTGMALFLTMFIMAPVFDRVNKDA..LQP
YLAEQMTAQQAIDTAQVPLKDFMLAQTRQSDLDLFMRLSKRT...........DIAGPDQVPLTILVPAFVTSELKTAFQ
IGFMIFIPFLIIDMVVASVLMAMGMMMLSPLIISLPFKIMLFVLVDGWALIMGTLAGSF.....
>up|A0A086D3X0|A0A086D3X0_9GAMM/50-253
...SLQTLLFLSSLAFLPALLLMMTCFTRIIIVLGLLRTAMSTQSSPPTQVLIGLALFLTFFVMSPVLDRVYQDA..WQP
YAAEQISLEQALDRGSQPIREFMLAQTRKSDLAMFARIAKIG...........DMQGPEDVPMRILVPAYATSELKTAFQ
IGFTIFIPFLIIDLVVASVLMSLGMMMVPPATISLPFKLMLFVLVDGWQLLIGSLTQSFy....
>ur|UPI00059E401F|UniRef100_UPI00059E401F/47-249
...TLQIIFLITILTLAPAILLMVTSFTRLIIVFSFLRSALGTQQSPPNQVLIGLALFLTFFIMSPVLNDMYKNA..VQP
YMDGKLNFTQALVEAKKPLRKFLLKNTRKKELLTFIEISKVQ...........RPKTPDDIPDSVLIPAFITSELQTAFE
IGFLLFLPFLVIDFVVASVLLSMGMMMLPPVMISLPFKILLFVLVDGWGLIVGSMVKSF.....
>ur|UPI00058B81DB|UniRef100_UPI00058B81DB/17-226
.anTVKIILLLTVLTLAPAGLILMTCFTRVIVVLSFIRNALSLQTSPPNQVLVGLALFITLFVMQPTLQQANQQA..LQP
YLKGTISQTVAIERAEDPFKVFMAKQTRTTDLDLFLSYRHEKltpa.......MEKNPEQIPLTALVPAYTISELKTAFQ
IGFMIYLPFLVIDLVVATTLMSMGMMMLPPVVISLPFKILLFVMVDGWYLVVKSLLAGYa....
>up|A0A0F3LSC3|A0A0F3LSC3_9ENTR/39-242
...PVQTLVFITSLTFIPAILLMMTSFTRIIIVFGLLRNALGTPSAPPNQVLLGLALFLTFFIMAPTFDKIYSDA..YLP
FSQDKISMDVAIDKGAQPLREFMLRQTREADLALFARLANTA...........PIQGPEAVPMRILLPAYVTSELKTAFQ
IGFTVFIPFLIIDLVVASVLMALGMMMVPPATISLPFKLMLFVLVDGWQLLVGSLAQSFy....
>up|A0A0J6KF06|A0A0J6KF06_9PSED/6-215
..dELSLIMGLALLALLPFIAVMATSFIKMTVVFSLLRNALGVQQIPPNMAMYGLAIILSVYVMAPVGFATRDYLktHEV
SLSKTESVELFLDEGMQPYRDFLKRQIQTREHAFFVDSTR-Qiwpae......YADRLEPDSLLILLPAFTVSELTRAFE
IGFLIYLPFIAIDLIISNILLAMGMMMVSPMTISLPFKLLLFVLLDGWARLTHGLVISY.....
>up|M9LQI5|M9LQI5_PAEPP/46-250
..sSLSLLLLLTVLSLAPAILVLMTSFTRIVVVLGFVRTSLGTQQMPPNQVLIGLALFLTLFVMSPTIGEINQVA..LQP
YMQGEMDQTQALEQASIPIKKFMFSHTREKDLLLFMKYTQTE...........KPTTYQDVPLTVLVPAFAISELKTAFQ
MGFMIFIPFLVIDMVVASTLMAMGMMMLPPVMISLPFKILLFVLVDGWYLIVKSLLMSFn....
>up|M1ZGI2|M1ZGI2_9CLOT/48-250
...SIQLLLLLTVLSLAPAILILMTSFTRIVVVLSFVRTGLSTQQMPPNQVLIGLALFLTFFIMAPTFMQINDQA..LQP
YLQGKLTQTEALQKAELPIKQFMAKHTRQKDLELFLSYGNYP...........KVTKVEEIPLVALVPAFAISELSTAFQ
IGFLIFVPFLVIDMVVASILMGMGMMMLPPVMISLPFKILLFVLVDGWHLVVQTLLESF.....
>ur|UPI00046AB700|UniRef100_UPI00046AB700/47-250
..rAIQLIALLTVLSIAPSILIMMTSFTRIVVVLSLLRTAMGTSTAPPNSVIIALAMFLTFFVMGPVLQKSYDEG..IRP
LVANQIGVEDAFQRASVPLRGFMQKNVREKDLKLFLDLSGEP...........PPATPDDLALRILVPAFMISELKRAFE
IGFLLFLPFLIIDLVVASVLMSMGMMMLPPATIALPFKLIFFVLVDGWSLVAGSLVQSY.....
>ur|UPI0005506BB0|UniRef100_UPI0005506BB0/41-244
...PVQTLVFITSLTFLPAILLMMTSFTRIIIVFGLLRSALGTPSAPPNQVLLGLALFLTFFIMAPVFDKIYTDA..YQP
FSENKIQMDEALERGSKPLREFMLRQTREADLALFARLADTP...........PLEGPEVVPMRILLPAYVTSELKTAFQ
IGFTVFIPFLIIDLVIASVLMALGMMMVPPATIALPFKLMLFVLVDGWQLLVGSLAQSFy....
>ur|UPI00051A8997|UniRef100_UPI00051A8997/41-243
...LIQLIGLITVLSIAPAILMMVTSFTRIIVVLSLLRTALGIQQSPPNQVLISLAMFLTLFIMMPTLERVWDEG..LEP
MINGNIDEFEGFERSVQPVHDFMMTQVRERDLQLFVNLAGIE...........EVTSPEDIPLRSLIPAFMISELRRAFE
IGFLLFIPFLIIDMVVASILMSMGMMMLPPVIISLPFKLIFFVMVDGWYLIAGSLVESF.....
>ur|UPI0005AB36AC|UniRef100_UPI0005AB36AC/84-287
..vNLQILALMTMLGFLPAMVILMTSFTRIVVVMSILRQAMGLQQTPSNQVIIGIAIFLTFFIMSPVLNQVNEQA..IQP
YLNEQISAKQAFDQAQGPMKDFMLKQTRVKDLETFVEMSGST...........-AQNPEDVSMAVLIPAFITSELKTAFQ
IGFMLFLPFLIIDLVVASILMAMGMMMLSPMIVSLPFKLMLFVLVDGWNLILSTLAGSFa....
>up|A0A0F0E6Z4|A0A0F0E6Z4_9PSED/44-247
..vSLQILLIMTALSFIPAFVILMTSFTRIIIVFSILRQALGLQQTPSNQILTGMALFLTMFIMAPVFDRVNKDA..LQP
YLNEQMVAQEAIAKAQVPLKDFMLAQTRQSDLDLFMRLSKRT...........DIASPDQAPLTILVPAFVTSELKTAFQ
IGFMIFIPFLIIDLVVASVLMAMGMMMLSPLIISLPFKIMLFVLVDGWALIMGTLAGSF.....
>up|E3DC92|E3DC92_ERWSE/43-246
...PVQTLVLLSSLTFLPAVLLMMTGFTRIIIVLGLMRNALGTPTAPPNQVLVGLALFLTFYVMSPVFNQIYEQA..WQP
LQEDKITMEVALEQGVKPLRAFMLDQTRENDLAMFAQIAKAG...........EFKGPEEVPLGILVPAFVTSELKTAFQ
IGFTIFIPFLIIDLVVASILMALGMMMVPPATIALPFKLMLFVLVDGWQLLMGSLAQSFy....
>ur|UPI0003806AEB|UniRef100_UPI0003806AEB/52-254
...ILQMLALLTILSLSPAILMMVTSFTRIIVVLSFIRTAMGIQQAPPNTVLISLALFLTLFIMTPTMEKVYNDA..VKP
LLEEEIDEIQAWERGVIPVRNFMLQHVREKDLGLFMDLANVG...........EVATPEATPLRALIPAFMISELRRAFE
IGFLIFLPFLIIDMVVASVLMSMGMMMLPPIMISLPFKLIFFVMVDGWYMIAGSLVRSF.....
>up|E8WI43|E8WI43_GEOS8/49-251
...VLQIFFVMTVISLAPSLLMMTTSFTRIVVVLSFLRSALGTQQAPSNQIVVGLSLFLTFFIMAPVWQQVNTQA..LQP
YKANTITQEEALKRGVAPLRKFMLSQVREKDLALFINLSKLP...........RPKNADDIPTMTLIPAYMVSELKTAFQ
IGFLVFIPFLVLDMVVASVLMSMGMMMLPPVMISLPFKILLFVLVDGWGLVIGSLVKSF.....
>up|A0A0A5NM49|A0A0A5NM49_SERMA/49-252
...PVQTLVLLTSLTFLPAMLLMMTSFTRIIIVLGLLRNALGTPSAPPNQVMLGLALFLTFFIMSPVFDKVYQDA..YQP
FSQDKIGLEVALDKGAQPLREFMLRQTRETDLALYARLANQP...........PLAGPEAVPMRILLPAYVTSELKTAFQ
IGFTVFIPFLIIDLVVASVLMALGMMMVPPATISLPFKLMLFVLVDGWQLLLGSLAQSFy....
>ur|UPI00048444CF|UniRef100_UPI00048444CF/41-244
..qLVQIVALVTVLSLAPGILVMVTSFTRIVIVLSFLRSALGLQQTPPNPVLIGLALFLTAFVMGPTLQRAYEAG..IAP
YMAEQMDEATAFERASGPVREFMLAHTRAKDLDLFLDLAGL-...........QPEAAMDTPLRTLVPAFMISELRRAFE
IGFLIFIPFLVIDLLIASILMSMGMMMLPPVMISLPIKLIFFVLVDGWYLVAGSLVQSFq....
>ur|UPI000665E711|UniRef100_UPI000665E711/41-244
...PVQTLVFITSLTFIPAILLMMTSFTRIIIVFGLLRNALGTPSAPPNQVLLELALFLTFFIMSPVIDKIYVNA..YQP
FSEEKISMQEALEKGAQPLREFMLRQTREADLGLFARLANTG...........PLQGPEAVPMRILLPAYVTSELKTAFQ
IGFTIFIPFLIIDLVIASVLMALGMMMVPPATIALPFKLMLFVLVDGWQLLVGSLAQSFy....
>up|J3EM93|J3EM93_9PSED/43-246
..vSLQILLIMTALSFIPAFVMLMTSFTRIIIVFSILRQALGLQQTPSNQILTGMALFLTMFIMAPVFDRVNQDA..LQP
YLAEKLSAQDAVAKAQVPIKDFMLAQTRSSDLELFMRLSKRT...........DIATPDQAPLTILVPAFVTSELKTAFQ
IGFMIFIPFLIIDLVVASVLMAMGMMMLSPLIISLPFKIMLFVLVDGWALIIGTLAGSF.....
>ur|UPI0002CA55C6|UniRef100_UPI0002CA55C6/41-244
...PVQTLVFITSLTFIPAILLMMTSFTRIIIVFGLLRNALGTPSAPPNQVLLGLALFLTFFIMSPVIDKIYVDA..YQP
FSEEKISMQEALEKGAQPLREFMLRQTREADLGLFARLANTG...........PLQGPEAVPMRILLPAYVTSELKTAFQ
IGFTIFIPFLIIDLVIASVLMALGMMMAPPATIALPFKLMLFVLVDGWQLLVGSLAQSFy....
>up|A0A090TFI3|A0A090TFI3_9VIBR/84-287
..vNLQILALMTMLGFLPAMVILMTSFTRIVVVMSILRQAMGLQQTPSNQVIIGIAIFLTFFIMSPVLNQVNEQA..IQP
YLNEQISAKQAFDQAQGPMKDFMLKQTRVKDLETFVEMSGST...........-AQNPEDVSMAVLIPAFITSELKTAFQ
IGFMLFLPFLIIDLVVASILMAMGMMMLSPMIVSLPFKLMLFVLVDGWNLILSTLAGSFa....
>up|S9U633|S9U633_PAEAL/45-249
..sSISILLLITILSIAPAILVLMTSFTRIVVVLGFVRTSLGTQQMPPNQVLIGLALFLTLFVMSPTIGEVNQSA..LQP
YLKGELNQTQALEKASVPMKKFMFSHTREKDLLLFMKYTKTD...........KPKTYEDIPLTVLVPAFAISELKTAFQ
MGFMIFIPFLVIDMVVASTLMAMGMMMLPPVMISLPFKILLFVLVDGWYLVVKSLLMSFn....
>up|J2MWX9|J2MWX9_PSEFL/43-246
..vSLQILLIMTALSFIPAFVMLMTSFTRIIIVFSILRQALGLQQTPSNQILTGMALFLTMFIMAPVFDRVNQDA..LQP
YLAEKLSAQDAVAKAEVPIKDFMLAQTRSSDLELFMRLSKRT...........DIASPDQAPLTILVPAFVTSELKTAFQ
IGFMIFIPFLIIDLVVASVLMAMGMMMLSPLIISLPFKIMLFVLVDGWALIIGTLAGSF.....
>up|A0A031IXK3|A0A031IXK3_9PSED/41-244
..vSLQILLIMTALSFIPAFVMLMTSFTRIIIVFSILRQALGLQQTPSNQILTGMALFLTMFIMAPVFDKVNQQA..LQP
YLAETITAQVAIDRAQVPIKDFMLSQTRSSDLELFMRLSKRT...........DIATPDQAPLTILVPAFVTSELKTAFQ
IGFMIFIPFLIIDLVVASVLMAMGMMMLSPLIISLPFKIMLFVLVDGWALIIGTLAGSF.....
>ur|UPI000288D799|UniRef100_UPI000288D799/17-221
.stSVKLLLLLTIFSLAPGILIMMTCFTRIIIVLSFVRTSLATQQMPPNQVLIGLALFLSFFIMAPTFSEVYEQG..LQP
LFDEEITLDEAYENASAPLKDFMAQHTRQKDLALFLNYTQAE...........SPETVQDIPLTTLVPAFAISELKTAFQ
MGFMIFIPFLIIDMAVASVLMSMGMMMLPPVMISLPFKILLFVLVDGWYLITQSLLGGF.....
>up|A0A0K9SLB7|A0A0K9SLB7_BURPE/3-225
.nnEIALIVLLTAATLVPFVVAAGSCFIKFSIVLVLVRNALGIQQVPSNLALNSIALIMSLFVMMPVAQSAYRYLqhHPL
DVMSGASVNEFIDGGLGDYKRYLTRYSDPELVRFFERAQTARlkgddadaadaDAPDGLDNSLFSLLPAYALTEIKSAFK
IGFYLYLPFLVVDMVVSSVLLALGMMMMSPVTISVPIKLILFVAMDGWTLICKGLIEQYlnlm.
>up|K8WQH0|K8WQH0_9ENTR/43-246
...PVQTLLFLTLLGFIPALLLMMTSFTRIIIVLGLLRNALGTPSAPPNQVLLGLALFLTFFVMSPVADQAYREA..YQP
FSEDKISLEIALERGTAPFRTFMLGQTRESDLALFARIAKVG...........DIQEAKDVPMRILVPAFITSELKTAFQ
IGFTVFIPFLIVDLVVASVLMALGMMMVPPATVSLPFKLMLFVLVDGWQLLLGSLSQSFf....
>up|A0KI13|A0KI13_AERHH/52-253
...TLQVLALMTALSFLPAIVIMMTSFTRIIIVLGILRQAIGLQQSPSNQVLIGIALFMSFFIMSPVLDRINNEA..LQP
YLAETIQAKEALEKAELPIHQFMLAQTRIKDLNTFMEIANVQ...........-VDKPADVPLRVLIPAFVTSELKTAFQ
IGFMLFLPFLVIDLVVASILMAMGMMMLSPMLVSLPFKLMLFVMVDGWNLILGSLANSF.....
>up|A0A088U4B4|A0A088U4B4_9BURK/50-252
...SVQTMLLLTMLSFLPAMVLMMTSFTRIIIVLSLLRQALGTATTPPNQVLVGLALFLTFFVMSPVLDRAYTDG..YKP
FSDGSVPMEQAVQRGLAPFKGFMLKQTRETDLALFAKISKAA...........PMQGPEDVPLSLLVPAFVTSELKTGFQ
IGFTIFIPFLIIDMVVASVLMSMGMMMVSPSTVSLPFKLMLFVLVDGWQLLIGSLAQSF.....
>ur|UPI0002CAC463|UniRef100_UPI0002CAC463/41-244
...PVQTLVFITSLTFIPAILLMMTSFTRIIIVFGLLRNALGTPSAPPNQVLLGLALFLTFFIMSPVIDKIYVDA..YQP
FSEEKISMQEALEKGAQPLREFMLRQTREADLGLFARLANTG...........PLQGPEAVPMRILLPAYVTSELKTAFQ
IGFTIFIPFLIIDLVIASVLMALGMMMAPPATIALPFKLMLFVLVDGWQLLVGSLAQSFy....
>up|A0A0A7RG22|A0A0A7RG22_9LACO/52-256
..sTVNTFLLLTVLSVAPILLVMTTSFTRIIMVLSFARSALGTQQNPPNQVLLGLALFLTFFTMRPVYSDIYQDA..IKP
YNRQEITQQQVFTRSENRLKQFMYKQTRKKDIQLFLDVAKDK..........hNYKTYKTIPLTVITPAFIISELRTAFS
IGFLLFIPFLIIDMVVSSILMSMGMVMLSPVMISLPFKILLFVMVDGWYLLVESLIKSF.....
>up|C4L637|C4L637_EXISA/18-220
..tSIKLLILLTLLTLAPSFLILMTCFTRVVVVLSFIRPALGTQQTPPNQLIVGLALFITLFVMSPVLSDLNENA..LKP
YLDDKISQDEAFDEASGTMKEFMSKYTRQEDLQLFLKYGNYE...........QPETLDDVPLLALVPAYAISELKTAFQ
IGFMIFLPFLIIDMVVASVLMSMGMMMLPPVMIALPFKLLLFVLVDGWHLIVESLLRS-.....
>ur|UPI000490C73A|UniRef100_UPI000490C73A/82-285
...SVQTMLLLTMLSFLPAMVLMMTSFTRIIIVLSLLRQAIGTPTTPPNQVLVGLALFLTLFVMSPVLDKAYNDG..YKP
FSEGTIQMDEAVKRGVAPFKAFMLKQTRESDLALFARISHAA...........PMQGPEDVPLSLLVPSFVTSELKTGFQ
IGFTVFIPFVIIDMVVASVLMSMGMMMISPATISLPFKLMLFVLVDGWQLIVGSLAQSFv....
>up|A0A0J5TUX0|A0A0J5TUX0_9BACI/30-233
..tTIRLLLILTVLSLAPAILIMMTSFTRIVIVLSFVRQGLATQSMPPNQVLIGLALFLTFFIMAPVMSEVNERA..LTP
FLNEEMTQEEALEEAVIPMKEFMAKHTREKDLALFMGYAGLE...........QPETLDDIPLTSLIPAFAISELKTAFQ
IGFLIFVPFLVIDMIVASVLMSMGMMMLPPVMIALPFKILLFVLVDGWYLIVESLLRSF.....
>ur|UPI0003903046|UniRef100_UPI0003903046/41-244
...PVQTLVFITSLTFIPAILLMMTSFTRIIIVFGLLRNALGTPSAPPNQVLLGLALFLTFFIMSPVIDKIYVDA..YQP
FSEEKISMQEALEKGAQPLREFMLRQTREADLGLFARLVNTG...........PLQGPEAVPMRILLPAYVTSELKTAFQ
IGFTIFIPFLIIDLVIASVLMALGMMMVPPATIALPFKLMLFVLVDGWQLLVGSLAQSFy....
>ur|UPI0004855350|UniRef100_UPI0004855350/40-243
..vTIQILALMTLLTFLPAVVLMMSSFTRIIIVLSILRQALGLQQTPSNQVLIGLALFLSLFIMTPVLDRVNEQA..VQP
YLNEELSTMDALRAARAPFHQFMIGNTRENDLDLFMRISDTP...........AVESTDDIPLTVLVPAFVTSELKTAFQ
IGFMLFIPFLVIDLVVASVLMAMGMMMLSPVIISLPFKIMLFVLVDGWAMVMGTLAASF.....
>up|Q9KA48|Q9KA48_BACHD/29-232
..tTVQLLLLLTVLSLAPSILILMTCFTRVVIVLSFVRTGLATQTMPPNQVIIGIALFITFFIMAPVFAEVNDQA..LTP
FLDGEIDQQEAMDRAAIPMKEFMAKHTREKDLALFMGYAGHD...........RPESIEDIPLTALVPAFAISELKTAFQ
IGFLIFIPFLVIDMIVASVLMSMGMMMLPPIMISLPFKILLFVLVDGWYLVVQSLLLSF.....
>up|Q3SIG5|Q3SIG5_THIDA/50-252
...SLQTLLLLTSLSFLPAALLMMTSFTRIIIVLSLLRHALGTQSSPPNQVLIGLALFLTLFVMGPTFDKIYVEA..YQP
LAENRIQMQEALDKGAVPLRAFMLKQTRESDLALFVKMSRSP...........APKTAADIPMRVLIPAYITSELKTAFQ
IGFAVFIPFLIIDMVVASILMAMGMMMVSPAIVALPFKIILFVLVDGWNLLLGSLAQSF.....
>up|C6D2V6|C6D2V6_PAESJ/51-255
..sALSLLLLITVLSIAPAILVLMTSFTRIVIVLGFVRTSLGTQQMPPNQVLIGLAMFLTFFIMAPTFSQVNEVA..LQP
YLKGEITQTVALEKAADPMKKFMISHTREKDLLLFLNYTKTE...........KPEKYQDIPITVLVPAYAISELKTAFQ
MGFMIFIPFLVIDMIVASTLMAMGMMMLPPVMISLPFKLLLFVLVDGWYLIVKSLLLSFn....
>up|J2YLM7|J2YLM7_9PSED/43-246
..vSLQILLIMTALSFIPAFVMLMTSFTRIIIVFSILRQALGLQQTPSNQILTGMALFLTMFIMAPVFDRVNQDA..LQP
YLAEKLSAQDAVAKAQVPIKDFMLAQTRSSDLELFMRLSKRT...........DIATPDQAPLTILVPAFVTSELKTAFQ
IGFMIFIPFLIIDLVVASVLMAMGMMMLSPLIISLPFKIMLFVLVDGWALIIGTLAGSF.....
>ur|UPI0004817A59|UniRef100_UPI0004817A59/48-251
..rAIQLIALLTVLSIAPSILIMMTSFTRIVVVLSLLRTAMGTATAPPNSVIIALAMFLTFFVMGPVLQKSYDEG..IRP
LVANQLGVEDALQRASVPLRGFMQKNVREKDLKLFLDLSGEP...........PPATPDELGLRILVPAFMISELKRAFE
IGFLLFLPFLIIDLVVASVLMSMGMMMLPPATISLPFKLIFFVLVDGWSLVAGSLVQSY.....
>ur|UPI000484BA9B|UniRef100_UPI000484BA9B/45-248
..rAIQLIALLTVLSIAPSILIMMTSFTRIVVVLSLLRTALGTATAPPNSVMIALAMFLTAFVMGPVLQKSYDDG..IKP
LVANQIGVEDALQRASVPLRGFMQKNVREKDLKLFMDLSGEP...........PPATPEAMSLRILVPAFMISELKRAFE
IGFLLFLPFLIIDLVVASVLMSMGMMMLPPVVVSLPFKLIFFVLVDGWALVAGSLVQSY.....
>up|B5R7F3|B5R7F3_SALG2/42-244
...-AQTLVFITSLTFLPAILLMMTSFTRIIIVFGLLRNALGTPSAPPNQVLLGLALFLTFFIMSPVIDKIYVDA..YQP
FSEQKISMQEALDKGAQPLRAFMLRQTREADLALFARLANSG...........PLQGPEAVPMRILLPAYVTSELKTAFQ
IGFTIFIPFLIIDLVIASVLMALGMMMVPPATIALPFKLMLFVLVDGWQLLVGSLAQSFy....
>ur|UPI00031DE925|UniRef100_UPI00031DE925/48-251
..rAIQLIALLTVLSIAPSILIMMTSFTRIVVVLSLLRTAMGTATAPPNSVIIALAMFLTFFVMGPVLQKSYDEG..IRP
LVANQLGVEDALQRASVPLRGFMQKNVREKDLKLFLDLSGEP...........PPATPDELGLRILVPAFMISELKRAFE
IGFLLFLPFLIIDLVVASVLMSMGMMMLPPATISLPFKLIFFVLVDGWSLVAGSLVQSY.....
>up|H5YQB4|H5YQB4_9BRAD/48-251
..rAIQLIALLTVLSIAPSILIMMTSFTRIVVVLSLLRTAMGTATAPPNSVIIALAMFLTFFVMGPVLQKSYDEG..IRP
LVANQLGVEDALQRASVPLRGFMQKNVREKDLKLFLDLSGEP...........PPATPDELGLRILVPAFMISELKRAFE
IGFLLFLPFLIIDLVVASVLMSMGMMMLPPATISLPFKLIFFVLVDGWSLVAGSLVQSY.....
>ur|UPI00040B933F|UniRef100_UPI00040B933F/47-250
...SLSLVLLITILSLAPAILILMTSFTRIVIVLGFVRTSLGTQQMPPNQVLIGLALFMTLFVMSPTLGEINQAA..LQP
YLKGELNQNQALTKAAEPMKKFMFKQTREKDLLLFMKYTKTE...........KPKTYQDIPLSVLVPAYAISELKTAFQ
MGFMIFIPFLVIDMIVASTLMAMGMMMLPPVMISLPFKILLFILVDGWHLVVKSLLISFn....
>up|A0A0J5KA59|A0A0J5KA59_PLUGE/50-253
...PVQTLVLLTSLTFLPAVLLMMTGFTRIIIVLGLLRTALGTPSTPPNQVLIGLALFLTFYVMSPVFTRIYDDA..WQP
LSQDKISMEVALDKGVRPLRDFMLEQTRESDLALYARLAKVD...........NFQRKSDVPMRVLMPAYITSELKTGFQ
IGFTIFIPFLIIDLVVASVLMALGMMMVPPATISLPFKLMLFVLVDGWQLLMGSLAQSFf....
>up|W8Q9Q1|W8Q9Q1_9PSED/43-246
..vSLQILLIMTALSFIPAFVMLMTSFTRIIIVFSILRQALGLQQTPSNQILTGMALFLTMFIMAPVFDRVNQDA..LQP
YLAEKLTAQDAVAKAEVPIKDFMLAQTRSSDLELFMRLSKRT...........DIASPDQAPLTILVPAFVTSELKTAFQ
IGFMIFIPFLIIDLVVASVLMAMGMMMLSPLIISLPFKIMLFVLVDGWALIIGTLAGSF.....
>ur|UPI0005311F4C|UniRef100_UPI0005311F4C/3-225
.nnEIALIVLLTAATLVPFVVAAGSCFIKFSIVLVLVRNALGIQQVPSNLALNSIALIMSLFVMMPVAQSAYRYLqhHPL
DVMSGASVNEFIDGGLGDYKRYLTRYSDPELVRFFERAQTARlkgddaaaadaDAPDGLDNSLFSLLPAYALTEIKSAFK
IGFYLYLPFLVVDMVVSSVLLALGMMMMSPVTISVPIKLILFVAMDGWTLICKGLIEQYlnlm.
>up|A0A023WRN4|A0A023WRN4_PSEST/52-257
..vSLQILLIMTALSFIPAFVMLMTSFTRIIIVFSILRQALGLQQTPSNQILVGLTLFLTLFIMAPVFERINQDA..LQP
YLSEQIPAQEAIARAEVPLKNFMLAQTRESDLELFVRLSRRS...........DIASPEAAPMTILVPAFVTSELKTAFQ
IGFMIFIPFLIIDMVVASVLMAMGMMMLSPLIISLPFKIMLFVLVDGWGLIIGTLAGSFgt...
>ur|UPI00052C5614|UniRef100_UPI00052C5614/41-244
...PVQTLVFITSLTFIPAILLMMTSFTRIIIVFGLLRNALGTPSAPPNQVLLGLALFLTFFIMSPVIDKIYVDA..YQL
FSEEKISMQEALEKGAQPLREFMLRQTREADLGLFARLANTG...........PLQGPEAVPMRILLPAYVTSELKTAFQ
IGFTIFIPFLIIDLVIASVLMALGMMMVPPATIALPFKLMLFVLVDGWQLLVGSLAQSFy....
>up|A0A0J8Y9V7|A0A0J8Y9V7_9ENTR/41-244
...PVQTLVFITSLTFLPAVLLMMTSFTRIIIVFGLLRNALGTPSAPPNQVLLGLALFLSFFIMSPVLDKIYTDA..YQP
FSENKISMEVALEKGAQPLREFMLRQTREADLALFARLAKTP...........EMAGPEAVPMRILLPAYVTSELKTAFQ
IGFTVFIPFLIIDLVVASVLMALGMMMVPPATIALPFKLMLFVLVDGWQLLVGSLAQSFy....
>up|A0A0B2T912|A0A0B2T912_PECCA/54-257
...PVQTLVFLTSLTFIPAALLMMTSFTRIIIVLSLLRNALGTPTAPPNQVLLGLTLFLTFFVMSPVLNRVYDEA..YLP
FSQDQISMETAIERGAEPLREFMLRQTRETDLALFTRLAEIP...........EIQGPEAVPMRVLLPAFVTSELKTAFQ
IGFTVFIPFLIIDLVVASVLMALGMMMVPPATISLPFKLMLFVLVDGWQLLLGSLAQSFy....
>up|F4EW36|F4EW36_SELS3/48-251
..tSLQILALLTILSLVPSILVMTTSFVRIVVVIGFLRNAMSTQNVPPNQVVLALSLFLTFYIMQPYWSEANQQG..IQP
YLAGQITQEQAIDNTLAPLREFMFRQTRESDLALFVNLSDAE...........RPESQADVSTATLIPAFVISELKTAFQ
IGFMIYIPFIVIDMIVASTLMSMGMMMLPPVMISLPFKILLFVMVDGWHLLIKSLIMSF.....
>up|A0A0C5DTS7|A0A0C5DTS7_9PSED/43-246
..vSLQILLIMTALSFIPAFVMLMTSFTRIIIVFSILRQALGLQQTPSNQILTGMALFLTMFIMAPVFDRVNQDA..LQP
YLAEKLSAQDAVAKAQVPIKDFMLAQTRSSDLELFMRLSKRT...........DIATPDQAPLTILVPAFVTSELKTAFQ
IGFMIFIPFLIIDLVVASVLMAMGMMMLSPLIISLPFKIMLFVLVDGWALIIGTLAGSF.....
>ur|UPI0005A958A8|UniRef100_UPI0005A958A8/45-246
...TLQVLALMTALSFLPAMVIMMTSFTRIIVVLGILRQAIGLQQSPSNQVLIGIALFMSFFIMSPVLDRINDEA..LQP
YLAETIGAKEALEKAELPIHQFMLAQTRVKDLNTFMEIANVQ...........-VAQPEEVPLRVLIPAFVTSELKTAFQ
IGFMLFLPFLVIDLVVASILMAMGMMMLSPMLVSLPFKLMLFVMVDGWNLILGSLANSF.....
>ur|UPI0004851802|UniRef100_UPI0004851802/51-258
..sSIQILLLLTVLSLAPSILIMMTSFTRIIIVLSFFRNALGTQQMPPNQVLIGLALFLTLFIMSPVINEINENA..YKP
YANKEITQQVAFERSSKTIKSFMLKHTEKKDLALFVSLSGTKt........piKEEDIPNLPLTVIIPAFLISELTIAFK
MGFLIYLPFLVIDIVVSSTLMSMGMMMLSPVMISLPFKVLLFIMVGGWNLLTQMIVNSFv....
>up|A0A0B5BIP8|A0A0B5BIP8_9DELT/46-249
..sVLQIFFLMTVLSLAPGLIMMTTSFTRIVVVLSFLRQAIGTQQAPPNQIIVALSLFLTFFVMSPVWQQVNTQA..IQP
YRAAQISQDEAMKRAMVPMRKFMLSQTREKDLALFLNLSKMP...........RPRNADDIPTLTLIPAFMISELRTAFQ
IGFLVFIPFLVIDMVVASVLMSMGMMMLPPVMIALPFKILLFVLVDGWGLVIGSLIKSF.....
>up|A0A0A1YJW4|A0A0A1YJW4_9PSED/45-249
..vSLQILLIMTALSFIPAFLMLMTSFTRIIIVFSILRQALGLQQTPSNQLLVGLALFLTMFIMAPVFEQINRDA..LQP
YLNEQLPAQEAILKAEGPIKNFMLMQTRESDLELFVRLSKRT...........DIASPDDAPLTILIPAFVTSELKTAFQ
IGFMIFIPFLIIDMVVASILMAMGMMMLSPLIISLPFKIMLFVLIDGWALIMGTLASSFg....
>up|A0A010T939|A0A010T939_PSEFL/41-244
..vSLQILLIMTALSFIPAFVMLMTSFTRIIIVFSILRQALGLQQTPSNQILTGMALFLTMFIMAPVFDRVNHDA..LQP
YLAEKLTAQDAVAKAQVPIKDFMLAQTRSSDLELFMRLSKRT...........DIATPDQAPLTILVPAFVTSELKTAFQ
IGFMIFIPFLIIDLVVASVLMAMGMMMLSPLIISLPFKIMLFVLVDGWALIIGTLASSF.....
>ur|UPI0005E34E1C|UniRef100_UPI0005E34E1C/6-215
..dEINLIIILSLLTLLPLVSVMATSFVKFAGVFSLLRNALGVQQIPPNMAMYGLAIILSLYVMAPVGFATQDYLqaNEV
SLTNIESVEKFFDEGLAPYRMFLKQHIQAQEYSFFVDSTK-Qlwpkq......YADRLESDSLFILLPAFTVSELTRAFE
IGFLIYLPFIVIDLVISNILLAMGMMMVSPMTISLPFKLLLFVLLDGWTRLTHGLVISY.....
>ur|UPI00036A3930|UniRef100_UPI00036A3930/43-246
..vSLQILLIMTALSFIPAFVMLMTSFTRIIIVFSILRQALGLQQTPSNQILTGMALFLTMFIMAPVFDRVNHDA..LQP
YLAEKLTAQDAVAKAQVPIKDFMLAQTRSSDLELFMRLSKRT...........DIATPDQAPLTILVPAFVTSELKTAFQ
IGFMIFIPFLIIDLVVASVLMAMGMMMLSPLIISLPFKIMLFVLVDGWALIIGTLASSF.....
>ur|UPI000465CC49|UniRef100_UPI000465CC49/44-245
...TLQVLALMTALTFLPSIVIMMTSFTRIIVVLSILRQAIGLQQSPSNQILVGIALFMSFFVMSPVLERINNDA..LQP
YMNEKITAKEALDKAELPLRQFMLGQTRIKDLDTFSEIANV-...........KADKPADVPMRVLIPSFITSELKTAFQ
IGFMLFLPFLVIDLVIASVLMAMGMMMLSPMIISLPFKLMLFVLVDGWGLIMGSLANSF.....
>up|K0ED83|K0ED83_ALTMB/44-247
...TLQALFIMTALSLIPAFIMMMTSFTRIIVVLSILRQAIGLQQSPSNQILIGVSLFLSMFIMAPVFEEVNERA..LQP
YLNEQLTSLDALEQAKGPMRAFMLSQTRVKDLETFVRIAGDE..........gKYADTDEVPLTILIPAFVTSELKTAFQ
IGFMLFIPFLIIDLVVASILMAMGMMMLSPMIVSLPFKLMLFVLVDGWNLIFGTLATSF.....
>ur|UPI0004011135|UniRef100_UPI0004011135/78-280
...SVQTMLLLTMLSFLPAMVLMMTSFTRIIIVLSLLRQAIGTTTSPPNQVLVGLALFLTLFVMSPVLDKAYNDG..YKP
FSAGTISMDDAVARGVAPFKTFMLRQTRESDLALFARISHAA...........PMQGPEEVPLTLLVPAFVTSELKTGFQ
IGFTIFIPFLIIDMVVASVLMSMGMMMVSPATISLPFKLMLFVLVDGWQLLIGSLAQSF.....
>up|F2G3Z0|F2G3Z0_ALTMD/44-247
...TLQALFIMTALSLIPAFIMMMTSFTRIIVVLSILRQAIGLQQSPSNQILIGVSLFLSMFIMAPVFEEVNERA..LQP
YLNEQLTSLDALEQAKGPMRAFMLSQTRVKDLETFVRIAGDE..........gKYADTDEVPLTILIPAFVTSELKTAFQ
IGFMLFIPFLIIDLVVASILMAMGMMMLSPMIVSLPFKLMLFVLVDGWNLIFGTLATSF.....
>ur|UPI00067ECC64|UniRef100_UPI00067ECC64/40-241
...TLQVLALMTALSFLPAIVIMMTSFTRIVVVLGILRQAIGLQQSPSNQVLIGIALFMSFFIMSPVLDRINDEA..LQP
YLAETITSKEALAKAQVPLQQFMLSQTRIKDLNTFMEIANV-...........KVDKPQDVPMRVLIPAFVTSELKTAFQ
IGFMLFLPFLVIDLVVASILMAMGMMMLSPMIVSLPFKLMLFVMVDGWNLIMGSLATSF.....
>ur|UPI00040502B8|UniRef100_UPI00040502B8/78-280
...SVQTMLLLTMLSFLPAMVLMMTSFTRIIIVLSLLRQAIGTTTSPPNQVLVGLALFLTLFVMSPVLDKAYNDG..YKP
FSAGTISMDDAVARGVAPFKTFMLRQTRESDLALFARISHAA...........PMQGPEEVPLTLLVPAFVTSELKTGFQ
IGFTIFIPFLIIDMVVASVLMSMGMMMVSPATISLPFKLMLFVLVDGWQLLIGSLAQSF.....
>ur|UPI00069CAF6A|UniRef100_UPI00069CAF6A/41-244
...PVQTLVFITSLTFIPAILLMMTSFTRIIIVFGLLRNALGTPSAPPNQVLLGLALFLTFFIMSPVIDKIYVDA..YQP
FSEEKISMQEALEKGAQPLREFMLRQTREADLGLFARLANTG...........PLQGPEAVPMRILLPAYVTSELKTAFQ
IGFTIFIPFLIIDLVIASMLMALGMMMVPPATIALPFKLMLFVLVDGWQLLVGSLAQSFy....
>up|J3GMF5|J3GMF5_9PSED/44-248
..vSLQILLIMTALSFIPAFVMLMTSFTRIIIVFSILRQALGLQQTPSNQILTGMALFLTLFIMAPVFDRVNQDA..LQP
YLAEKLTAQDAVAKAQVPIKNFMLAQTRTSDLELFMRLSKRT...........DIATPDQAPLTILVPAFVTSELKTAFQ
IGFMIFIPFLIIDLVVASVLMAMGMMMLSPLIISLPFKIMLFVLVDGWALIIGTLASSFg....
>ur|UPI00048363C9|UniRef100_UPI00048363C9/74-276
...SVQTMLLLTMLSFLPAMVLMMTSFTRIIIVLSLLRQALGTTTTPPNQVLVGLALFLTLFVMSPVIDKAYNDG..YKP
FSAGTLPMDEAVSRGVAPFKTFMLRQTRESDLALFARISHAA...........PMQGPEDVPLTLLVPAFVTSELKTGFQ
IGFTIFIPFLIIDLVVASVLMSMGMMMVSPTTISLPFKLMLFVLVDGWQLMIGSLAQSF.....
>ur|UPI0002CA02DA|UniRef100_UPI0002CA02DA/43-246
...PVQTLVLLSSLTFLPAILLMMTGFTRIIIVLGLMRNALGTPTAPPNQVLVGLALFLTFYVMSPVFNQIYEQA..WQP
LQEDKITMEVALEQGVKPLRAFMLDQTRENDLAMFAQMAKAG...........EFKGPEEVPLGILVPAFVTSELKTAFQ
IGFTIFIPFLIIDLVVASILMALGMMMVPPATIALPFKLMLFVLVDGWQLLMGSLAQSFy....
>up|E5B7W0|E5B7W0_ERWAM/43-246
...PVQTLVLLSSLTFLPAILLMMTGFTRIIIVLGLMRNALGTPTAPPNQVLVGLALFLTFYVMSPVFNQIYEQA..WQP
LQEDKITMEVALEQGVKPLRAFMLDQTRENDLAMFAQMAKAG...........EFKGPEEVPLGILVPAFVTSELKTAFQ
IGFTIFIPFLIIDLVVASILMALGMMMVPPATIALPFKLMLFVLVDGWQLLMGSLAQSFy....
>ur|UPI0002ED4BA7|UniRef100_UPI0002ED4BA7/56-258
...SLQTLLLLTSLTFLPAALLMMTSFTRIIIVLSLLRQALGTQTAPPNQVLIGLALFLTLFVMGPAFDKIYTEA..YQP
LSDNKITMQQALERGVAPLKTFMLKQTRQSDLALYVKLSNGP...........QLEGPEDVPLRVLIPAFITSELKTAFQ
ISFAIFIPFLIIDMVVASILMSMGMMMMSPAIVSLPFKLMLFVLVDGWQLLIGSLAQSF.....
>ur|UPI0002EAFB48|UniRef100_UPI0002EAFB48/18-221
..tSVKLILLFTILSLAPGILILMTSFTRIIIVLSFVRTSLATQQMPPNQVLIGIALFLTFFIMAPVFNEVYDEA..LQP
LFDEEISLEQAYEEASLPLKEFMAKHTRQKDLSLFMNYSQLE...........KPENIQDIPLTTLVPAFAISELKTAFQ
MGFMIFVPFLIIDMAVASVLMSMGMMMLPPVMISLPFKILLFVLVDGWYLITHALLDSF.....
>ur|UPI0005A91A11|UniRef100_UPI0005A91A11/41-244
...PVQTLVFITSLTFIPAILLMMTSFTRIIIVFGLLRNALGTPSAPPNQVFLGLALFLTFFIMSPVIDKIYVDA..YQP
FSEEKISMQEALEKGAQPLREFMLRQTREADLGLFARLANTG...........PLQGPEAVPMRILLPAYVTSELKTAFQ
IGFTIFIPFLIIDLVIASVLMALGMMMVPPATIALPFKLMLFVLVDGWQLLVGSLAQSFy....
>up|D4HZ06|D4HZ06_ERWAC/43-246
...PVQTLVLLSSLTFLPAILLMMTGFTRIIIVLGLMRNALGTPTSPPNQVLVGLALFLTFYVMSPVFNQIYEQA..WQP
LQEDKITMEVALEQGVKPLRAFMLDQTRENDLAMFAQMAKAG...........EFKGPEEVPLGILVPAFVTSELKTAFQ
IGFTIFIPFLIIDLVVASILMALGMMMVPPATIALPFKLMLFVLVDGWQLLMGSLAQSFy....
>up|A0A0J6IBB6|A0A0J6IBB6_9PSED/41-244
..vSLQILLIMTALSFIPAFVMLMTSFTRIIIVFSILRQALGLQQTPSNQILTGMALFLTMFIMAPVFDKINENA..LQP
YLAEKLSAQDAILKAEGPIKDFMLAQTRTSDLELFMRLSKRT...........DIATPDAAPLTILVPAFVTSELKTAFQ
IGFMIFIPFLIIDLVVASVLMAMGMMMLSPLIISLPFKIMLFVLVDGWALIIGTLASSF.....
>ur|UPI00048B3ABA|UniRef100_UPI00048B3ABA/41-244
...PVQTLVFITSLTFIPAILLMMTSFTRIIIVFGLLRNALGTPSAPPNQVLLGLALFLTFFIMSPVIDKIYVDA..YQP
FSEEKISMQEALEKGAQPLREFMLRQTREADLGLFARLANTG...........PLQGPEAVPMRILLPAYVTSELKTAFQ
IGFTIFIPFLIIDLVIASMLMALGMMMVPPATIALPFKLMLFVLVDGWQLLVGSLAQSFy....
>up|A0A0B3XZV1|A0A0B3XZV1_9ALTE/43-247
..mTLQALFIMTALSLIPAFIMMMTSFTRIIVVLSILRQAIGLQQSPSNQILIGVSLFLSMFIMAPVFEEVNERA..LQP
YLNEQLTSLDALEQAKGPMRAFMLSQTRVKDLETFVRIAGDE..........gKYADTNEVPLTILIPAFVTSELKTAFQ
IGFMLFIPFLIIDLVVASILMAMGMMMLSPMIVSLPFKLMLFVLVDGWNLIFGTLATSF.....
>up|A0A0D0R4C7|A0A0D0R4C7_9GAMM/47-248
...TLQVLAVMTALSFLPSMVIMMTSFTRIIIVLGILRQAIGLQQSPSNQVLIGIALFMSFFIMSPVLDRINNEA..LQP
YLAETIQAKEALERAELPIHQFMLAQTRIKDLNTFMEIANVQ...........-VEKPADVPLRVLIPAFVTSELKTAFQ
IGFMLFLPFLVIDLVVASILMAMGMMMLSPMIVSLPFKLMLFVMVDGWNLILGSLANSF.....
>ur|UPI0004075DBF|UniRef100_UPI0004075DBF/45-248
...QVQTLLLLTALTFIPAAILMMTSFTRIIIVLSLLRMALGTQTSPPNQVLIGLALFLTFFIMAPVAERVYTEA..WQP
LQENKIDFTQALERAAVPTKKFMLAQIRDNDLTLFADLAKTP...........PVDQAEDLPLRVVVPAFVTSELKTAFQ
IGFVVFLPFLIIDMVVASVLMSMGMMMMSPVIVALPFKLLVFVLVDGWTLLIGSLVKSFa....
>up|A0A099PC91|A0A099PC91_9GAMM/42-245
..vTLQILALMTLLTFLPAMLMMMTSFTRIIIVFAILRQALGLQQTPSNQVMVGLALFLTFFIMAPVFDRINEAA..VQP
YLAEELTSMEALEAASRPFHQFMMGNTRESDLDMFMRISDTP...........RVESPEDVPLRILIPAFVISELKTAFQ
IGFMLFIPFLVIDLVVASVLMAMGMMMLSPVIVSLPFKIMLFVLADGWAMVVGTLAASF.....
>ur|UPI00035FEDC3|UniRef100_UPI00035FEDC3/17-221
.stSVKMLIVFTVLSLAPSILILMTCFTRIIIVLGFVRTSLATQQMPPTQVLIGIALFMTFFIMAPTFQEVNDKA..LTP
LFKEEINLEQAYEAGSLPFKEFMSKHTRQKDLELFLSYAEME...........RPESIKDIPLTALVPAFAISEMKTAFQ
IGFMIFIPFLVIDMIVASVLMSMGMMMLPPVMISLPFKILLFVLVDGWYLVVKSLLQSF.....
>ur|UPI0005553CD0|UniRef100_UPI0005553CD0/13-216
..sTIQLLLMFTVLALAPSILILMTCFTRIVVVLAFVRTALATQQMPPNQVIVGMALFLTFFVMAPTFQTINDTA..VKP
LMQGKITEQQALDKAVTPLKSFMLKQTRQKDLALFLQYSKSE...........KPKSIEDVSLVALVPAFAISELKTAFQ
IGFMLFIPFLVIDMIVASILMGMGMMMLPPVMISLPFKILLFIMVDGWYLVVKSLFLSF.....
>ur|UPI00068B7051|UniRef100_UPI00068B7051/30-232
...TLQVMALLTILTLAPGILIMTTSFVRIVVVIGFLRNALSTQNVPPNQVVIALSLFLTFYIMAPYWGQANENG..LQP
YMAGQITQEEALDNVAAPIREFMFKQTRESDLALFVNLSDAE...........RPDGPEDVSTFTLIPAFIISELKTAFQ
IGFMIYVPFIVIDMIVASTLMSMGMMMLPPVMISLPFKILLFVMVDGWHLLIKSLIVSF.....
>up|A0A0J6IQ02|A0A0J6IQ02_9PSED/6-215
..dELSLIMGLALLALLPFIAVMATSFIKMTVVFSLLRNALGVQQIPPNMAMYGLAIILSVYVMAPVGFATRDYLktHDV
SLSKTESVELFLDEGMQPYRDFLKRQIQAREHAFFVDSTR-Qiwpae......YADRLEPDSLLILLPAFTVSELTRAFE
IGFLIYLPFIAIDLIISNILLAMGMMMVSPMTISLPFKLLLFVLLDGWARLTHGLVISY.....
>up|G8LVG3|G8LVG3_CLOCD/60-267
..sSIQILLLLTVLSLAPSILIMMTSFTRIIIVLSFFRNALGTQQMPPNQVLIGLALFLTLFIMSPVINEINENA..YKP
YANKEITQQVAFERSSKTIKSFMLKHTEKKDLALFVSLSGTKt........piKEEDIPNLPLTVIIPAFLISELTIAFK
MGFLIYLPFLVIDIVVSSTLMSMGMMMLSPVMISLPFKVLLFIMVGGWNLLTQMIVNSFv....
>up|A0A063Y367|A0A063Y367_9GAMM/40-242
...TLQILALMTLLTFLPAMLMMMTSFTRIIIVFAILRQALGLQQTPSNQVMVGLALFLTFFIMAPVFDQVNESA..LQP
YMAEEMTSLEALEAASRPFHQFMIRNTRESDLDLFMRISDTP...........RVETEADVPFRVLVPAFVVSELKTAFQ
IGFMLFIPFLVIDLVVASVLMAMGMMMLSPVIVSLPFKIMLFVLADGWAMVVGTLAASF.....
>up|G5GQ64|G5GQ64_9FIRM/51-254
..tTMQLLAVLTVISLAPAILVMTTSFVRIVVVIGFLRNALSTQNVPPNQVVIALSLFLSFYIMAPYWGQANENG..IQP
YLAGQISQEQALENIVDPMREFMFRQTRESDLALFVNLSEAP...........RPEGPEDVSTFTLIPAFIISELKTAFQ
IGFMIYIPFIVIDMIVASTLMSMGMMMLPPVMISLPFKILLFVMVDGWHLLIQSLIMSF.....
>up|Q57420|Q57420_SALCE/3-223
..nDISLIALLAFSTLLPFIIASGTCFVKFSIVFVMVRNALGLQQIPSNMTLNGIALLLSMFVMWPIMHDAYVYFedEDV
TFNDISSLSKHVDEGLDGYRDYLIKYSDRELVQFFENAQLKRqygeeteavkrDKDEIEKPSIFALLPAYALSEIKSAFK
IGFYLYLPFVVVDLVVSSVLLALGMMMMSPVTISTPIKLVLFVALDGWTLLSKGLILQYmdia.
>up|A0A0D9B2G1|A0A0D9B2G1_PSEFL/43-246
..vSLQILLIMTALSFIPAFVMLMTSFTRIIIVFSILRQALGLQQTPSNQILTGMALFLTLFIMAPVFDRVNQDA..LQP
YLAETLSAQDAVARAQVPIKDFMLAQTRSSDLELFMRLSKRT...........DIASPDQAPLTILVPAFVTSELKTAFQ
IGFMIFIPFLIIDLVVASILMAMGMMMLSPLIISLPFKIMLFVLVDGWALIIGTLAGSF.....
>ur|UPI0003659F92|UniRef100_UPI0003659F92/46-249
..tSVQILLLLTVLSLAPAILILMTCFTRIVVVLSFVRNALSIQQMPPNQVLIGLALFMTLFVMTPTLSEVNEKA..LQP
YLAGQLSQAQAMEQAAIPFKHFMAKHTREKDLMLFLEYRKSP...........IPKTVEEIPLSTLVPAYAISELKTAFQ
IGFMIFIPFLIIDLVVSTTLMSMGMMMLPPVMISLPFKILLFVMVDGWYLIVKSLLQGY.....
[truncated: 1,480,513 more chars]
